# Supplementary material for: COX17 acetylation via MOF–KANSL complex promotes mitochondrial integrity and function
Source: Nat Metab. 2023 Oct 9;5(11):1931–52. doi: 10.1038/s42255-023-00904-w (PMC10663164; doi:10.1038/s42255-023-00904-w)
Supplement: Supplementary file 5 — Supplementary Tables 1–8. [file 42255_2023_904_MOESM5_ESM.xlsx]

## Sheet: S1a Lipidomics (Whole Cell)
feature	class	structuralcategory	functionalcategory	totallength	totaldb	totaloh	fullname	KANSL2-iKO1	KANSL2-iKO2	KANSL2-iKO3	KANSL2-iWT1	KANSL2-iWT2	KANSL2-iWT3	MOF-iKO1	MOF-iKO2	MOF-iKO3	MOF-iWT1	MOF-iWT2	MOF-iWT3	shCOX17-1	shCOX17-2	shCOX17-3	shSCR-1	shSCR-2	shSCR-3
							shortname	10	11	12	7	8	9	4	5	6	1	2	3	16	17	18	13	14	15
							cohort	K2-Mutant	K2-Mutant	K2-Mutant	K2-Wildtype	K2-Wildtype	K2-Wildtype	MOF-Mutant	MOF-Mutant	MOF-Mutant	MOF-Wildtype	MOF-Wildtype	MOF-Wildtype	COX17-Mutant	COX17-Mutant	COX17-Mutant	COX17-Wildtype	COX17-Wildtype	COX17-Wildtype
CE 14:0;0	CE	STE	STO	14	0	0		0.0446879	0.0351992	NA	NA	NA	NA	0.103518	0.0980098	0.10834	NA	NA	NA	NA	NA	NA	0.0446756	NA	0.0541562
CE 15:0;0	CE	STE	STO	15	0	0		0.0408735	NA	NA	NA	NA	NA	NA	0.0499462	0.0306171	NA	NA	0.0379071	0.0456315	0.0654489	NA	NA	0.0885446	NA
CE 16:0;0	CE	STE	STO	16	0	0		0.386233	0.386732	0.24375	0.261489	0.328645	0.302589	0.389835	0.432669	0.452591	0.270369	0.222961	0.278244	0.122154	0.108782	0.0975959	0.186487	0.137237	0.168882
CE 16:1;0	CE	STE	STO	16	1	0		0.303834	0.290389	0.215191	0.177994	0.20839	0.184634	0.31235	0.349551	0.397924	0.209267	0.175874	0.192602	0.0655834	0.0638128	0.0489145	0.121464	0.0963944	0.113995
CE 16:2;0	CE	STE	STO	16	2	0		0.0321352	NA	NA	NA	NA	NA	NA	0.0387099	0.0480055	NA	NA	NA	NA	NA	NA	NA	NA	NA
CE 17:0;0	CE	STE	STO	17	0	0		NA	0.0346719	NA	0.0249338	0.0324022	0.0353315	NA	0.0382133	0.0425853	NA	NA	NA	NA	NA	NA	NA	NA	NA
CE 17:1;0	CE	STE	STO	17	1	0		0.0631565	0.0722389	0.035913	0.0358599	0.064796	0.0481006	0.0559654	0.065581	0.0714675	0.0395581	NA	NA	NA	NA	NA	NA	NA	NA
CE 18:0;0	CE	STE	STO	18	0	0		0.101652	0.104126	0.068606	0.0628267	0.0780076	0.079017	0.107931	0.110741	0.130904	0.0789738	0.0644557	0.0610683	0.0410408	NA	0.0484321	0.052606	0.0477958	0.0522772
CE 18:1;0	CE	STE	STO	18	1	0		0.93892	0.909916	0.564663	0.601147	0.659639	0.626481	0.958804	1.13535	1.17569	0.642184	0.530785	0.628355	0.320599	0.242334	0.27593	0.473781	0.362906	0.467244
CE 18:2;0	CE	STE	STO	18	2	0		0.297275	0.264164	0.207914	0.153352	0.184636	0.159754	0.278056	0.3034	0.301973	0.172467	0.165405	0.152542	NA	NA	NA	0.0655673	NA	0.0465476
CE 18:3;0	CE	STE	STO	18	3	0		0.0445087	0.0355124	NA	NA	NA	NA	0.0552571	0.0454661	NA	NA	NA	NA	NA	NA	NA	NA	NA	NA
CE 20:1;0	CE	STE	STO	20	1	0		NA	NA	NA	0.0272811	NA	NA	NA	0.0399686	0.0423327	NA	NA	NA	NA	NA	NA	NA	NA	NA
CE 20:3;0	CE	STE	STO	20	3	0		0.0327523	NA	NA	NA	NA	NA	0.0390032	0.0393903	0.0348882	NA	NA	NA	NA	NA	NA	NA	NA	NA
CE 20:4;0	CE	STE	STO	20	4	0		0.124678	0.132024	0.079369	0.0714235	0.0785862	0.0623808	0.107616	0.120523	0.125818	0.055185	0.0447308	0.0607319	NA	NA	NA	NA	NA	NA
CE 22:5;0	CE	STE	STO	22	5	0		NA	NA	NA	NA	NA	NA	NA	NA	NA	NA	NA	NA	0.0465425	NA	0.0547419	NA	NA	NA
CE 22:6;0	CE	STE	STO	22	6	0		0.0388214	0.0575281	0.0414624	NA	0.0321037	NA	0.0727219	0.0812196	0.0840715	NA	NA	NA	0.0592621	NA	0.0514268	0.0646064	NA	NA
CE 24:1;0	CE	STE	STO	24	1	0		NA	NA	NA	NA	NA	NA	NA	0.035112	NA	NA	NA	NA	NA	NA	NA	NA	NA	NA
Cer 32:0;2	Cer	SL	MEM	32	0	2		0.00176777	NA	NA	NA	NA	NA	NA	NA	NA	NA	NA	NA	NA	NA	NA	NA	NA	NA
Cer 32:1;2	Cer	SL	MEM	32	1	2		0.00652928	0.00467957	0.00440302	0.00472362	0.00504213	0.00504061	0.00547856	0.00646383	0.00492013	0.00637048	0.00607156	0.00507118	0.00808819	0.00807695	0.00661069	0.00653236	0.00614268	0.00585363
Cer 32:1;3	Cer	SL	MEM	32	1	3		0.00250114	NA	NA	NA	NA	NA	NA	NA	NA	NA	NA	NA	NA	NA	NA	NA	NA	NA
Cer 34:0;2	Cer	SL	MEM	34	0	2		0.0107743	0.0119563	0.0151647	0.0152839	0.0159186	0.0182491	0.0071609	0.00672554	0.00615422	0.0095986	0.0116492	0.00989014	0.00381739	0.00421267	0.00348049	0.00501153	0.00394832	0.00502885
Cer 34:0;3	Cer	SL	MEM	34	0	3		0.00116703	0.00157777	NA	0.00128383	NA	0.00130894	NA	NA	NA	0.00167086	NA	0.00119648	NA	NA	NA	NA	NA	NA
Cer 34:1;2	Cer	SL	MEM	34	1	2		0.19326	0.167209	0.160269	0.18611	0.176508	0.201557	0.166372	0.160764	0.155937	0.174968	0.168913	0.155136	0.202766	0.204554	0.199636	0.183957	0.190516	0.175065
Cer 34:1;3	Cer	SL	MEM	34	1	3		0.00533979	0.00308023	0.00404275	0.00561188	0.00560876	0.00709229	0.00355615	0.00313422	0.00272677	0.00424132	0.00498443	0.00440505	0.00249487	0.00213385	0.00219482	0.00272169	0.00271098	0.00244707
Cer 34:2;2	Cer	SL	MEM	34	2	2		0.0245885	0.0189896	0.0198374	0.0206827	0.0208478	0.0228806	0.0252886	0.0302425	0.02596	0.0270136	0.0263263	0.0230757	0.0507659	0.0529144	0.0485103	0.0384675	0.042328	0.0363542
Cer 34:2;3	Cer	SL	MEM	34	2	3		0.00198092	0.00151267	0.00155217	0.00200129	0.00179475	0.0022261	0.00150679	NA	NA	0.00231765	0.00271123	0.00172573	0.00121122	NA	NA	NA	NA	NA
Cer 36:1;2	Cer	SL	MEM	36	1	2		0.00950732	NA	0.00799882	0.0128764	0.0100987	0.0117275	0.00795075	0.00636363	NA	NA	0.00865141	0.0088996	0.0126017	0.0129359	0.0119845	NA	NA	NA
Cer 36:2;2	Cer	SL	MEM	36	2	2		0.0054682	0.00374561	0.0045935	0.00620692	0.00580953	0.00489982	0.00442807	0.00496602	0.00398609	0.00553205	0.00623078	0.00544466	0.00845184	0.00978972	0.00896421	0.00401206	0.00450526	0.00419433
Cer 36:2;4	Cer	SL	MEM	36	2	4		NA	NA	NA	NA	NA	NA	NA	NA	NA	NA	0.00178517	NA	NA	NA	NA	0.00164447	NA	NA
Cer 38:1;2	Cer	SL	MEM	38	1	2		0.00419914	NA	NA	NA	0.00344699	0.00405212	NA	0.00287785	NA	NA	NA	0.00317862	NA	0.00598973	NA	NA	NA	NA
Cer 38:2;2	Cer	SL	MEM	38	2	2		0.00165815	0.00118355	0.00146369	0.0014273	NA	0.00213342	0.00131627	0.00124105	NA	NA	NA	0.00121427	0.00350481	0.00402283	0.00332336	0.00144451	0.0018277	0.00125818
Cer 38:2;4	Cer	SL	MEM	38	2	4		NA	0.0014257	NA	NA	NA	NA	NA	NA	NA	NA	NA	NA	NA	NA	NA	NA	NA	NA
Cer 40:0;2	Cer	SL	MEM	40	0	2		0.00210703	NA	0.00144589	0.00140103	NA	0.0017619	NA	NA	NA	NA	NA	NA	NA	NA	NA	NA	NA	NA
Cer 40:1;2	Cer	SL	MEM	40	1	2		0.0150903	0.0136723	0.0127994	0.0139576	0.0108598	0.0129752	0.0119197	0.0121432	0.0117141	0.0100745	0.00967374	0.00949155	0.0131536	0.0151267	0.0134658	0.0102682	0.0113811	0.0104721
Cer 40:2;2	Cer	SL	MEM	40	2	2		0.00780727	0.0064031	0.00691543	0.0069301	0.0054968	0.00708317	0.00757617	0.00819154	0.0071071	0.00705618	0.0072109	0.00621071	0.013565	0.0142543	0.0133295	0.00811962	0.0105388	0.00846672
Cer 42:0;2	Cer	SL	MEM	42	0	2		0.00288343	NA	NA	NA	NA	NA	NA	NA	NA	NA	NA	NA	NA	NA	NA	NA	NA	NA
Cer 42:1;2	Cer	SL	MEM	42	1	2		0.0433986	0.0444114	0.0440413	0.0457055	0.0342371	0.0404845	0.0407035	0.0423499	0.0431393	0.0368118	0.0351245	0.0319593	0.0407558	0.0410686	0.0374597	0.0434959	0.0436557	0.0430733
Cer 42:1;3	Cer	SL	MEM	42	1	3		0.00265257	NA	NA	NA	NA	NA	NA	NA	NA	NA	NA	NA	NA	NA	NA	NA	NA	NA
Cer 42:2;2	Cer	SL	MEM	42	2	2		0.0729774	0.0708522	0.075311	0.0942739	0.0727603	0.087797	0.0804528	0.0807046	0.0712898	0.0883621	0.0838065	0.0718626	0.104921	0.107896	0.097631	0.0937467	0.103864	0.0936444
Cer 44:0;2	Cer	SL	MEM	44	0	2		0.00172299	NA	NA	NA	NA	NA	NA	NA	NA	NA	NA	NA	NA	NA	NA	NA	NA	NA
Cer 44:1;2	Cer	SL	MEM	44	1	2		0.00264552	NA	NA	0.00122426	NA	NA	NA	NA	NA	NA	NA	NA	NA	NA	NA	NA	NA	NA
Cer 44:1;3	Cer	SL	MEM	44	1	3		0.0020306	NA	NA	NA	NA	NA	NA	NA	NA	NA	NA	NA	NA	NA	NA	NA	NA	NA
Cer 44:2;2	Cer	SL	MEM	44	2	2		0.00229793	0.00223096	0.00235301	0.00271951	0.00239305	0.00242794	0.00266769	0.00252398	0.00246105	0.00242879	0.00327676	0.002169	0.00232479	0.00268818	0.00170016	0.00313171	0.00270952	0.00230786
CL 64:2;0	CL	GPL	MEM	64	2	0		0.00182314	NA	NA	NA	NA	NA	NA	NA	0.0016849	NA	NA	NA	NA	NA	NA	NA	NA	NA
CL 64:3;0	CL	GPL	MEM	64	3	0		0.00507327	0.0044028	0.00493552	0.00587613	0.00643702	0.00615142	0.00494557	0.00536991	0.00500869	0.00675336	0.00706021	0.00671767	0.00336735	0.0030334	NA	0.00629816	0.00452121	0.00493947
CL 64:4;0	CL	GPL	MEM	64	4	0		0.00157561	NA	NA	0.00250167	NA	NA	NA	NA	0.00224387	0.00315924	0.00175578	0.00296464	NA	NA	NA	0.00351988	0.00343116	NA
CL 66:3;0	CL	GPL	MEM	66	3	0		0.0133783	0.0113844	0.0134943	0.0128309	0.0153018	0.0136351	0.0141323	0.0128211	0.0132415	0.013649	0.0163975	0.0131729	0.00946996	0.00867193	NA	0.0115501	0.0117802	0.00954225
CL 66:4;0	CL	GPL	MEM	66	4	0		0.0123928	0.0139887	0.0138345	0.0193058	0.0194813	0.0185949	0.0165112	0.0165378	0.0199424	0.0225636	0.0220291	0.0214461	0.0105468	0.00964324	NA	0.0200295	0.0214398	0.0228529
CL 66:5;0	CL	GPL	MEM	66	5	0		0.00165162	0.00193485	0.00210743	0.00240317	0.00316676	0.00203648	0.00332209	0.00321798	0.00371786	0.00240488	0.00265128	0.00278911	NA	NA	NA	0.00417004	0.00470515	0.00440835
CL 68:2;0	CL	GPL	MEM	68	2	0		0.0093742	0.00682635	0.00673707	NA	NA	NA	0.00708614	0.0039986	0.00889807	NA	0.00569619	NA	0.00593431	0.00868423	0.01301	NA	0.00555239	0.00588796
CL 68:4;0	CL	GPL	MEM	68	4	0		0.0444608	0.0414173	0.0471763	0.0660095	0.0757953	0.0697905	0.0555607	0.0545171	0.058793	0.0750407	0.079008	0.0775141	0.0393316	0.0375672	0.0380383	0.0575047	0.059612	0.0655114
CL 68:5;0	CL	GPL	MEM	68	5	0		0.0123201	0.0109435	0.0131275	0.0155144	0.0169771	0.0143057	0.0155677	0.0143773	0.0180356	0.0200033	0.0170836	0.0194164	0.0222017	0.0198133	0.0220203	0.0245958	0.0272982	0.0251181
CL 68:6;0	CL	GPL	MEM	68	6	0		NA	0.00161739	0.0016746	0.00276308	NA	0.00267961	0.00351318	0.00321365	0.00343616	0.00265459	0.00284898	0.00254526	0.00450465	0.00464054	NA	0.00568927	0.00726883	0.00558323
CL 70:4;0	CL	GPL	MEM	70	4	0		0.0557701	0.0545537	0.0615237	0.0832147	0.0957007	0.0871332	0.0694741	0.0632424	0.0644614	0.0895188	0.0955497	0.0987314	0.0416462	0.0381094	NA	0.0500394	0.0480489	0.0485223
CL 70:5;0	CL	GPL	MEM	70	5	0		0.0270607	0.0278169	0.0245866	0.0343591	0.0322466	0.0336819	0.0353882	0.0315912	0.0366447	0.042191	0.0426605	0.0447287	0.0596868	0.0576661	0.0494082	0.0484276	0.0569456	0.0541802
CL 70:6;0	CL	GPL	MEM	70	6	0		0.00576033	0.00634339	0.00604571	0.00647251	0.0102392	0.00885718	0.00841391	0.0110242	0.0120395	0.0100506	0.0101718	0.0116975	0.0200783	0.0201788	0.0207169	0.0163717	0.0197386	0.0189629
CL 70:7;0	CL	GPL	MEM	70	7	0		0.00635806	0.00544117	0.00522377	0.00568516	0.00787158	0.00619597	0.00719654	0.00931492	0.00913256	0.00666424	0.00607959	0.00799181	0.0113772	0.0104823	NA	0.0117866	0.0133686	0.00898072
CL 70:8;0	CL	GPL	MEM	70	8	0		NA	NA	NA	NA	NA	NA	NA	NA	NA	NA	NA	NA	0.00245831	0.00269198	NA	0.00262238	0.0046875	NA
CL 72:4;0	CL	GPL	MEM	72	4	0		0.019474	0.0221247	0.0278182	0.0293266	0.0296129	0.0300037	0.0247745	0.0182633	0.0232576	0.029513	0.0305933	0.0285028	NA	0.0114811	0.0136268	0.0100616	0.0106872	0.0142443
CL 72:5;0	CL	GPL	MEM	72	5	0		0.0195864	0.020956	0.0204605	0.0247098	0.0234545	0.0264757	0.0253151	0.0195701	0.0226514	0.0288966	0.028505	0.0284401	0.0309833	0.0300501	0.038836	0.021269	0.0279589	0.0268321
CL 72:6;0	CL	GPL	MEM	72	6	0		0.0153273	0.0149482	0.0131724	0.0160316	0.0151836	0.0157944	0.0163088	0.0161302	0.0184829	0.0175877	0.0184544	0.0180802	0.0322594	0.0366641	0.035796	0.0250442	0.0300004	0.021564
CL 72:7;0	CL	GPL	MEM	72	7	0		0.0086319	0.00982282	0.0105565	0.0101005	0.0140412	0.00964592	0.0126351	0.0116018	0.0150475	0.0123821	0.0116223	0.0121075	0.0215795	0.0228699	0.019628	0.0187724	0.0215376	0.0152977
CL 72:8;0	CL	GPL	MEM	72	8	0		0.00496411	0.0042312	0.0032683	0.00522173	0.00397945	0.00437344	0.00645225	0.00606835	0.00760664	0.00734197	0.00352983	0.00540392	0.0139411	0.0182141	0.01028	0.0147275	0.0155505	0.0113788
CL 72:9;0	CL	GPL	MEM	72	9	0		NA	0.00233958	NA	0.00247692	NA	0.00224369	0.00239618	NA	0.00250917	NA	NA	NA	0.00362353	0.00501064	NA	0.00493365	0.00410877	0.00291012
CL 74:10;0	CL	GPL	MEM	74	10	0		NA	NA	NA	NA	NA	NA	NA	NA	NA	NA	NA	NA	0.00665539	0.00434162	NA	0.00472395	0.0042561	0.0047933
CL 74:3;0	CL	GPL	MEM	74	3	0		NA	NA	NA	NA	0.00449957	0.00372017	NA	NA	NA	NA	NA	NA	0.00706807	NA	NA	NA	NA	0.00834577
CL 74:7;0	CL	GPL	MEM	74	7	0		0.0049561	0.00421878	0.00373797	0.00276225	NA	0.00332633	0.00454668	0.00498221	0.00361831	NA	0.00351299	0.00345093	0.00537961	NA	0.0268345	0.00740342	0.00724179	0.00885767
CL 74:9;0	CL	GPL	MEM	74	9	0		0.00274653	NA	NA	0.00232086	0.00305917	0.00377968	0.00241716	0.00301899	0.00386244	0.00342287	0.00240965	0.00281366	0.0194465	0.011882	NA	0.0072589	0.00915525	0.00775017
CL 76:10;0	CL	GPL	MEM	76	10	0		NA	NA	NA	NA	NA	NA	NA	NA	NA	NA	NA	NA	NA	0.00711684	NA	NA	0.00341397	NA
CL 76:12;0	CL	GPL	MEM	76	12	0		NA	NA	NA	NA	NA	NA	NA	NA	NA	NA	NA	NA	0.0065023	NA	NA	NA	NA	0.00718661
CL 76:2;0	CL	GPL	MEM	76	2	0		0.00211012	0.00222395	0.00257394	NA	NA	NA	0.00212622	NA	NA	0.00284093	0.00266779	NA	NA	NA	NA	NA	NA	NA
CL 76:5;0	CL	GPL	MEM	76	5	0		NA	NA	NA	NA	NA	NA	NA	0.00272784	NA	NA	NA	NA	0.00678988	NA	NA	NA	NA	0.00937531
CL 76:8;0	CL	GPL	MEM	76	8	0		NA	NA	NA	NA	NA	NA	NA	NA	NA	NA	NA	NA	0.00318704	NA	NA	NA	NA	NA
CL 76:9;0	CL	GPL	MEM	76	9	0		NA	NA	NA	NA	NA	NA	NA	NA	NA	NA	NA	NA	NA	0.00441222	NA	NA	0.0022895	NA
CL 80:5;0	CL	GPL	MEM	80	5	0		0.00604375	0.00522174	0.00484912	0.00783392	0.0123688	0.0109531	0.00402473	0.00370406	0.00391274	0.00944631	0.0072997	0.00815525	NA	NA	NA	NA	NA	NA
CL 84:18;0	CL	GPL	MEM	84	18	0		NA	NA	NA	NA	NA	NA	0.00858136	NA	NA	NA	NA	NA	NA	NA	NA	NA	NA	NA
CL 86:22;0	CL	GPL	MEM	86	22	0		NA	NA	NA	NA	NA	NA	0.00800821	0.0398244	0.0138278	NA	NA	NA	NA	0.0389038	NA	NA	NA	0.0590711
DAG 14:0;0_16:0;0	DAG	GL	MEM	30	0	0		0.0659058	0.0440492	0.0486078	0.0385414	0.0462198	0.0396028	0.0390266	0.0388944	0.0442565	0.0444126	0.038976	0.0289745	0.0301839	0.0365832	0.0330269	0.0380638	0.0320021	0.0287009
DAG 14:0;0_16:1;0	DAG	GL	MEM	30	1	0		0.0400854	0.0264999	0.0289781	0.0223572	0.0149308	0.0198975	0.0196271	0.020277	0.0205203	0.0267311	0.0144723	0.0139669	NA	NA	NA	0.0164106	NA	0.0130289
DAG 14:0;0_18:0;0	DAG	GL	MEM	32	0	0		0.017468	0.0143331	0.0132572	0.0112241	0.0097144	0.0117139	0.0109396	0.00923578	0.00885157	0.013891	0.009701	0.00780908	0.00724814	0.00676702	0.00637347	0.00579907	0.0063043	0.00605279
DAG 14:0;0_18:1;0	DAG	GL	MEM	32	1	0		0.0868506	0.08363	0.076331	0.0686989	0.0609231	0.0633544	0.0660757	0.0671701	0.0618532	0.0604346	0.0604765	0.0584678	0.0278764	0.030114	0.0299689	0.0341236	0.0325126	0.0318844
DAG 14:0;0_18:2;0	DAG	GL	MEM	32	2	0		0.00248827	NA	0.00217657	NA	NA	NA	0.00283922	0.00207163	0.00158299	0.00284115	0.00135476	0.00211347	NA	NA	NA	NA	NA	NA
DAG 14:0;0_20:1;0	DAG	GL	MEM	34	1	0		NA	NA	NA	0.00633348	0.00620804	0.0044496	NA	NA	NA	0.004738	0.00647128	NA	NA	NA	NA	NA	NA	NA
DAG 14:0;0_20:2;0	DAG	GL	MEM	34	2	0		NA	0.00276788	NA	NA	0.0023232	NA	NA	NA	NA	NA	NA	NA	NA	NA	NA	NA	NA	NA
DAG 14:0;0_20:3;0	DAG	GL	MEM	34	3	0		NA	NA	0.00205736	NA	NA	NA	0.00510963	NA	NA	NA	NA	NA	NA	NA	NA	NA	NA	NA
DAG 14:1;0_16:0;0	DAG	GL	MEM	30	1	0		NA	0.0114729	0.0100729	NA	0.00738818	NA	0.00633247	0.00655004	0.00686821	NA	0.00645901	0.00596689	NA	NA	NA	NA	NA	0.00424393
DAG 14:1;0_18:0;0	DAG	GL	MEM	32	1	0		NA	0.00299823	0.0029609	NA	NA	NA	NA	NA	NA	NA	NA	NA	NA	NA	NA	NA	NA	NA
DAG 14:1;0_18:1;0	DAG	GL	MEM	32	2	0		0.0122962	0.00925307	0.0101828	NA	0.011737	NA	0.00992199	0.005297	0.00590017	NA	NA	NA	NA	NA	NA	NA	NA	NA
DAG 15:0;0_15:0;0	DAG	GL	MEM	30	0	0		NA	NA	NA	NA	NA	NA	NA	NA	NA	0.00149234	NA	NA	NA	NA	NA	NA	NA	NA
DAG 15:0;0_16:0;0	DAG	GL	MEM	31	0	0		NA	NA	NA	NA	NA	NA	NA	NA	NA	0.0151345	NA	NA	NA	NA	NA	NA	NA	NA
DAG 15:0;0_18:0;0	DAG	GL	MEM	33	0	0		NA	NA	NA	NA	NA	NA	NA	NA	NA	0.0045187	NA	NA	NA	NA	NA	0.0155917	NA	NA
DAG 15:0;0_18:1;0	DAG	GL	MEM	33	1	0		0.00725478	0.00527543	0.00552529	NA	0.0051469	0.00542193	0.0049517	0.00510598	0.00464443	0.00685778	0.00575257	NA	NA	0.00399868	0.00315145	NA	NA	NA
DAG 16:0;0_16:0;0	DAG	GL	MEM	32	0	0		0.111042	0.0845112	0.0770512	0.0934788	0.0973368	0.0993244	0.0726015	0.0653175	0.0691073	0.0959365	0.0719847	0.0662488	0.0717434	0.0708533	0.0706325	0.0666398	0.0788474	0.0721374
DAG 16:0;0_16:1;0	DAG	GL	MEM	32	1	0		0.130714	0.118086	0.114927	0.107091	0.0975353	0.0961209	0.0944316	0.0971975	0.0938154	0.0861736	0.0812352	0.0823098	0.0569962	0.0582668	0.057855	0.0661304	0.0660202	0.0672135
DAG 16:0;0_16:2;0	DAG	GL	MEM	32	2	0		0.0167689	0.0130676	0.0121467	NA	NA	NA	NA	0.00911038	0.010036	NA	0.0135224	NA	0.00670677	NA	NA	NA	NA	NA
DAG 16:0;0_17:0;0	DAG	GL	MEM	33	0	0		0.0189011	NA	NA	NA	NA	NA	NA	NA	NA	0.0150995	NA	NA	NA	NA	NA	NA	NA	NA
DAG 16:0;0_17:1;0	DAG	GL	MEM	33	1	0		0.0126587	0.00929029	0.00857851	NA	0.010313	0.0108135	0.00930513	0.00950798	0.0083224	0.0118457	0.0101216	NA	NA	0.00945833	0.00856364	NA	NA	NA
DAG 16:0;0_18:0;0	DAG	GL	MEM	34	0	0		0.152052	0.140353	0.120923	0.146655	0.141315	0.140643	0.0928201	0.0857132	0.0901098	0.118666	0.107152	0.104103	0.0817682	0.0841277	0.0867477	0.0884469	0.0888543	0.0844845
DAG 16:0;0_18:1;0	DAG	GL	MEM	34	1	0		0.384295	0.354982	0.362826	0.388977	0.373063	0.361512	0.271894	0.26256	0.264095	0.292556	0.310892	0.29658	0.18195	0.192405	0.181656	0.195291	0.19092	0.203439
DAG 16:0;0_18:2;0	DAG	GL	MEM	34	2	0		0.0223926	0.0203539	0.0216615	0.0136492	0.0160321	0.0156913	0.0164617	0.0155368	0.0152528	0.0145405	0.0154952	0.0141308	0.0116198	0.0102726	0.00995404	0.00979547	0.0111058	0.01168
DAG 16:0;0_19:1;0	DAG	GL	MEM	35	1	0		0.00124352	NA	0.000859062	NA	NA	0.00177032	NA	NA	NA	NA	NA	NA	NA	NA	NA	NA	NA	NA
DAG 16:0;0_20:1;0	DAG	GL	MEM	36	1	0		NA	0.0204067	NA	NA	NA	0.0223974	NA	NA	NA	NA	NA	NA	0.00684829	0.00722239	0.00620293	0.00925919	0.00800082	0.00912795
DAG 16:0;0_20:2;0	DAG	GL	MEM	36	2	0		0.0141829	0.0117701	0.0125729	0.0114825	0.0135983	0.0115702	0.00958736	0.00955855	NA	0.0116425	0.0108646	0.00824774	0.00340117	NA	0.00417042	0.00499778	0.00375911	0.00590949
DAG 16:0;0_20:3;0	DAG	GL	MEM	36	3	0		0.0182105	0.014161	0.0128896	0.0124146	0.0108922	0.0113155	0.0132334	0.0130555	0.0140568	0.0121991	0.0120542	0.011614	0.00884262	0.00843179	0.00946515	0.00849083	NA	0.00727894
DAG 16:0;0_20:4;0	DAG	GL	MEM	36	4	0		0.00682835	0.00891056	0.00402154	NA	NA	NA	0.00397629	0.0048502	0.0109425	NA	NA	NA	0.039146	0.0452953	0.0467409	0.0240494	0.0245407	0.0188449
DAG 16:0;0_22:1;0	DAG	GL	MEM	38	1	0		NA	NA	NA	NA	0.020909	NA	NA	NA	NA	NA	0.0161781	0.0241036	NA	NA	NA	NA	NA	NA
DAG 16:0;0_22:2;0	DAG	GL	MEM	38	2	0		NA	NA	0.00478299	NA	0.00619571	NA	NA	NA	NA	NA	0.00312957	NA	NA	NA	NA	NA	NA	NA
DAG 16:0;0_22:4;0	DAG	GL	MEM	38	4	0		NA	0.00278617	0.00299399	NA	NA	NA	0.00235807	0.00387747	0.00272839	NA	NA	NA	0.00810242	0.00858701	0.00667992	0.00432809	0.00405436	NA
DAG 16:0;0_22:5;0	DAG	GL	MEM	38	5	0		NA	0.00965648	0.00605532	NA	0.0036958	NA	0.00995735	0.0118892	NA	0.00524552	0.00413443	NA	0.0164583	NA	NA	0.0129989	0.0119261	0.00865028
DAG 16:0;0_22:6;0	DAG	GL	MEM	38	6	0		NA	0.0132463	0.0115033	NA	NA	NA	0.0114165	0.0219577	0.0140669	NA	NA	NA	0.0209913	0.01541	0.0284132	0.0210107	0.0168707	NA
DAG 16:0;0_24:2;0	DAG	GL	MEM	40	2	0		NA	NA	NA	NA	NA	0.00131564	NA	NA	NA	NA	NA	NA	NA	NA	NA	NA	NA	NA
DAG 16:1;0_16:1;0	DAG	GL	MEM	32	2	0		0.0185594	0.0123566	0.0146875	0.0213991	0.0135725	0.0213828	0.0172151	0.011915	0.0128546	0.0180741	0.0086142	0.0210258	0.00505849	NA	NA	0.0142878	NA	NA
DAG 16:1;0_17:0;0	DAG	GL	MEM	33	1	0		0.00191199	0.00191382	0.00143385	NA	0.00105766	0.00124866	0.0017962	0.00170563	0.00167733	NA	0.00125974	NA	NA	0.0040638	0.00411042	NA	NA	NA
DAG 16:1;0_18:0;0	DAG	GL	MEM	34	1	0		0.0423933	0.0356373	0.0406761	0.0304889	0.0291794	0.0283609	0.0270941	0.0283139	0.0273175	0.0244615	0.0266046	0.0252403	0.0126653	0.0123362	0.0118189	0.0142935	0.0135045	0.0181782
DAG 16:1;0_18:1;0	DAG	GL	MEM	34	2	0		0.183906	0.161084	0.181175	0.120569	0.123474	0.119741	0.11565	0.120469	0.1094	0.102259	0.116556	0.101344	0.046542	0.0402455	0.0440838	0.0513891	0.0556766	0.0707711
DAG 16:1;0_18:2;0	DAG	GL	MEM	34	3	0		0.0208946	0.0180252	0.00546913	NA	NA	NA	0.0118451	0.00636966	NA	NA	0.0150401	NA	NA	NA	NA	NA	NA	NA
DAG 16:1;0_20:1;0	DAG	GL	MEM	36	2	0		NA	NA	NA	NA	0.0083687	0.00970037	NA	NA	NA	NA	NA	NA	NA	NA	NA	NA	NA	NA
DAG 16:1;0_20:2;0	DAG	GL	MEM	36	3	0		NA	0.00576515	0.00509817	0.00301406	0.00404458	0.00397769	NA	NA	NA	0.00189795	0.00212887	0.00292353	NA	NA	NA	NA	NA	NA
DAG 16:1;0_20:3;0	DAG	GL	MEM	36	4	0		0.00460782	0.00513778	NA	NA	NA	NA	0.00105927	0.00169728	0.00454465	NA	NA	NA	NA	NA	NA	NA	NA	NA
DAG 16:1;0_22:1;0	DAG	GL	MEM	38	2	0		NA	NA	NA	NA	NA	NA	NA	NA	NA	0.00385983	NA	NA	NA	NA	NA	NA	NA	NA
DAG 16:1;0_22:3;0	DAG	GL	MEM	38	4	0		NA	NA	NA	NA	NA	NA	NA	0.00116745	NA	NA	NA	NA	NA	NA	NA	NA	NA	NA
DAG 16:1;0_22:4;0	DAG	GL	MEM	38	5	0		NA	0.00167901	0.00206757	NA	NA	NA	NA	NA	NA	NA	NA	NA	NA	0.00427458	0.00172953	NA	NA	NA
DAG 16:1;0_22:5;0	DAG	GL	MEM	38	6	0		NA	0.0039721	0.00277148	NA	NA	NA	0.00308163	NA	0.00317541	NA	NA	NA	0.00235281	0.00449258	NA	NA	NA	NA
DAG 16:1;0_24:0;0	DAG	GL	MEM	40	1	0		NA	NA	NA	NA	NA	NA	NA	NA	NA	0.00967696	NA	NA	NA	NA	NA	NA	NA	NA
DAG 16:1;0_24:1;0	DAG	GL	MEM	40	2	0		NA	NA	0.00293825	NA	NA	NA	NA	NA	NA	NA	NA	0.00416361	NA	NA	NA	NA	NA	NA
DAG 16:2;0_18:1;0	DAG	GL	MEM	34	3	0		NA	NA	0.0116709	NA	NA	NA	NA	0.0103539	NA	NA	NA	NA	NA	NA	NA	NA	NA	NA
DAG 17:0;0_18:1;0	DAG	GL	MEM	35	1	0		0.0114563	0.0101243	0.0101756	NA	0.0110639	0.014057	NA	NA	NA	NA	NA	NA	NA	NA	NA	NA	NA	NA
DAG 17:1;0_17:1;0	DAG	GL	MEM	34	2	0		NA	NA	0.000577437	0.000909907	0.000522178	0.000650714	NA	NA	NA	NA	NA	NA	NA	NA	NA	NA	NA	NA
DAG 17:1;0_18:0;0	DAG	GL	MEM	35	1	0		0.00463443	0.00396527	0.00337501	NA	0.00428378	NA	NA	NA	NA	NA	NA	NA	NA	NA	NA	NA	NA	NA
DAG 17:1;0_18:1;0	DAG	GL	MEM	35	2	0		0.0228508	0.0151035	0.0156327	NA	0.0121129	0.0134626	NA	NA	NA	0.0160246	NA	0.0356095	NA	NA	NA	NA	NA	NA
DAG 18:0;0_18:0;0	DAG	GL	MEM	36	0	0		0.0198665	NA	NA	NA	NA	NA	NA	NA	NA	NA	NA	NA	NA	NA	NA	NA	NA	NA
DAG 18:0;0_18:1;0	DAG	GL	MEM	36	1	0		0.222356	0.179059	0.198375	0.194333	0.183152	0.160886	0.140349	0.141982	0.122905	0.160248	0.159215	0.158047	0.0684582	0.0745127	0.0564639	0.0652311	0.0685967	0.0750276
DAG 18:0;0_18:2;0	DAG	GL	MEM	36	2	0		0.0236913	0.0198087	0.018967	0.0206117	0.0202113	0.017242	0.0207039	0.0193652	0.018212	0.0174427	0.0199325	0.0201374	0.0111861	0.00996924	0.0115251	0.00922434	0.00841082	0.0107741
DAG 18:0;0_18:3;0	DAG	GL	MEM	36	3	0		NA	NA	0.0041147	NA	NA	NA	0.00386447	0.00472537	NA	NA	0.005101	NA	NA	NA	NA	NA	NA	NA
DAG 18:0;0_20:2;0	DAG	GL	MEM	38	2	0		0.060013	0.0718164	0.0433539	0.0689242	0.053063	0.0697798	0.0403584	0.0297424	0.0318587	0.0511772	0.0488788	0.05683	0.00352443	NA	NA	NA	NA	NA
DAG 18:0;0_20:3;0	DAG	GL	MEM	38	3	0		0.085084	0.0747589	0.0777238	0.120527	0.0933037	0.0851976	0.0941936	0.0853645	0.0775529	0.0744965	0.0787833	0.113501	0.0254925	0.0305729	NA	0.0358862	NA	NA
DAG 18:0;0_20:4;0	DAG	GL	MEM	38	4	0		0.071677	0.059603	0.0446623	0.0422566	0.0466977	0.0419764	0.0743137	0.093064	0.0795734	0.0556638	0.0521563	0.065681	0.177379	0.184825	0.169267	0.10117	0.100835	0.0854528
DAG 18:0;0_20:5;0	DAG	GL	MEM	38	5	0		NA	NA	NA	NA	NA	NA	NA	0.00614579	NA	NA	NA	NA	NA	0.00989431	0.00937024	NA	NA	NA
DAG 18:0;0_22:2;0	DAG	GL	MEM	40	2	0		NA	NA	NA	NA	0.00312525	0.00223177	NA	NA	NA	NA	NA	NA	NA	NA	NA	NA	NA	NA
DAG 18:0;0_22:4;0	DAG	GL	MEM	40	4	0		0.00959722	0.00809948	NA	NA	NA	NA	0.00813653	0.00855417	NA	NA	NA	NA	0.0124094	0.0113685	0.0195174	NA	NA	NA
DAG 18:0;0_22:5;0	DAG	GL	MEM	40	5	0		0.0122547	0.00982471	0.00814034	NA	0.00590881	NA	0.0111993	0.0159794	0.0118113	0.00896924	0.00702559	NA	0.0260803	0.029325	0.0237803	0.00991782	0.0177848	0.0264166
DAG 18:0;0_22:6;0	DAG	GL	MEM	40	6	0		0.0170356	0.0111194	0.00864447	NA	NA	NA	0.0166199	0.0173204	0.0135638	0.00911856	0.00999835	NA	0.0167603	0.017915	0.0200482	0.0157672	0.0163615	0.0128477
DAG 18:1;0_18:1;0	DAG	GL	MEM	36	2	0		0.360137	0.30474	0.334368	0.310795	0.301776	0.303484	0.245416	0.221274	0.222161	0.268035	0.283104	0.260202	0.0905604	0.0953773	0.10765	0.108186	0.10018	0.130481
DAG 18:1;0_18:2;0	DAG	GL	MEM	36	3	0		0.0465115	0.0331484	0.0329742	0.0330466	0.0280744	0.0246291	0.0307637	0.0288569	0.0353183	0.0280084	0.0296496	0.0314124	0.0155384	0.0141609	0.0142229	0.0152012	0.0229315	0.0136276
DAG 18:1;0_18:3;0	DAG	GL	MEM	36	4	0		0.00908179	0.00461056	0.0125666	NA	NA	NA	0.0181985	0.0169154	0.00289783	0.0174464	NA	NA	NA	0.00293415	NA	NA	NA	NA
DAG 18:1;0_20:1;0	DAG	GL	MEM	38	2	0		NA	NA	NA	NA	NA	NA	NA	NA	NA	NA	NA	NA	0.00876045	NA	NA	0.0227554	NA	NA
DAG 18:1;0_20:2;0	DAG	GL	MEM	38	3	0		0.0286649	0.0245732	0.0234989	NA	0.0194334	0.0268634	NA	NA	NA	0.0217861	0.0255038	NA	NA	NA	NA	NA	NA	NA
DAG 18:1;0_20:3;0	DAG	GL	MEM	38	4	0		0.0434961	0.0342098	0.0311145	0.031027	0.0361322	0.0363786	0.0344448	0.0387435	0.0307581	0.033299	0.0349717	0.036332	0.015707	0.0160572	0.0140378	0.0182307	0.0148014	0.0197838
DAG 18:1;0_20:4;0	DAG	GL	MEM	38	5	0		0.0397497	0.0305018	0.0182561	NA	0.014861	0.0185697	0.0289107	0.0358258	0.0361723	0.0253903	0.0172432	0.0285524	0.058416	0.0668444	0.0640571	0.0305305	0.0373204	0.0302209
DAG 18:1;0_22:0;0	DAG	GL	MEM	40	1	0		NA	0.0188014	NA	NA	NA	NA	NA	NA	NA	0.00941973	NA	NA	NA	NA	NA	NA	NA	NA
DAG 18:1;0_22:1;0	DAG	GL	MEM	40	2	0		0.0201026	0.0266305	0.0155318	NA	0.0126216	0.00978004	NA	NA	NA	0.0152926	0.0183872	0.0255114	NA	NA	NA	NA	NA	NA
DAG 18:1;0_22:3;0	DAG	GL	MEM	40	4	0		0.0103149	0.0088351	NA	NA	NA	NA	0.0097834	0.00753301	NA	NA	NA	NA	0.00335592	0.00285102	NA	NA	NA	NA
DAG 18:1;0_22:4;0	DAG	GL	MEM	40	5	0		0.0124523	0.0105057	0.00984285	NA	0.00786507	NA	0.00914055	0.0134264	0.0095853	0.0104683	0.00860337	NA	0.0132716	0.0143829	0.0129019	0.00689223	0.0111092	NA
DAG 18:1;0_22:5;0	DAG	GL	MEM	40	6	0		0.0163986	0.0108227	0.00912994	NA	NA	NA	0.0172561	0.0160212	0.0132354	0.00796013	0.00779404	0.0179533	0.0138858	0.0155241	0.0183354	0.0123969	0.0134436	0.0110699
DAG 18:1;0_22:6;0	DAG	GL	MEM	40	7	0		0.0213307	NA	0.0168064	NA	NA	NA	0.0276089	0.0202994	0.0175487	NA	NA	NA	0.0129954	0.0146074	0.0162153	NA	NA	NA
HexCer 32:1;2	HexCer	SL	MEM	32	1	2		NA	NA	NA	NA	0.00555403	0.00825861	NA	NA	NA	NA	NA	NA	NA	NA	NA	NA	NA	NA
HexCer 34:0;2	HexCer	SL	MEM	34	0	2		0.00786094	0.00791418	0.0063885	0.0132807	0.0123963	0.0212014	0.0103935	NA	0.00655917	0.00846308	0.0116634	0.00735377	NA	NA	NA	NA	NA	NA
HexCer 34:1;2	HexCer	SL	MEM	34	1	2		0.295056	0.28941	0.251626	0.329033	0.331936	0.443479	0.31025	0.305885	0.303802	0.24079	0.259877	0.271214	0.205537	0.17549	0.186896	0.244467	0.184789	0.218634
HexCer 34:1;3	HexCer	SL	MEM	34	1	3		NA	NA	NA	NA	0.00758993	0.0122216	NA	NA	NA	NA	NA	0.00843969	NA	NA	NA	NA	NA	NA
HexCer 34:2;2	HexCer	SL	MEM	34	2	2		NA	0.00494944	NA	NA	0.00499967	0.0089688	0.0068535	0.00789585	0.00665834	0.0073542	NA	NA	0.00758323	0.00602843	0.00774657	0.00716905	0.00550703	0.0083492
HexCer 36:1;2	HexCer	SL	MEM	36	1	2		0.018554	0.0170192	0.0153933	0.0256685	0.0191586	0.0241304	0.0174122	0.0156741	0.013672	0.0121306	0.0162963	0.0155589	0.0191153	0.0146716	0.0190928	0.0113668	0.010328	0.0106733
HexCer 38:1;2	HexCer	SL	MEM	38	1	2		0.0133905	0.0108263	0.00860122	0.0145658	0.0111542	0.0135786	0.0089521	0.00960163	0.00825354	0.00770572	0.0090676	0.00962382	0.0146439	0.0128117	0.0149299	0.00904407	0.00549719	0.00561275
HexCer 40:1;2	HexCer	SL	MEM	40	1	2		0.0514525	0.0609123	0.0516534	0.0563074	0.0499166	0.0738291	0.057345	0.0590881	0.058374	0.0450996	0.0454688	0.0423576	0.0492559	0.0482452	0.0500078	0.0453611	0.0372665	0.0389738
HexCer 40:2;2	HexCer	SL	MEM	40	2	2		0.00636228	0.00661233	NA	NA	0.00621068	0.00916297	0.0100357	0.0103425	0.00874129	NA	0.00722295	0.00618586	0.0094111	0.00695159	0.00957882	0.00550176	0.004694	0.00675849
HexCer 42:1;2	HexCer	SL	MEM	42	1	2		0.148354	0.147312	0.139007	0.127827	0.125976	0.156006	0.154411	0.17731	0.174598	0.121017	0.121199	0.139718	0.130125	0.110671	0.128803	0.165308	0.123391	0.149224
HexCer 42:2;2	HexCer	SL	MEM	42	2	2		0.110824	0.112972	0.102148	0.129119	0.13229	0.164732	0.139735	0.144591	0.13773	0.122737	0.125291	0.125854	0.102954	0.0964908	0.102592	0.145158	0.110526	0.125307
HexCer 44:2;2	HexCer	SL	MEM	44	2	2		0.00674916	NA	NA	NA	0.00761034	0.00713024	0.00668414	0.0085311	0.00633782	0.00661114	NA	NA	0.00484733	NA	0.00495662	0.00658621	NA	0.00596557
LPA 16:1;0	LPA	GPL	LYS	16	1	0		NA	NA	NA	NA	NA	NA	NA	NA	NA	0.00125068	NA	NA	NA	NA	NA	NA	NA	NA
LPA 16:2;0	LPA	GPL	LYS	16	2	0		NA	0.000816739	NA	NA	0.00187232	0.00170444	0.000845426	NA	NA	0.00321427	0.00212337	NA	NA	NA	NA	NA	NA	NA
LPA 18:1;0	LPA	GPL	LYS	18	1	0		0.00320629	0.00377573	0.00298029	0.00289699	0.00325173	0.00266056	0.00211493	0.00204759	0.00229422	0.00291272	0.00305865	0.002045	NA	NA	NA	NA	NA	NA
LPC 14:0;0	LPC	GPL	LYS	14	0	0		0.00955182	0.0108546	0.00883134	NA	0.00452616	0.00459658	0.00699742	0.00566878	0.00661447	0.00546126	NA	NA	0.00508792	0.00528195	0.00522487	0.00633387	0.00547741	0.00500138
LPC 16:0;0	LPC	GPL	LYS	16	0	0		0.0966173	0.0969787	0.0791253	0.0482	0.0380521	0.042843	0.0539107	0.0521188	0.056349	0.0458708	0.0432517	0.0476407	0.066244	0.0680084	0.0600887	0.0561855	0.0546043	0.0510718
LPC 16:1;0	LPC	GPL	LYS	16	1	0		0.0211005	0.0198422	0.0190125	0.0220511	0.0104292	0.0122973	0.0146393	0.0147165	0.0145899	0.0131227	0.0113449	0.0143788	0.00819236	0.0100781	0.0104867	0.0117704	0.0104411	0.0164781
LPC 16:2;0	LPC	GPL	LYS	16	2	0		0.00783741	0.00463065	NA	NA	0.00345117	NA	NA	NA	NA	NA	NA	NA	NA	NA	NA	NA	NA	NA
LPC 18:0;0	LPC	GPL	LYS	18	0	0		0.102201	0.097498	0.0771983	0.0503546	0.035141	0.0404784	0.0624499	0.0660305	0.0684658	0.0429141	0.0421757	0.0542178	0.0750139	0.0869852	0.0701773	0.0536881	0.0545031	0.0507368
LPC 18:1;0	LPC	GPL	LYS	18	1	0		0.0618736	0.0574416	0.0492935	0.0418162	0.0337008	0.0381763	0.0370178	0.0363958	0.0379247	0.0357092	0.0342821	0.039162	0.0295543	0.0314803	0.0264954	0.0286275	0.0242088	0.0274182
LPC 18:2;0	LPC	GPL	LYS	18	2	0		0.0135474	NA	NA	NA	NA	0.00567346	NA	NA	NA	NA	NA	NA	NA	NA	NA	NA	NA	NA
LPC 18:3;0	LPC	GPL	LYS	18	3	0		0.0061548	NA	NA	NA	NA	NA	NA	NA	NA	NA	NA	NA	NA	NA	NA	NA	NA	NA
LPC 20:4;0	LPC	GPL	LYS	20	4	0		NA	NA	NA	NA	NA	NA	NA	NA	NA	NA	NA	NA	0.00780601	0.0077366	0.00603493	NA	NA	NA
LPC O-16:0;0	LPC O-	GPL	LYS	16	0	0		0.0193874	NA	NA	NA	NA	NA	NA	NA	NA	NA	NA	NA	NA	NA	NA	NA	NA	NA
LPC O-16:1;0	LPC O-	GPL	LYS	16	1	0		0.00683483	0.00613885	0.00481995	NA	NA	NA	0.00599537	0.00602756	0.00614805	0.00408519	NA	NA	NA	NA	0.0035398	NA	0.00418116	NA
LPC O-18:0;0	LPC O-	GPL	LYS	18	0	0		0.00584056	0.00658738	NA	NA	NA	NA	NA	NA	NA	NA	NA	NA	NA	NA	NA	NA	NA	NA
LPC O-18:1;0	LPC O-	GPL	LYS	18	1	0		0.023057	0.021259	0.0137868	NA	0.0106903	0.0123104	0.0133748	0.0122625	0.0121212	0.011021	0.0109556	0.0122899	0.00417178	0.00532422	0.0042588	NA	NA	NA
LPC O-18:2;0	LPC O-	GPL	LYS	18	2	0		0.00473397	NA	NA	NA	NA	NA	NA	NA	NA	NA	NA	NA	NA	NA	NA	NA	NA	NA
LPE 16:0;0	LPE	GPL	LYS	16	0	0		0.0145484	0.0120892	0.0115014	0.00749649	0.00622268	0.00570602	0.00777632	0.00751841	0.00813954	0.0065527	0.00568973	0.00698634	0.00537349	0.00590931	0.00494661	0.00682136	0.00628721	0.00594503
LPE 16:1;0	LPE	GPL	LYS	16	1	0		0.00330546	0.00333708	0.00266968	NA	NA	NA	NA	NA	NA	NA	NA	0.00222511	NA	NA	NA	NA	NA	NA
LPE 18:0;0	LPE	GPL	LYS	18	0	0		0.0756565	0.070491	0.0643472	0.041082	0.0328646	0.0355385	0.0398587	0.0396182	0.0443786	0.0367186	0.0332572	0.0363745	0.031076	0.0327243	0.0304822	0.0313292	0.0277056	0.0281418
LPE 18:1;0	LPE	GPL	LYS	18	1	0		0.0266139	0.0251334	0.0246836	0.0175142	0.0135636	0.0143301	0.0144605	0.0145239	0.0164192	0.0149937	0.0156104	0.0170119	0.00752354	0.00884773	0.00697185	0.010996	0.0103625	0.010335
LPE 18:2;0	LPE	GPL	LYS	18	2	0		0.00191431	0.00136235	0.00131714	NA	NA	0.00169244	0.00151059	0.0011719	0.00131566	0.00134655	0.00159184	NA	0.00123372	NA	NA	NA	NA	NA
LPE 20:0;0	LPE	GPL	LYS	20	0	0		0.00718668	0.00452172	0.00411004	NA	0.00211975	0.00191082	0.0034862	0.00385862	0.00339019	0.0021198	0.0023873	0.00300575	0.00291008	0.00341665	0.00315968	0.00269297	0.00286379	0.00230361
LPE 20:1;0	LPE	GPL	LYS	20	1	0		0.00789358	0.0063744	0.00579038	0.0058872	0.00436859	0.00468053	0.00433361	0.00482801	0.00488099	0.00474656	0.00465696	0.00532869	0.00261146	0.0032552	0.00328974	0.0033297	0.00269412	0.00402712
LPE 20:2;0	LPE	GPL	LYS	20	2	0		0.00227501	0.00185537	0.00165752	NA	0.00138547	0.00180214	0.00152942	0.00123139	0.00164382	0.00149724	NA	NA	0.00207942	0.00197051	0.00181425	0.00177413	0.0017969	0.00227939
LPE 20:3;0	LPE	GPL	LYS	20	3	0		0.00167266	0.00214026	0.00212259	NA	0.0021195	0.00169466	0.00212694	0.00217441	0.00215013	0.00252862	0.00242256	0.00258616	0.00175189	0.00152555	0.00141467	0.00234423	0.00198948	0.00196634
LPE 20:4;0	LPE	GPL	LYS	20	4	0		0.00251909	0.003292	0.002642	NA	0.00168127	0.00155154	0.00308367	0.0034374	0.00289986	0.00267247	0.00237386	0.00199412	0.00813668	0.00824283	0.00772018	0.00488327	0.00585923	0.00366709
LPE 22:4;0	LPE	GPL	LYS	22	4	0		NA	NA	NA	NA	NA	NA	NA	NA	NA	NA	NA	NA	0.00190913	0.00199461	0.001485	NA	NA	NA
LPE 22:5;0	LPE	GPL	LYS	22	5	0		NA	NA	NA	NA	NA	NA	NA	0.00116086	NA	NA	NA	NA	0.0026672	0.00250842	0.00217424	NA	0.00181253	NA
LPE 22:6;0	LPE	GPL	LYS	22	6	0		0.00146656	0.00248942	0.00161779	NA	NA	NA	0.00228055	0.00210819	0.00186185	0.0016614	NA	NA	0.00432994	0.00344865	0.00351493	0.00293305	0.00296515	0.00248565
LPE 24:0;0	LPE	GPL	LYS	24	0	0		0.001815	NA	0.00183054	NA	0.00135325	NA	0.00154736	0.0019983	0.00200052	0.00236272	0.00173056	0.00242354	NA	NA	NA	NA	NA	NA
LPE O-16:0;0	LPE O-	GPL	LYS	16	0	0		0.00490058	0.00441814	0.00459588	0.00483568	0.00309381	0.00276742	0.00427832	0.0038099	0.00435696	0.00278806	0.00336977	0.00328817	NA	NA	NA	NA	NA	NA
LPE O-16:1;0	LPE O-	GPL	LYS	16	1	0		0.049032	0.0495424	0.0476119	0.039747	0.0265935	0.0276967	0.0438859	0.0473085	0.04754	0.0362777	0.0327243	0.0439223	0.0120777	0.01328	0.0134451	0.0194055	0.0175297	0.0194735
LPE O-18:0;0	LPE O-	GPL	LYS	18	0	0		0.00779541	0.00532546	0.00590402	0.00809277	0.00474962	0.00512658	0.00486016	0.00502108	0.00478468	0.0047276	0.00515371	0.00578238	0.00136197	0.00124105	0.00110239	NA	NA	0.00194982
LPE O-18:1;0	LPE O-	GPL	LYS	18	1	0		0.0364088	0.0312136	0.0303235	0.0305468	0.0231748	0.0248308	0.0291726	0.0312469	0.0308259	0.0284684	0.0251785	0.0273597	0.0119265	0.0115332	0.0120644	0.011839	0.011606	0.0125382
LPE O-18:2;0	LPE O-	GPL	LYS	18	2	0		0.0449901	0.0449506	0.0430283	0.039661	0.0287582	0.028497	0.0392631	0.0439042	0.0441914	0.0420665	0.0369437	0.0394792	0.0175916	0.0187306	0.0180124	0.0237668	0.0225065	0.0225578
LPG 16:0;0	LPG	GPL	LYS	16	0	0		0.00123661	NA	0.00133533	NA	NA	NA	0.00171903	0.00115313	0.00132272	0.00146778	0.00721645	NA	NA	NA	NA	NA	NA	NA
LPG 16:1;0	LPG	GPL	LYS	16	1	0		0.00209231	0.00185251	0.00240619	0.00214553	0.00179451	0.00210108	0.00267418	0.00258504	0.00291536	0.00256536	0.00243006	0.00205319	NA	NA	NA	NA	NA	NA
LPG 18:0;0	LPG	GPL	LYS	18	0	0		0.000865255	0.000893637	0.000744163	NA	NA	NA	0.000780341	NA	0.000681988	0.000705205	0.00092333	NA	NA	NA	NA	NA	NA	NA
LPG 18:1;0	LPG	GPL	LYS	18	1	0		0.013675	0.0131972	0.0143981	0.01672	0.0143208	0.0152515	0.0157035	0.0149703	0.0158735	0.0182002	0.0167687	0.0156265	0.00560689	0.00500596	0.00505793	0.00733017	0.00750323	0.00791737
LPG 18:2;0	LPG	GPL	LYS	18	2	0		0.00140193	0.00130083	0.00129947	0.00172627	0.00132007	0.00153579	0.00181359	0.00198585	0.00195279	0.00202924	0.00189184	0.00176897	NA	NA	NA	NA	NA	NA
LPG 20:2;0	LPG	GPL	LYS	20	2	0		0.000732653	0.000719573	0.00067806	NA	0.00113126	0.000966601	0.000860837	0.000834885	0.000912786	0.00130521	0.00129978	0.00117823	NA	NA	NA	NA	NA	NA
LPG 20:3;0	LPG	GPL	LYS	20	3	0		0.000625546	0.000593107	0.000618128	NA	NA	NA	0.000814125	NA	0.000999258	0.000966782	0.000722875	NA	NA	NA	NA	NA	NA	NA
LPG 20:4;0	LPG	GPL	LYS	20	4	0		NA	NA	NA	NA	NA	NA	0.000468278	NA	NA	NA	NA	NA	NA	0.000819459	NA	NA	NA	NA
LPG 22:5;0	LPG	GPL	LYS	22	5	0		0.000956689	0.000959149	0.000722766	NA	NA	NA	0.00129412	0.00126848	0.00135005	0.00101247	0.000707425	NA	0.00225857	0.00233202	NA	0.00158856	0.00192026	NA
LPG 22:6;0	LPG	GPL	LYS	22	6	0		0.00410257	0.00405421	0.0031438	0.00223082	0.00177497	0.00176098	0.00658064	0.00692873	0.00686912	0.00448677	0.00332305	0.00337442	0.00765263	0.00700246	0.00705809	0.00878891	0.00855959	0.00643843
LPI 16:0;0	LPI	GPL	LYS	16	0	0		0.0145807	0.0143052	0.014407	0.0123828	0.0102419	0.0112866	0.023965	0.0135189	0.0154638	0.0121159	0.0263698	0.0116173	NA	NA	NA	NA	NA	NA
LPI 16:1;0	LPI	GPL	LYS	16	1	0		0.0031028	0.00409196	0.00450753	0.00522317	0.00381453	0.0050546	0.00271287	0.00254979	0.00269905	0.0028064	0.00231989	0.00258874	NA	NA	NA	NA	NA	NA
LPI 18:0;0	LPI	GPL	LYS	18	0	0		0.21291	0.204422	0.184516	0.162129	0.141153	0.146173	0.255949	0.212956	0.230035	0.190167	0.174264	0.159486	0.044694	0.0429377	0.0228747	0.0657137	0.0567691	0.058562
LPI 18:1;0	LPI	GPL	LYS	18	1	0		0.0787114	0.0752954	0.0844514	0.0960531	0.0788673	0.0816142	0.0561564	0.0573529	0.0640637	0.0650488	0.0617812	0.0639068	0.00513225	0.00530575	NA	0.01006	0.00869835	0.00824333
LPI 18:2;0	LPI	GPL	LYS	18	2	0		0.00776591	0.0077092	0.0103135	0.0132732	0.0107843	0.0126273	0.00582274	0.00555076	0.00608066	0.00821743	0.00830734	0.00823204	NA	NA	NA	NA	NA	NA
LPI 18:3;0	LPI	GPL	LYS	18	3	0		0.00464008	NA	0.00464875	0.00628612	0.00508761	0.00493141	0.00548568	0.00343286	0.00405512	0.00574396	0.00587227	0.00410371	NA	NA	NA	NA	NA	NA
LPI 20:1;0	LPI	GPL	LYS	20	1	0		0.0022335	0.00248042	0.00253517	0.00294499	0.00237583	NA	0.00184576	NA	0.00217398	0.00223809	0.00284885	NA	NA	NA	NA	NA	NA	NA
LPI 20:2;0	LPI	GPL	LYS	20	2	0		0.00784882	0.00884139	0.0101063	0.0167141	0.0135453	0.0137907	0.00584707	0.00461724	0.00528647	0.00736303	0.0083959	0.00902272	NA	NA	NA	NA	NA	NA
LPI 20:4;0	LPI	GPL	LYS	20	4	0		0.057248	0.0558398	0.0442559	0.0509202	0.045259	0.0427782	0.0589078	0.0612843	0.0589922	0.0561098	0.0450849	0.0445977	0.024443	0.0222351	0.0210437	0.0141142	0.0168495	0.0160989
LPI 20:5;0	LPI	GPL	LYS	20	5	0		0.00356055	0.00368283	0.0027951	NA	NA	NA	0.00368868	0.00405148	0.00392813	0.00235054	0.00206289	NA	NA	NA	NA	NA	NA	NA
LPI 22:3;0	LPI	GPL	LYS	22	3	0		NA	0.000961368	NA	NA	NA	NA	NA	NA	NA	NA	NA	NA	NA	NA	NA	NA	NA	NA
LPI 22:4;0	LPI	GPL	LYS	22	4	0		0.0012812	0.00136686	NA	NA	NA	NA	NA	NA	NA	NA	NA	NA	NA	NA	NA	NA	NA	NA
LPI 22:5;0	LPI	GPL	LYS	22	5	0		0.00291617	0.00302251	0.00237004	0.00275087	NA	NA	0.00273873	0.00306827	0.00283455	0.00222214	NA	NA	NA	NA	NA	NA	NA	NA
LPI 22:6;0	LPI	GPL	LYS	22	6	0		0.00409797	0.00431189	0.00386539	0.00467337	0.0033349	0.00336031	0.0038411	0.00385441	0.00379984	0.00360182	0.00301552	0.00260463	NA	NA	NA	NA	NA	NA
LPS 16:0;0	LPS	GPL	LYS	16	0	0		0.00268349	0.0021186	0.002495	NA	NA	NA	0.00578022	NA	NA	0.00467164	0.00207187	NA	NA	NA	NA	NA	NA	NA
LPS 16:1;0	LPS	GPL	LYS	16	1	0		0.00255043	0.00249327	0.00277964	0.00267831	0.00244158	0.00229467	0.00117501	NA	0.00135635	0.00160764	0.00173178	NA	NA	NA	NA	NA	NA	NA
LPS 18:1;0	LPS	GPL	LYS	18	1	0		0.045102	0.0540949	0.0488774	NA	0.041781	NA	NA	NA	NA	NA	NA	NA	NA	NA	NA	NA	NA	NA
LPS 22:1;0	LPS	GPL	LYS	22	1	0		NA	NA	NA	NA	NA	NA	NA	NA	NA	0.00137481	NA	NA	NA	NA	NA	NA	NA	NA
LPS 22:5;0	LPS	GPL	LYS	22	5	0		0.00187151	0.00230865	0.00165015	NA	NA	NA	NA	NA	NA	NA	NA	NA	NA	NA	NA	NA	NA	NA
LPS 22:6;0	LPS	GPL	LYS	22	6	0		0.00357261	0.0042599	0.00314962	0.00448404	0.00378851	0.00406811	0.00176301	NA	0.00201306	0.00166399	0.00198807	NA	NA	NA	NA	NA	NA	NA
LPS 24:0;0	LPS	GPL	LYS	24	0	0		NA	0.00126353	NA	NA	NA	NA	0.00119971	NA	NA	0.00151458	NA	NA	NA	NA	NA	NA	NA	NA
PA 14:0;0_18:0;0	PA	GPL	MEM	32	0	0		NA	NA	NA	NA	NA	NA	NA	NA	NA	NA	NA	NA	NA	0.00321931	NA	NA	NA	NA
PA 14:0;0_18:1;0	PA	GPL	MEM	32	1	0		0.00324472	0.00248921	0.0025179	0.00334027	0.0033339	0.00329545	0.00280609	0.00265143	0.00321802	0.0029871	0.00326383	0.00384791	0.0036632	0.00331893	NA	0.00362528	0.002749	0.00309458
PA 14:1;0_18:0;0	PA	GPL	MEM	32	1	0		NA	NA	NA	NA	NA	NA	0.00126627	0.000989784	0.000944838	0.00102444	NA	NA	NA	NA	NA	NA	NA	NA
PA 15:0;0_17:0;0	PA	GPL	MEM	32	0	0		NA	NA	NA	NA	NA	NA	NA	NA	NA	NA	NA	NA	NA	0.000616468	NA	NA	NA	NA
PA 15:0;0_17:1;0	PA	GPL	MEM	32	1	0		NA	NA	NA	NA	NA	0.000467636	NA	NA	NA	NA	NA	NA	NA	NA	NA	NA	NA	NA
PA 16:0;0_16:0;0	PA	GPL	MEM	32	0	0		0.00350365	0.00352341	0.00287146	0.00495898	0.00444595	0.00439616	0.0036072	0.00347707	0.00384683	0.00388596	0.00404268	0.00385889	0.00857778	0.0104023	NA	0.00711815	0.00752823	0.00701465
PA 16:0;0_16:1;0	PA	GPL	MEM	32	1	0		0.00668016	0.00519435	0.00556826	0.00606538	0.00718348	0.00587695	0.00632885	0.00532137	0.00733011	0.00553247	0.00665792	0.00715391	0.00806625	0.00794263	NA	0.00725585	0.00666788	0.00676198
PA 16:0;0_18:0;0	PA	GPL	MEM	34	0	0		NA	NA	NA	NA	0.00698085	0.00871574	NA	0.00644891	NA	NA	NA	0.00674181	0.0099078	NA	0.0317643	NA	NA	0.0111932
PA 16:0;0_18:1;0	PA	GPL	MEM	34	1	0		0.00976022	0.00924016	0.00964842	0.0155704	0.0173007	0.0175878	0.0115634	0.00807409	0.0111987	0.0145899	0.0137725	0.0150669	0.0183762	0.0196387	0.0379101	0.0164694	0.0174895	0.0124418
PA 16:0;0_18:2;0	PA	GPL	MEM	34	2	0		0.00182947	0.001658	0.00200725	0.00215086	0.00165331	0.00232509	0.00215893	0.00194257	0.00207082	0.00184574	0.00206802	0.00202218	0.00197426	0.0021411	NA	0.00214632	0.00181432	0.00212052
PA 16:0;0_20:1;0	PA	GPL	MEM	36	1	0		NA	0.00311713	0.00273875	0.00306185	0.00341589	NA	0.00311145	0.00250282	NA	0.00292788	0.00341119	0.00325226	0.00323381	0.00350619	NA	NA	0.00340062	NA
PA 16:0;0_20:2;0	PA	GPL	MEM	36	2	0		0.00235379	0.0017183	0.0024867	0.00193881	0.00246046	0.00236103	0.00166266	0.00135228	0.00152927	0.00176508	0.00173368	0.00140691	0.00269572	0.00198635	NA	0.00214035	0.00162669	0.00209129
PA 16:0;0_20:3;0	PA	GPL	MEM	36	3	0		0.000786068	0.000945135	0.000574621	0.00123635	0.00118893	0.00140776	0.00154004	0.00101191	0.000875449	0.0013418	0.00106581	0.00151176	0.00173539	0.00144164	NA	0.00120686	0.00139858	0.00206167
PA 16:0;0_20:4;0	PA	GPL	MEM	36	4	0		NA	NA	NA	NA	NA	NA	NA	NA	NA	NA	NA	NA	NA	0.00469239	NA	NA	NA	NA
PA 16:0;0_22:4;0	PA	GPL	MEM	38	4	0		NA	NA	NA	NA	NA	NA	NA	NA	NA	NA	NA	NA	0.00052767	NA	NA	NA	NA	NA
PA 16:0;0_22:5;0	PA	GPL	MEM	38	5	0		NA	NA	NA	NA	NA	NA	NA	NA	NA	NA	NA	NA	NA	0.00132688	NA	NA	NA	NA
PA 16:1;0_18:0;0	PA	GPL	MEM	34	1	0		0.00715737	0.00591955	0.00585039	0.00698259	0.0072131	0.00669765	0.00659465	0.00467748	0.0063113	0.00695315	0.00623769	0.00730183	0.00431604	0.00492112	0.00780497	0.00569502	0.00551943	0.00497703
PA 16:1;0_18:1;0	PA	GPL	MEM	34	2	0		0.00398638	0.00325972	0.00421416	0.00512503	0.0044499	0.00510873	0.00511184	0.00434035	0.00510645	0.00324379	0.00519865	0.00510969	0.00311726	0.00341278	0.0353243	0.00417482	0.00398243	0.00512305
PA 16:1;0_20:0;0	PA	GPL	MEM	36	1	0		NA	NA	0.00122816	NA	NA	NA	NA	NA	NA	NA	NA	NA	NA	NA	NA	NA	NA	NA
PA 16:1;0_20:2;0	PA	GPL	MEM	36	3	0		NA	NA	0.00171479	NA	NA	NA	NA	NA	NA	NA	NA	NA	NA	NA	NA	NA	NA	NA
PA 16:2;0_18:0;0	PA	GPL	MEM	34	2	0		0.00134145	0.0014205	0.00123309	NA	0.00155671	NA	0.00119705	NA	0.00125076	0.00178728	NA	NA	NA	NA	NA	NA	NA	NA
PA 16:2;0_20:0;0	PA	GPL	MEM	36	2	0		NA	9.76758e-05	NA	NA	NA	0.00010961	NA	NA	NA	NA	0.000118845	NA	NA	NA	NA	NA	NA	NA
PA 16:2;0_20:1;0	PA	GPL	MEM	36	3	0		NA	0.000237134	NA	NA	0.000275799	NA	NA	NA	NA	NA	NA	0.000479107	NA	NA	NA	NA	NA	NA
PA 17:0;0_17:1;0	PA	GPL	MEM	34	1	0		0.00146778	0.00179591	0.00163745	NA	0.00259614	NA	0.00149056	0.00193268	0.00171416	NA	0.00204475	0.00152465	0.00410971	0.00251046	NA	NA	NA	0.00427209
PA 17:0;0_18:0;0	PA	GPL	MEM	35	0	0		NA	NA	NA	NA	NA	NA	NA	NA	NA	NA	NA	NA	0.0118358	NA	0.0236826	NA	NA	0.0127576
PA 17:0;0_18:1;0	PA	GPL	MEM	35	1	0		NA	NA	NA	NA	NA	NA	NA	NA	NA	NA	NA	NA	NA	NA	NA	0.00180079	NA	NA
PA 17:1;0_17:1;0	PA	GPL	MEM	34	2	0		0.00176584	0.00168616	0.00192703	0.00219707	0.00240448	0.00241936	0.00165005	0.00128144	0.00139032	0.00244631	0.00230216	0.0017178	0.00146735	0.00220967	0.0103296	0.00244681	0.001986	0.0015694
PA 17:1;0_18:0;0	PA	GPL	MEM	35	1	0		NA	NA	NA	NA	NA	NA	NA	NA	NA	NA	NA	NA	NA	NA	NA	0.00136741	NA	NA
PA 18:0;0_18:1;0	PA	GPL	MEM	36	1	0		0.016975	0.013873	0.0135665	0.0151729	0.0152558	0.0177675	0.0132776	0.0100345	0.0159823	0.0124471	0.0148104	0.0139289	0.00978965	0.0125227	NA	0.0145283	0.0106618	0.0120554
PA 18:0;0_18:2;0	PA	GPL	MEM	36	2	0		0.00239872	0.00231476	0.00247905	0.00255886	0.00268991	0.00264615	0.0025619	0.00176383	0.00212932	0.00220027	0.0023938	0.0023648	0.0023813	0.00233492	0.00852534	0.00185752	0.00187231	0.00219205
PA 18:0;0_18:3;0	PA	GPL	MEM	36	3	0		0.00140211	0.00152998	0.000971763	0.00189156	0.00193634	0.00204738	NA	0.00170014	0.00131572	0.00175124	0.00182294	NA	NA	NA	NA	NA	NA	NA
PA 18:0;0_20:2;0	PA	GPL	MEM	38	2	0		NA	NA	NA	NA	NA	NA	NA	NA	0.002806	NA	NA	NA	NA	NA	NA	NA	NA	NA
PA 18:0;0_20:3;0	PA	GPL	MEM	38	3	0		0.00508453	0.0039588	0.00396577	0.00553643	0.0065863	0.00539818	0.00402376	0.00390408	0.00374289	0.00446843	0.00619306	0.00518801	NA	NA	NA	0.0020629	0.00205163	0.00802515
PA 18:0;0_20:4;0	PA	GPL	MEM	38	4	0		0.00490901	0.00427501	0.00413905	0.00352512	0.00422526	0.00347057	0.00686225	0.00551183	0.00606129	0.005839	0.00481016	0.00585504	0.00779378	0.0121362	NA	0.00812214	0.00677562	NA
PA 18:0;0_20:5;0	PA	GPL	MEM	38	5	0		NA	NA	NA	NA	NA	NA	NA	NA	NA	NA	NA	NA	NA	0.00109214	NA	NA	NA	NA
PA 18:1;0_18:1;0	PA	GPL	MEM	36	2	0		0.0127109	0.0124454	0.0136346	0.0179344	0.0207903	0.0182627	0.0139695	0.00984026	0.0126301	0.0156213	0.0175684	0.0174031	0.0112729	0.00896001	0.039862	0.0109223	0.0111313	0.0119941
PA 18:1;0_18:2;0	PA	GPL	MEM	36	3	0		0.0031386	0.00328405	0.00216001	0.0037777	0.0043075	0.00402444	0.00449002	0.00299841	0.00283123	0.00401511	0.00389953	0.00470287	0.0049144	0.00380578	NA	0.00431544	0.00453786	0.00512645
PA 18:1;0_20:2;0	PA	GPL	MEM	38	3	0		0.00636328	0.00489958	0.00484261	0.00656821	0.00804973	0.0064662	0.00556981	0.00476061	0.00494343	0.00547975	0.00703477	0.00572724	NA	NA	NA	0.00371915	0.00424867	NA
PA 18:1;0_20:3;0	PA	GPL	MEM	38	4	0		0.00147713	0.00115494	0.00129992	0.00162782	0.00206757	0.00184159	0.0017568	0.00133837	0.00175731	0.00182818	0.00185253	0.00214922	0.00185236	0.00295159	NA	0.00216573	0.00206912	NA
PA 18:1;0_20:4;0	PA	GPL	MEM	38	5	0		NA	NA	NA	NA	NA	NA	NA	NA	NA	NA	NA	NA	NA	0.00234919	NA	NA	NA	NA
PA 18:2;0_20:1;0	PA	GPL	MEM	38	3	0		NA	0.00121648	0.00117994	NA	NA	NA	NA	NA	NA	0.00163206	NA	0.00175452	NA	NA	NA	NA	NA	NA
PA 18:2;0_20:2;0	PA	GPL	MEM	38	4	0		NA	0.000466555	NA	0.000569263	0.000781548	0.000624765	NA	NA	0.000882408	0.000796378	NA	NA	NA	NA	NA	NA	0.00148183	NA
PA 18:2;0_20:3;0	PA	GPL	MEM	38	5	0		NA	NA	NA	NA	NA	NA	NA	NA	NA	NA	NA	NA	NA	0.000258715	NA	NA	NA	NA
PA 18:3;0_20:1;0	PA	GPL	MEM	38	4	0		0.000240314	0.000224247	0.000263578	0.000322065	0.000424721	0.000372897	0.000385687	NA	NA	0.000475337	0.000370823	0.000469579	NA	NA	NA	NA	NA	NA
PA 22:5;0_22:5;0	PA	GPL	MEM	44	10	0		0.0108485	0.0119897	0.0113837	0.0149867	NA	NA	NA	0.00617084	0.0093615	NA	0.0105297	NA	0.00679833	0.00766612	NA	0.0111782	0.0108524	NA
PC 12:0;0_16:0;0	PC	GPL	MEM	28	0	0		0.0335688	0.0349851	0.0330978	NA	0.0225517	NA	0.0307753	0.0303067	0.0335845	0.0264227	0.0244167	0.0218716	NA	0.0258683	NA	NA	0.0327528	NA
PC 12:0;0_18:0;0	PC	GPL	MEM	30	0	0		0.0405001	NA	NA	NA	NA	NA	NA	NA	NA	NA	NA	NA	NA	NA	NA	NA	NA	NA
PC 13:0;0_18:1;0	PC	GPL	MEM	31	1	0		NA	NA	NA	NA	NA	NA	NA	NA	NA	NA	NA	NA	NA	NA	NA	NA	0.0977243	NA
PC 14:0;0_14:0;0	PC	GPL	MEM	28	0	0		0.113416	0.115196	0.114685	0.083366	0.0790639	0.0942344	0.109963	0.125493	0.124785	0.10909	0.100502	0.0814321	0.12084	0.0884535	0.101513	0.183369	0.123464	0.150792
PC 14:0;0_14:1;0	PC	GPL	MEM	28	1	0		0.022945	0.0255546	0.0207423	NA	NA	NA	0.0193081	0.0150392	0.0189158	0.011804	0.0137414	NA	NA	NA	NA	0.0121395	0.010462	NA
PC 14:0;0_15:0;0	PC	GPL	MEM	29	0	0		0.115251	NA	0.0179726	NA	0.0355232	0.0400675	NA	0.0274596	0.0596767	NA	NA	0.0352371	NA	NA	NA	NA	NA	NA
PC 14:0;0_16:0;0	PC	GPL	MEM	30	0	0		1.10586	1.04586	1.1131	0.947673	0.999498	0.86205	1.0856	1.15678	1.16641	1.08658	1.05761	1.02969	1.46164	1.57731	1.33178	1.75321	1.73103	1.72132
PC 14:0;0_16:2;0	PC	GPL	MEM	30	2	0		0.0429333	0.0526753	0.0545605	NA	0.0520875	0.0431584	0.0553739	0.0504665	0.0715073	0.0560026	0.0490251	0.0456442	0.30368	0.349478	0.35344	0.0825974	0.100799	0.453465
PC 14:0;0_17:0;0	PC	GPL	MEM	31	0	0		0.0419783	0.0334301	0.0281788	0.0544102	0.0427612	0.0397959	0.0419675	0.0369689	0.0405058	0.0413513	0.0383866	0.0377385	0.0733519	0.080578	0.0844638	0.0669883	0.0765882	0.0923423
PC 14:0;0_17:1;0	PC	GPL	MEM	31	1	0		0.205658	0.165439	0.153236	0.368643	0.206154	0.190314	0.176897	0.182819	0.168952	0.184474	0.222828	0.164392	0.15704	0.160666	0.136413	0.165413	0.168645	0.192139
PC 14:0;0_18:0;0	PC	GPL	MEM	32	0	0		0.207728	0.218563	0.212941	0.20356	0.190246	0.173294	0.198577	0.211077	0.201566	0.205178	0.191688	0.19999	0.449007	0.456904	0.444604	0.400805	0.39018	0.322246
PC 14:0;0_18:1;0	PC	GPL	MEM	32	1	0		1.05368	1.06318	1.09687	0.934216	1.01364	0.908956	1.03803	1.05757	1.09022	1.07093	1.07978	1.08254	0.992169	1.09072	0.838933	1.20313	1.20717	1.22751
PC 14:0;0_18:2;0	PC	GPL	MEM	32	2	0		0.0895797	0.102396	0.098546	0.107718	0.0871071	0.0732017	0.0981617	0.0967683	0.102111	0.0972356	0.0945227	0.107608	0.100851	0.210622	0.104573	0.113534	0.112137	0.126956
PC 14:0;0_19:0;0	PC	GPL	MEM	33	0	0		NA	NA	NA	NA	NA	NA	NA	NA	NA	NA	NA	NA	NA	0.00448007	NA	NA	NA	NA
PC 14:0;0_19:1;0	PC	GPL	MEM	33	1	0		NA	NA	NA	NA	NA	NA	0.00491217	0.00638764	NA	0.00504993	NA	NA	0.0103107	0.0142309	0.0140495	NA	0.0129135	NA
PC 14:0;0_20:0;0	PC	GPL	MEM	34	0	0		NA	NA	NA	NA	NA	NA	0.00640103	NA	NA	NA	NA	NA	NA	NA	NA	NA	NA	NA
PC 14:0;0_20:1;0	PC	GPL	MEM	34	1	0		0.0481821	0.0434799	0.0499287	0.0493922	0.0679632	0.0589456	0.0440726	0.0408342	0.0364852	0.0460761	0.0482995	0.0563608	0.0387048	0.0360149	0.0348119	0.0414183	0.041502	0.0452045
PC 14:0;0_20:2;0	PC	GPL	MEM	34	2	0		0.0260456	0.0237459	0.021345	0.0257436	0.0273193	0.0223561	0.0275249	0.017439	0.021577	0.0251301	0.027869	0.0242248	0.0168175	0.016468	0.011923	0.0254522	0.0219767	0.0183887
PC 14:0;0_20:3;0	PC	GPL	MEM	34	3	0		0.0337164	0.0322355	0.0355547	0.039096	0.0293077	0.0339805	0.0339695	0.0323067	0.02849	0.0315387	0.0381498	0.0310623	0.0416733	0.0381816	0.0274683	0.0378496	NA	0.0434383
PC 14:0;0_20:4;0	PC	GPL	MEM	34	4	0		0.108106	0.230672	0.190301	NA	0.262144	0.250691	0.202802	0.155868	0.178089	0.178939	0.161626	0.144608	0.415938	0.475546	0.452588	0.37516	0.464182	0.445687
PC 14:0;0_22:1;0	PC	GPL	MEM	36	1	0		0.0146197	NA	NA	NA	NA	NA	0.0131867	0.00887642	NA	0.0138049	0.009708	0.00990229	NA	NA	NA	NA	NA	NA
PC 14:0;0_22:2;0	PC	GPL	MEM	36	2	0		NA	NA	NA	NA	NA	NA	NA	0.00737175	NA	NA	NA	NA	NA	NA	NA	NA	NA	NA
PC 14:0;0_22:4;0	PC	GPL	MEM	36	4	0		NA	NA	NA	NA	NA	NA	0.0112576	NA	NA	NA	NA	NA	0.0410553	0.0540936	0.0453742	NA	0.0226411	0.0243608
PC 14:0;0_22:5;0	PC	GPL	MEM	36	5	0		0.0336551	0.0460946	0.0328958	NA	0.0618006	NA	0.0304613	0.0309014	0.0271825	0.0184883	0.0179082	NA	0.0775959	0.0980149	0.0921768	0.0627369	0.0609506	0.0558245
PC 14:0;0_22:6;0	PC	GPL	MEM	36	6	0		NA	NA	NA	NA	NA	NA	NA	NA	NA	NA	NA	NA	NA	NA	NA	NA	0.751528	NA
PC 14:0;0_24:1;0	PC	GPL	MEM	38	1	0		0.00532847	NA	0.00856287	NA	0.00495069	0.00592116	0.00971438	0.00859143	NA	NA	NA	NA	NA	NA	NA	NA	NA	NA
PC 14:1;0_16:1;0	PC	GPL	MEM	30	2	0		0.183704	0.345441	0.332303	NA	0.289307	0.256407	0.244696	0.237744	0.261133	0.238316	0.247961	0.205707	NA	NA	NA	0.276173	0.320746	NA
PC 14:1;0_17:0;0	PC	GPL	MEM	31	1	0		0.187826	0.262281	0.235196	NA	0.207958	0.201577	0.206277	0.159209	0.186953	0.176199	NA	0.144672	NA	NA	NA	0.188872	NA	NA
PC 14:1;0_17:1;0	PC	GPL	MEM	31	2	0		0.0310963	0.0319292	0.449947	NA	0.382131	0.307614	0.026447	0.0178426	0.430988	0.269494	0.0195541	0.279109	NA	NA	0.0680879	NA	0.213885	NA
PC 14:1;0_18:0;0	PC	GPL	MEM	32	1	0		0.164312	0.189358	0.180952	0.159028	0.144007	0.140874	0.194982	0.19559	0.205289	0.172515	0.15128	0.175025	NA	NA	0.338939	0.330117	NA	0.328446
PC 14:1;0_18:1;0	PC	GPL	MEM	32	2	0		0.574464	1.03247	0.990067	1.46002	0.939987	0.746525	0.771791	0.645629	0.762888	0.834041	0.774821	0.782602	0.94442	NA	1.04729	0.831575	1.12191	1.12895
PC 14:1;0_18:2;0	PC	GPL	MEM	32	3	0		NA	0.164245	NA	NA	NA	NA	NA	NA	NA	NA	NA	NA	NA	NA	NA	NA	NA	NA
PC 15:0;0_15:0;0	PC	GPL	MEM	30	0	0		0.0189774	0.0179611	0.0200366	0.0189729	0.0240398	0.022707	0.0180314	0.0205622	0.0182219	0.0235122	0.0228571	0.0231407	0.0304135	0.0346556	0.0349393	0.0319483	0.0267274	0.0284445
PC 15:0;0_16:0;0	PC	GPL	MEM	31	0	0		0.271037	0.203693	0.195266	0.19602	0.290698	0.282113	0.271329	0.254506	0.276115	0.284501	0.277458	0.232977	0.624515	0.733978	0.64066	0.566098	0.64456	0.562583
PC 15:0;0_16:1;0	PC	GPL	MEM	31	1	0		0.456212	0.344914	0.375253	0.731984	0.385559	0.349407	0.333906	0.351303	0.330569	0.332233	0.431193	0.320597	0.279279	0.302861	0.28622	0.330088	0.348928	0.42666
PC 15:0;0_16:2;0	PC	GPL	MEM	31	2	0		NA	NA	NA	NA	NA	NA	NA	NA	NA	NA	NA	NA	NA	NA	0.0893203	NA	NA	NA
PC 15:0;0_17:0;0	PC	GPL	MEM	32	0	0		0.0163982	0.0160177	0.0179538	0.0493013	0.0203328	0.0205369	0.0178801	0.0165459	0.0155566	0.0218185	0.0251573	0.0229521	0.0386472	0.0275447	0.0294731	0.0259872	0.0255675	NA
PC 15:0;0_17:1;0	PC	GPL	MEM	32	1	0		0.0503571	0.0541971	0.047411	0.0772684	0.0650928	0.0605452	0.0528659	0.0540307	0.0518628	0.0556326	0.0611775	0.0609019	0.0659386	0.0667023	0.0623066	0.0581092	0.0644862	0.0659891
PC 15:0;0_18:0;0	PC	GPL	MEM	33	0	0		0.0392038	0.0289037	0.0286849	0.026382	NA	NA	0.0254144	0.0236926	0.0196358	0.0237888	NA	NA	0.0451261	0.0558329	0.0472721	0.0364213	0.0393668	0.0395263
PC 15:0;0_18:1;0	PC	GPL	MEM	33	1	0		0.766023	0.519599	0.583151	0.596182	0.683289	0.611053	0.499645	0.493701	0.526632	0.537354	0.560661	0.600885	0.609284	0.688499	0.61984	0.737703	0.745136	0.778891
PC 15:0;0_18:2;0	PC	GPL	MEM	33	2	0		NA	NA	0.0764276	NA	NA	NA	0.069338	NA	0.153534	0.0650182	NA	0.145482	0.0444388	0.0503325	0.0490961	NA	0.0489142	NA
PC 15:0;0_19:1;0	PC	GPL	MEM	34	1	0		NA	NA	NA	NA	NA	NA	NA	NA	NA	NA	NA	NA	NA	0.0140542	NA	NA	NA	NA
PC 15:0;0_20:0;0	PC	GPL	MEM	35	0	0		NA	NA	NA	NA	NA	0.00129579	NA	NA	NA	NA	NA	NA	NA	NA	NA	NA	NA	NA
PC 15:0;0_20:1;0	PC	GPL	MEM	35	1	0		NA	NA	NA	NA	NA	NA	NA	0.0332723	NA	0.0366938	0.0501758	0.048926	0.0162371	0.0148121	0.0137961	NA	0.0142099	0.0229458
PC 15:0;0_20:2;0	PC	GPL	MEM	35	2	0		NA	NA	NA	NA	NA	NA	NA	NA	NA	NA	0.0301361	NA	NA	NA	NA	NA	NA	NA
PC 15:0;0_20:3;0	PC	GPL	MEM	35	3	0		NA	NA	NA	NA	NA	NA	NA	NA	NA	NA	NA	NA	NA	NA	NA	NA	NA	0.0889796
PC 15:0;0_20:4;0	PC	GPL	MEM	35	4	0		NA	NA	NA	NA	NA	NA	0.426211	NA	NA	NA	NA	0.443605	0.390454	0.474294	0.435967	0.326283	0.360921	NA
PC 15:0;0_22:5;0	PC	GPL	MEM	37	5	0		NA	NA	NA	NA	NA	NA	0.17535	NA	NA	NA	NA	NA	0.0601785	NA	NA	NA	NA	NA
PC 15:1;0_15:1;0	PC	GPL	MEM	30	2	0		NA	NA	0.0110143	NA	NA	NA	NA	NA	NA	NA	NA	NA	NA	NA	NA	NA	NA	NA
PC 15:1;0_16:0;0	PC	GPL	MEM	31	1	0		0.318779	0.234442	0.235562	NA	0.23166	0.214543	0.226295	0.25242	0.246794	0.209175	0.250413	0.188692	0.279285	0.323817	0.295364	0.316419	0.364776	0.377044
PC 15:1;0_16:1;0	PC	GPL	MEM	31	2	0		0.381442	0.389765	NA	NA	NA	NA	0.329373	0.303269	NA	NA	0.260858	NA	0.145392	NA	NA	NA	NA	0.232626
PC 15:1;0_17:1;0	PC	GPL	MEM	32	2	0		NA	0.0396207	0.0402137	NA	0.0339147	0.0329141	0.0347254	0.0339866	0.0302006	0.0339991	0.0333097	NA	NA	NA	NA	NA	NA	NA
PC 15:1;0_18:0;0	PC	GPL	MEM	33	1	0		NA	NA	NA	NA	0.0140385	NA	NA	NA	NA	NA	NA	0.0212066	NA	NA	0.0240538	NA	NA	NA
PC 15:1;0_18:1;0	PC	GPL	MEM	33	2	0		0.695461	NA	0.684163	NA	0.667259	NA	0.607559	0.631021	NA	0.516565	0.543269	NA	0.263153	0.292214	0.285501	0.435159	0.387564	0.513388
PC 16:0;0_16:0;0	PC	GPL	MEM	32	0	0		1.21228	1.20498	1.2713	1.48098	1.50012	1.32188	1.27845	1.3454	1.3148	1.46083	1.50207	1.43517	2.83302	2.84997	2.67991	3.14569	3.07319	2.51307
PC 16:0;0_16:1;0	PC	GPL	MEM	32	1	0		3.08529	2.91428	3.35009	2.71078	2.78239	2.46322	2.96976	3.27005	3.26994	2.90109	2.86609	2.91189	2.83138	3.07592	2.37775	3.76251	3.71368	3.90545
PC 16:0;0_16:2;0	PC	GPL	MEM	32	2	0		0.149421	0.211022	0.192467	0.159725	0.178974	0.128222	0.178519	0.165007	0.176077	0.165303	0.158416	0.170517	0.291271	0.645934	0.305734	0.27187	0.286177	0.276494
PC 16:0;0_17:1;0	PC	GPL	MEM	33	1	0		0.978421	0.710232	0.707828	0.779315	0.940213	0.830022	0.729128	0.74457	0.775376	0.76103	0.802863	0.794772	0.925226	1.02607	0.925352	1.05757	1.06	1.12061
PC 16:0;0_17:2;0	PC	GPL	MEM	33	2	0		NA	NA	NA	NA	NA	NA	NA	NA	NA	NA	NA	NA	NA	NA	NA	NA	0.0518224	NA
PC 16:0;0_18:0;0	PC	GPL	MEM	34	0	0		0.538906	0.508558	0.479511	0.597923	0.476441	0.541366	0.442633	0.463191	0.444242	0.507843	0.510666	0.523545	0.746132	0.744652	0.747562	0.668035	0.692742	0.627894
PC 16:0;0_18:1;0	PC	GPL	MEM	34	1	0		6.91223	6.88318	7.51545	7.35605	7.65048	6.74642	6.59855	6.85759	6.70453	7.53962	7.54281	7.65821	7.72351	8.43846	7.0622	9.19519	8.88489	9.47548
PC 16:0;0_18:2;0	PC	GPL	MEM	34	2	0		0.397023	0.388714	0.405445	0.432625	0.369621	0.294164	0.406433	0.448889	0.427303	0.426272	0.406957	0.413523	0.473642	0.480408	0.428342	0.526729	0.507352	0.583799
PC 16:0;0_18:3;0	PC	GPL	MEM	34	3	0		0.0350977	0.0405728	0.0389935	NA	0.0258649	0.0240185	0.0406868	0.0425376	0.0361495	0.0303018	0.0278503	0.0357723	0.0327718	0.033258	0.0297571	0.0403272	0.0509919	0.0506057
PC 16:0;0_19:1;0	PC	GPL	MEM	35	1	0		0.0563871	0.0438688	0.0432475	0.0526109	0.0481891	0.0424279	0.0419039	0.0427128	0.0519882	0.0391908	0.0401587	0.0452961	0.0851663	0.0924276	0.0836818	0.0767285	0.0761813	0.078863
PC 16:0;0_19:2;0	PC	GPL	MEM	35	2	0		0.0295011	0.0183446	0.0192335	NA	0.0222474	NA	0.0170485	0.0204278	NA	0.0208999	0.0178922	NA	0.0363203	0.0296377	0.034237	0.0314401	0.0330882	0.0458063
PC 16:0;0_19:3;0	PC	GPL	MEM	35	3	0		NA	0.0382111	0.0335995	NA	NA	NA	0.014336	0.0333958	0.193784	NA	NA	NA	NA	0.0584632	NA	NA	0.0690116	NA
PC 16:0;0_20:0;0	PC	GPL	MEM	36	0	0		NA	NA	NA	NA	NA	NA	NA	NA	NA	NA	NA	NA	NA	NA	0.00508814	NA	0.00447499	NA
PC 16:0;0_20:1;0	PC	GPL	MEM	36	1	0		0.170985	0.162009	0.18673	0.214041	0.252887	0.193363	0.16192	0.161871	0.146448	0.208191	0.185895	0.180125	0.160231	0.219876	0.155144	0.19618	0.202707	0.220381
PC 16:0;0_20:2;0	PC	GPL	MEM	36	2	0		0.145975	0.144668	0.149721	0.173892	0.16521	0.158801	0.133012	0.115687	0.129729	0.159797	0.155449	0.180958	0.107462	0.125591	0.109666	0.15035	0.145136	0.183
PC 16:0;0_20:3;0	PC	GPL	MEM	36	3	0		0.203326	0.225506	0.198747	0.218451	0.235402	0.224208	0.229205	0.224365	0.223075	0.220179	0.212156	0.224865	0.274343	0.281779	0.258368	0.320523	0.299846	0.35009
PC 16:0;0_20:4;0	PC	GPL	MEM	36	4	0		0.281422	0.349413	0.280505	0.147962	0.213326	0.178529	0.338331	0.339569	0.318954	0.263587	0.220058	0.196576	1.80264	2.0976	1.6987	1.00893	1.17172	0.898702
PC 16:0;0_20:5;0	PC	GPL	MEM	36	5	0		NA	0.0981432	0.0864967	NA	NA	NA	0.0987643	0.0917913	0.0930822	0.0747423	0.0639536	NA	0.258443	0.246173	0.26838	0.19591	0.206839	0.20117
PC 16:0;0_21:1;0	PC	GPL	MEM	37	1	0		NA	NA	NA	NA	NA	NA	NA	NA	NA	NA	NA	NA	NA	NA	NA	NA	0.0156465	NA
PC 16:0;0_21:2;0	PC	GPL	MEM	37	2	0		NA	NA	NA	NA	NA	0.0180663	NA	NA	NA	NA	NA	NA	NA	NA	NA	NA	NA	NA
PC 16:0;0_21:3;0	PC	GPL	MEM	37	3	0		0.037641	NA	NA	NA	NA	NA	0.01949	0.0117702	NA	NA	NA	0.0429657	0.0186013	0.0329775	0.0190041	NA	0.021576	0.0374567
PC 16:0;0_22:1;0	PC	GPL	MEM	38	1	0		0.0372153	0.0518252	0.0399916	0.0555275	0.0363326	0.0345592	0.0453037	0.0405513	0.0519691	0.056418	0.0525399	0.0400212	0.0341427	0.0506908	0.0501702	0.0530322	0.0447349	0.0444041
PC 16:0;0_22:2;0	PC	GPL	MEM	38	2	0		0.0246521	0.0197829	0.0268886	0.0368732	0.0313422	0.0238412	0.0207299	0.0181176	0.0180679	0.0312576	0.0258517	0.0286875	0.017675	0.0183964	NA	0.0204586	0.0217299	0.029469
PC 16:0;0_22:3;0	PC	GPL	MEM	38	3	0		0.0361767	0.0323447	0.0355797	0.0385745	0.0369636	0.0377564	0.0301981	0.0271827	0.0247061	0.0343684	0.0415341	0.0349475	0.0502607	0.0621731	0.0454942	0.0581531	0.0546415	0.0588177
PC 16:0;0_22:4;0	PC	GPL	MEM	38	4	0		0.05244	0.0536386	0.041272	0.0355222	0.0308568	0.0368074	0.0487787	0.0495952	0.0379616	0.0393492	0.0346495	0.0375448	0.240383	0.262741	0.213072	0.127939	0.129417	0.107332
PC 16:0;0_22:5;0	PC	GPL	MEM	38	5	0		0.10938	0.141842	0.0951296	0.050472	0.0947126	0.0881112	0.153216	0.141747	0.136583	0.120679	0.113701	0.0862484	0.415435	0.467066	0.368959	0.324292	0.32485	0.28073
PC 16:0;0_22:6;0	PC	GPL	MEM	38	6	0		0.131902	0.137929	0.121824	NA	NA	NA	0.16128	0.17168	0.141152	0.128162	0.164003	0.146949	0.307653	0.338221	0.42195	0.361859	0.331271	0.276428
PC 16:0;0_23:3;0	PC	GPL	MEM	39	3	0		NA	NA	NA	NA	NA	NA	NA	NA	NA	NA	NA	NA	NA	0.0122105	NA	NA	NA	NA
PC 16:0;0_24:0;0	PC	GPL	MEM	40	0	0		NA	NA	NA	NA	NA	NA	NA	NA	NA	NA	NA	NA	0.0168194	0.022759	NA	NA	NA	NA
PC 16:0;0_24:1;0	PC	GPL	MEM	40	1	0		0.0266177	0.0315103	0.0314687	NA	0.0487993	0.0264022	0.039534	0.0328924	0.0389136	0.0299744	0.0414268	0.035681	0.0501426	NA	0.0354339	0.0624289	0.0721493	0.0493523
PC 16:0;0_24:2;0	PC	GPL	MEM	40	2	0		0.0179803	0.0186181	0.0184669	0.0185833	0.0250107	0.0322234	0.02163	0.017811	0.0164381	0.0238865	0.0232902	0.0245401	NA	NA	NA	0.020293	0.0278506	NA
PC 16:0;0_24:3;0	PC	GPL	MEM	40	3	0		0.00823042	0.00877931	NA	NA	0.0120149	NA	0.0123938	0.00981262	NA	NA	NA	NA	0.0299328	0.0240847	0.0279057	0.0229413	0.0298444	0.0140902
PC 16:0;0_24:4;0	PC	GPL	MEM	40	4	0		NA	NA	NA	NA	NA	NA	NA	NA	NA	NA	NA	NA	0.0199572	0.020243	0.0215863	0.0196085	0.0187779	NA
PC 16:0;0_24:5;0	PC	GPL	MEM	40	5	0		NA	NA	NA	NA	NA	NA	NA	NA	NA	NA	NA	NA	0.0284987	0.0361956	NA	0.0203092	0.0196576	NA
PC 16:0;0_24:6;0	PC	GPL	MEM	40	6	0		NA	NA	NA	NA	NA	NA	NA	NA	NA	NA	NA	NA	0.0360133	NA	NA	NA	0.0401449	NA
PC 16:1;0_16:1;0	PC	GPL	MEM	32	2	0		0.823966	1.00634	1.14223	0.972976	0.985378	0.779439	0.933605	0.995012	1.00584	0.915435	0.907733	0.866646	0.564319	1.29782	0.568202	0.882629	0.904604	1.01859
PC 16:1;0_16:2;0	PC	GPL	MEM	32	3	0		0.209234	0.210336	0.380475	NA	0.395113	0.352409	0.284368	0.260568	0.288562	0.321802	0.332739	0.308912	0.225585	0.286648	0.268379	0.275082	0.329009	0.350291
PC 16:1;0_17:0;0	PC	GPL	MEM	33	1	0		0.139426	0.0855735	0.0939322	0.0835671	0.0989235	0.086603	0.0868239	0.0918074	0.101165	0.0812971	0.0871521	0.0928373	0.115799	0.127912	0.127749	0.139822	0.145289	0.15261
PC 16:1;0_17:1;0	PC	GPL	MEM	33	2	0		0.495496	1.07855	0.41399	1.13278	0.49896	0.990465	0.404595	0.424277	0.96186	0.40184	0.434813	0.852474	0.213652	0.208959	0.217079	0.323118	0.285635	0.346466
PC 16:1;0_17:2;0	PC	GPL	MEM	33	3	0		NA	NA	NA	NA	NA	NA	NA	NA	0.665889	NA	NA	NA	NA	NA	NA	NA	NA	NA
PC 16:1;0_18:0;0	PC	GPL	MEM	34	1	0		0.738059	0.699434	0.84424	0.609102	0.625539	0.550681	0.665777	0.715229	0.727983	0.612207	0.573397	0.632634	0.47599	0.509821	0.437934	0.6027	0.582772	0.710158
PC 16:1;0_18:1;0	PC	GPL	MEM	34	2	0		2.93152	2.86568	3.30449	2.88362	3.10997	2.50941	3.01392	3.14426	3.07324	3.00704	3.09825	3.12932	1.72389	1.80612	1.58215	2.72464	2.50088	3.11198
PC 16:1;0_18:2;0	PC	GPL	MEM	34	3	0		0.135062	0.163565	0.174543	0.160906	0.161933	0.131798	0.166639	0.175133	0.187749	0.155681	0.162052	0.142439	0.102893	0.106022	0.101428	0.146416	0.165167	0.155956
PC 16:1;0_18:3;0	PC	GPL	MEM	34	4	0		0.0411351	0.0616857	0.0900702	NA	NA	NA	0.0617871	0.0800368	0.0772615	0.0742034	0.0807423	0.101278	NA	NA	NA	NA	NA	NA
PC 16:1;0_19:1;0	PC	GPL	MEM	35	2	0		0.0286031	0.021407	0.0258995	NA	0.0202693	NA	0.0221843	0.0262553	0.0262065	0.0222846	0.0203243	0.0260105	NA	0.0238892	0.0216133	0.0322789	0.0282762	0.0353222
PC 16:1;0_19:2;0	PC	GPL	MEM	35	3	0		0.0151286	0.0201065	NA	NA	0.229315	NA	0.00909267	NA	NA	NA	0.00893425	NA	NA	NA	NA	NA	NA	NA
PC 16:1;0_20:0;0	PC	GPL	MEM	36	1	0		0.0205553	0.0200237	0.0195523	NA	NA	NA	0.0208706	NA	0.0188233	NA	NA	0.0212493	NA	NA	NA	NA	0.0193159	NA
PC 16:1;0_20:1;0	PC	GPL	MEM	36	2	0		0.102192	0.0992692	0.124443	0.1511	0.124051	0.11796	0.0987992	0.103321	0.103677	0.12366	0.12801	0.126694	0.0540407	0.0580703	0.0468358	0.0894483	0.0833408	0.106828
PC 16:1;0_20:2;0	PC	GPL	MEM	36	3	0		0.0608474	0.0651259	0.0630507	0.0702366	0.07125	0.0683491	0.0654598	0.062029	0.0504195	0.070677	0.0676336	0.0776186	0.0207447	0.0286839	0.0248994	0.0513801	0.0385001	0.0527056
PC 16:1;0_20:3;0	PC	GPL	MEM	36	4	0		0.102156	0.101048	0.110102	0.0932994	0.0958616	0.0984001	0.120161	0.124614	0.102382	0.10554	0.102424	0.0802351	0.0930858	0.0868653	0.0897527	0.135524	0.121083	0.123255
PC 16:1;0_20:4;0	PC	GPL	MEM	36	5	0		0.172006	0.173664	0.133818	0.203662	0.130609	0.170117	0.12572	0.134055	0.116532	0.0930497	0.0753816	0.155948	0.511636	0.613731	0.491285	0.309172	0.377896	0.274943
PC 16:1;0_22:1;0	PC	GPL	MEM	38	2	0		0.0308314	0.0261113	0.0305079	0.0341318	0.0327351	0.0307683	0.0238409	0.0274663	0.0232696	0.0266182	0.0282604	0.0342897	NA	0.014469	NA	0.0167827	0.0182947	0.0304978
PC 16:1;0_22:2;0	PC	GPL	MEM	38	3	0		NA	NA	0.0117173	NA	0.0144994	0.0149512	NA	0.0101782	0.00945901	NA	0.0120149	0.0130582	NA	NA	NA	NA	NA	NA
PC 16:1;0_22:3;0	PC	GPL	MEM	38	4	0		NA	0.0169136	0.0165081	0.029675	NA	NA	0.0212435	0.0161744	0.0164811	0.0193528	0.0223101	NA	0.0254283	0.0229189	0.0242765	NA	0.024431	0.0253756
PC 16:1;0_22:4;0	PC	GPL	MEM	38	5	0		0.0234407	NA	NA	0.0205922	NA	NA	0.0214108	0.0170386	NA	0.0170992	0.0158347	0.0157335	0.0725681	0.0861719	0.0644232	NA	0.0417951	NA
PC 16:1;0_22:5;0	PC	GPL	MEM	38	6	0		0.0320045	0.0370002	0.0281935	0.138205	0.149871	0.151731	0.045701	0.0549661	0.0357357	0.0329585	0.0378035	0.0410036	0.130909	0.115634	0.118542	0.0798075	0.0904288	0.0729799
PC 16:1;0_22:6;0	PC	GPL	MEM	38	7	0		NA	NA	NA	NA	NA	NA	NA	NA	0.0391924	NA	NA	0.0193862	0.102091	NA	0.0953021	NA	0.121192	NA
PC 16:1;0_24:0;0	PC	GPL	MEM	40	1	0		0.0107996	NA	0.0115211	NA	NA	NA	0.0101224	0.0136607	0.016414	0.0112278	0.0132291	0.0108225	NA	NA	0.00887236	NA	NA	0.0157009
PC 16:1;0_24:1;0	PC	GPL	MEM	40	2	0		0.0139778	0.0105287	0.0158292	NA	0.0147039	NA	0.0146819	0.0166109	0.0140452	0.0172049	NA	0.0156042	NA	NA	NA	0.016505	NA	NA
PC 16:1;0_24:2;0	PC	GPL	MEM	40	3	0		0.0107522	0.00737241	0.00998588	NA	0.0111851	0.0126914	0.0100617	0.00832525	NA	0.0137685	0.0127773	0.0139876	NA	NA	NA	NA	NA	NA
PC 16:2;0_17:0;0	PC	GPL	MEM	33	2	0		0.0103934	NA	NA	NA	NA	NA	NA	NA	NA	NA	NA	NA	NA	0.0131492	0.0106349	NA	NA	NA
PC 16:2;0_18:0;0	PC	GPL	MEM	34	2	0		0.0396893	0.0410562	0.0459432	NA	0.0442076	0.0307606	0.032288	0.0423184	0.034461	0.0360932	0.0348347	0.0400481	0.0309859	0.0355708	0.0338786	0.0446111	0.0398106	0.0473918
PC 16:2;0_18:1;0	PC	GPL	MEM	34	3	0		0.138718	0.163246	0.160638	0.162528	0.166778	0.138097	0.150242	0.131349	0.145008	0.14178	0.149825	0.140025	0.130346	0.136234	0.128938	0.154143	0.171414	0.167594
PC 16:2;0_18:2;0	PC	GPL	MEM	34	4	0		0.0273263	NA	NA	NA	NA	NA	NA	NA	NA	NA	NA	NA	NA	NA	NA	NA	NA	NA
PC 17:0;0_17:1;0	PC	GPL	MEM	34	1	0		0.0391747	0.0307375	0.0293143	NA	0.0427859	0.0422982	0.0350837	0.0295061	0.0313009	0.0367987	0.0332309	0.0491222	0.0413201	0.0428744	0.0412819	0.0394369	0.0445385	0.0683209
PC 17:0;0_18:1;0	PC	GPL	MEM	35	1	0		0.679328	0.487065	0.540967	0.472369	0.582413	0.579566	0.473566	0.474912	0.55046	0.450337	0.465983	0.498398	0.473254	0.531764	0.491515	0.486459	0.507734	0.556515
PC 17:0;0_18:2;0	PC	GPL	MEM	35	2	0		0.0528056	NA	NA	NA	NA	NA	0.0490804	0.0455941	0.049638	0.0358987	NA	0.0381271	0.0632912	0.0644807	0.0634945	0.0589305	0.0699016	0.0642264
PC 17:0;0_18:3;0	PC	GPL	MEM	35	3	0		NA	NA	NA	NA	NA	NA	0.00541552	NA	NA	NA	NA	NA	NA	NA	NA	NA	NA	NA
PC 17:0;0_19:1;0	PC	GPL	MEM	36	1	0		NA	NA	NA	NA	NA	NA	NA	NA	NA	NA	NA	0.00748321	NA	NA	NA	NA	NA	NA
PC 17:0;0_20:1;0	PC	GPL	MEM	37	1	0		NA	0.032779	NA	NA	NA	NA	NA	NA	NA	0.0147608	NA	0.0406318	NA	0.0119215	NA	NA	NA	0.0241832
PC 17:0;0_20:2;0	PC	GPL	MEM	37	2	0		0.0328049	0.0207922	0.0238696	0.037322	NA	NA	0.0203211	0.0160655	0.0203855	NA	0.0308946	0.0254977	NA	NA	NA	NA	NA	0.0264628
PC 17:0;0_20:3;0	PC	GPL	MEM	37	3	0		NA	0.0468929	0.0598131	NA	0.0744716	0.075314	0.0578139	0.0442624	0.0365737	0.0687129	0.0678732	NA	0.0397653	0.0516389	0.0410272	0.0760998	0.055084	0.0620572
PC 17:0;0_20:4;0	PC	GPL	MEM	37	4	0		NA	NA	0.0737379	0.135424	NA	NA	0.101507	0.102752	0.04693	NA	NA	NA	0.507381	0.641654	0.429486	0.292466	0.204683	0.27644
PC 17:0;0_20:5;0	PC	GPL	MEM	37	5	0		NA	NA	NA	NA	NA	NA	NA	NA	NA	NA	NA	NA	NA	0.0226803	NA	NA	NA	NA
PC 17:0;0_22:3;0	PC	GPL	MEM	39	3	0		0.0402938	NA	NA	NA	NA	NA	NA	NA	NA	NA	NA	NA	NA	NA	NA	NA	NA	NA
PC 17:0;0_22:4;0	PC	GPL	MEM	39	4	0		0.0589203	0.0470471	0.0101644	NA	NA	NA	NA	NA	NA	NA	NA	0.0474445	0.0989261	0.112716	0.0331396	0.0687507	0.0351043	0.0700553
PC 17:0;0_22:5;0	PC	GPL	MEM	39	5	0		NA	NA	0.0652466	NA	NA	NA	NA	NA	NA	NA	NA	NA	NA	0.195314	0.107065	0.130789	NA	0.122482
PC 17:0;0_22:6;0	PC	GPL	MEM	39	6	0		NA	NA	NA	NA	NA	NA	NA	0.0740855	NA	NA	NA	NA	0.0307506	0.150164	0.0578897	NA	NA	NA
PC 17:1;0_17:1;0	PC	GPL	MEM	34	2	0		0.0408421	0.0237661	0.0316555	0.0311655	0.0375964	0.0303702	0.0298053	0.030507	0.0318138	0.0299957	0.0350934	0.0273692	0.0234472	0.0293228	0.0270131	0.0273224	0.0255445	0.0345841
PC 17:1;0_18:0;0	PC	GPL	MEM	35	1	0		0.142897	0.102337	0.110759	0.0797312	0.107485	0.0988872	0.107625	0.115475	0.126346	0.0863533	0.0883722	0.0819444	0.107131	0.120955	0.110283	0.108161	0.11411	0.125936
PC 17:1;0_18:1;0	PC	GPL	MEM	35	2	0		1.24977	0.976522	1.00036	1.10333	1.37169	1.26265	0.885784	0.870358	0.945284	0.978897	1.02884	1.10793	0.644979	0.681347	0.63954	0.873131	0.864142	1.00172
PC 17:1;0_18:2;0	PC	GPL	MEM	35	3	0		NA	0.129993	0.177788	NA	NA	0.21921	0.0681672	0.159789	NA	0.189809	0.0752439	0.178518	0.135242	0.0694874	0.132177	0.182114	0.119631	0.10781
PC 17:1;0_20:1;0	PC	GPL	MEM	37	2	0		NA	0.0375208	0.0410472	NA	0.0735843	NA	0.036127	0.0301229	NA	0.0484505	NA	0.0496991	NA	NA	0.0171736	0.0160211	NA	NA
PC 17:1;0_20:2;0	PC	GPL	MEM	37	3	0		NA	NA	NA	NA	NA	NA	NA	NA	0.0334876	NA	NA	NA	NA	NA	NA	NA	NA	NA
PC 17:1;0_20:3;0	PC	GPL	MEM	37	4	0		NA	0.133911	NA	NA	NA	NA	NA	NA	0.0864879	NA	NA	NA	NA	NA	0.10939	NA	0.123712	NA
PC 17:1;0_20:4;0	PC	GPL	MEM	37	5	0		0.187621	0.181316	NA	NA	NA	NA	NA	NA	NA	NA	NA	NA	0.382229	0.485383	0.466377	0.291688	0.310449	NA
PC 17:1;0_20:5;0	PC	GPL	MEM	37	6	0		NA	NA	NA	NA	NA	NA	NA	NA	NA	NA	NA	NA	NA	NA	0.266463	NA	NA	NA
PC 17:1;0_22:5;0	PC	GPL	MEM	39	6	0		NA	NA	NA	NA	NA	NA	NA	NA	NA	NA	NA	NA	0.0951502	NA	0.103134	NA	NA	NA
PC 17:2;0_18:1;0	PC	GPL	MEM	35	3	0		0.191414	NA	NA	NA	NA	NA	0.108848	NA	NA	NA	0.118596	NA	NA	NA	NA	NA	NA	NA
PC 18:0;0_18:0;0	PC	GPL	MEM	36	0	0		NA	NA	NA	NA	NA	NA	NA	NA	NA	NA	NA	NA	0.0318761	0.0296849	0.020595	NA	NA	NA
PC 18:0;0_18:1;0	PC	GPL	MEM	36	1	0		2.99572	2.8027	3.20591	2.4877	3.202	2.42474	2.9963	3.15687	3.11128	2.94795	2.40813	2.27042	1.96009	2.39296	1.83254	2.21002	2.19988	2.5655
PC 18:0;0_18:2;0	PC	GPL	MEM	36	2	0		0.296502	0.254723	0.294592	0.239516	0.219856	0.18716	0.355985	0.373834	0.348795	0.271231	0.23698	0.276424	0.351956	0.384567	0.346812	0.373772	0.377192	0.450337
PC 18:0;0_18:3;0	PC	GPL	MEM	36	3	0		0.0421489	0.0385981	0.041029	NA	0.0352006	0.0275079	0.0403059	0.0454642	0.044474	0.030457	0.0307564	0.0351224	0.0306022	0.0298875	0.0282349	0.0257448	0.0338591	0.0377195
PC 18:0;0_19:0;0	PC	GPL	MEM	37	0	0		NA	NA	NA	NA	NA	NA	NA	NA	NA	NA	NA	NA	NA	NA	0.0112916	NA	NA	NA
PC 18:0;0_19:1;0	PC	GPL	MEM	37	1	0		0.0263366	0.0399457	0.0225702	0.0706825	0.0876838	0.0940222	0.0200823	0.0196888	0.0194639	0.0171835	0.0691439	0.0354832	0.0691933	0.0228609	0.0794985	NA	0.0175538	0.0626064
PC 18:0;0_19:2;0	PC	GPL	MEM	37	2	0		0.0255617	0.0143523	0.0125928	NA	NA	NA	0.0169846	0.0148859	0.0217087	0.0126977	0.0181226	0.0182227	0.0256819	0.0323813	0.0243888	0.0173903	NA	0.0324031
PC 18:0;0_19:3;0	PC	GPL	MEM	37	3	0		NA	0.0245536	NA	NA	NA	NA	NA	0.022349	0.018241	NA	NA	NA	0.037648	NA	0.0422607	NA	0.0413905	NA
PC 18:0;0_20:1;0	PC	GPL	MEM	38	1	0		0.0468641	0.0703007	0.0745583	0.0739603	0.0511362	0.0454488	0.0632863	0.055757	0.055521	0.0686541	0.0699583	0.0497664	0.0289926	0.0467285	0.0406387	0.0377961	0.0408575	0.0442962
PC 18:0;0_20:2;0	PC	GPL	MEM	38	2	0		0.0921697	0.100261	0.109069	0.0873189	0.099777	0.0946618	0.0957477	0.0799334	0.08476	0.0847679	0.0914673	0.0943512	0.0589681	0.0595617	0.0564758	0.0683403	0.0609007	0.0905544
PC 18:0;0_20:3;0	PC	GPL	MEM	38	3	0		0.225765	0.230567	0.226915	0.18862	0.205088	0.167769	0.257582	0.273658	0.237102	0.219615	0.203983	0.198934	0.30815	0.345088	0.294298	0.292249	0.299942	0.34423
PC 18:0;0_20:4;0	PC	GPL	MEM	38	4	0		0.309704	0.363974	0.266921	0.141473	0.153593	0.128793	0.368326	0.366994	0.320044	0.210663	0.184486	0.203091	1.96245	2.38655	1.85613	0.878923	0.979011	0.800562
PC 18:0;0_20:5;0	PC	GPL	MEM	38	5	0		0.0447448	0.05343	0.0445368	NA	NA	NA	0.0537703	0.0499425	0.0534146	0.0322061	NA	0.0274093	0.175586	0.163266	0.153963	0.129995	0.118111	0.10987
PC 18:0;0_21:3;0	PC	GPL	MEM	39	3	0		NA	0.0360903	NA	NA	NA	NA	0.0415114	0.0304574	NA	0.0397006	NA	NA	0.0355365	0.0213337	0.0401393	0.0366795	0.0384772	NA
PC 18:0;0_22:1;0	PC	GPL	MEM	40	1	0		0.0119046	0.016926	0.0172836	0.0528783	0.0223249	0.0101272	0.011119	0.015092	0.0200784	NA	0.0151434	0.0147065	0.0143716	0.0615718	0.0124027	0.0177869	NA	0.0206376
PC 18:0;0_22:2;0	PC	GPL	MEM	40	2	0		0.0133671	0.0108019	0.00900962	0.0105477	0.0133779	0.0161556	0.00773822	0.00714159	0.00785696	NA	0.0137639	0.0103746	NA	NA	NA	NA	NA	NA
PC 18:0;0_22:3;0	PC	GPL	MEM	40	3	0		0.0281261	0.0271707	0.028783	0.0311135	0.0275378	0.0357619	0.0256943	0.0219627	0.0321755	0.0265583	0.0378623	0.0263782	0.0311728	0.0323241	0.0295232	0.0327149	0.0376544	0.0346315
PC 18:0;0_22:4;0	PC	GPL	MEM	40	4	0		0.0532253	0.0580541	0.040392	0.028695	0.0388191	0.0389157	0.0415622	0.038499	0.0355346	0.0280108	0.0244935	0.0225986	0.131405	0.149179	0.120157	0.0683717	0.0827661	0.0768806
PC 18:0;0_22:5;0	PC	GPL	MEM	40	5	0		0.104029	0.125794	0.0896557	0.0495333	0.061554	0.0682905	0.0986494	0.104286	0.0931182	0.0830508	0.0762901	0.0605223	0.320088	0.324596	0.31196	0.200371	0.231163	0.205453
PC 18:0;0_22:6;0	PC	GPL	MEM	40	6	0		0.144116	0.170972	0.22495	NA	NA	0.0698006	0.143609	0.162765	0.158008	0.112581	0.0894965	0.0853749	0.306544	0.340735	0.318006	0.299338	0.28762	0.2868
PC 18:0;0_24:1;0	PC	GPL	MEM	42	1	0		0.0153264	0.0193803	0.0126211	NA	NA	NA	NA	NA	NA	NA	NA	0.0376161	NA	NA	NA	NA	0.019768	NA
PC 18:0;0_24:2;0	PC	GPL	MEM	42	2	0		0.011061	NA	0.0118972	NA	0.0109177	0.0155361	NA	0.0114268	NA	0.0120226	NA	0.0141576	NA	NA	NA	NA	NA	NA
PC 18:0;0_24:3;0	PC	GPL	MEM	42	3	0		NA	NA	NA	NA	NA	NA	0.00666138	NA	NA	NA	0.00838721	NA	0.0140028	0.0212899	0.016695	0.0121692	0.0268346	NA
PC 18:0;0_24:4;0	PC	GPL	MEM	42	4	0		NA	0.0264066	NA	NA	NA	NA	NA	NA	NA	NA	NA	NA	0.0403601	0.0242294	0.0364392	NA	0.0162498	NA
PC 18:0;0_24:5;0	PC	GPL	MEM	42	5	0		NA	NA	NA	NA	NA	NA	NA	NA	NA	NA	NA	NA	0.0316824	0.0343048	0.0517276	NA	NA	NA
PC 18:0;0_24:6;0	PC	GPL	MEM	42	6	0		NA	NA	NA	NA	NA	NA	NA	NA	NA	NA	NA	NA	NA	NA	NA	NA	0.0534515	NA
PC 18:1;0_18:1;0	PC	GPL	MEM	36	2	0		4.87197	4.95047	5.46735	5.84199	6.4483	5.65026	4.64293	4.79279	4.55622	5.59406	5.78725	5.8689	2.93727	3.15353	2.74031	4.15929	3.9857	4.83616
PC 18:1;0_18:2;0	PC	GPL	MEM	36	3	0		0.510552	0.544417	0.560021	0.568869	0.639939	0.547493	0.570429	0.624733	0.576877	0.621573	0.610031	0.590056	0.406085	0.436413	0.367626	0.561437	0.558541	0.657491
PC 18:1;0_18:3;0	PC	GPL	MEM	36	4	0		0.0728306	0.0791395	0.0738021	0.108371	0.0635187	0.0667746	0.0685787	0.0769244	0.0719496	0.0672841	0.0593467	0.0766234	0.051653	0.0543818	0.0498385	0.0710203	0.058352	0.106851
PC 18:1;0_19:0;0	PC	GPL	MEM	37	1	0		0.0728056	NA	0.059943	NA	NA	NA	0.0471517	0.0490692	0.0523092	0.0479869	NA	NA	NA	0.0389284	NA	NA	0.0425939	NA
PC 18:1;0_19:1;0	PC	GPL	MEM	37	2	0		0.14376	0.0920303	0.0951577	0.148854	0.142546	0.191627	0.089285	0.0920527	0.113169	0.116913	0.125906	0.107257	0.090074	0.104164	0.0895127	0.1046	0.14453	0.112424
PC 18:1;0_19:2;0	PC	GPL	MEM	37	3	0		0.119429	0.0463696	0.0737091	NA	0.0830796	0.0802827	0.0593104	0.0436613	0.0354777	0.0708228	0.0697835	0.0932587	0.0235753	0.0369323	0.0215425	0.0688435	0.0390298	0.0708742
PC 18:1;0_19:3;0	PC	GPL	MEM	37	4	0		NA	0.0483572	0.0787259	NA	NA	NA	0.0785081	0.0749632	0.0347207	NA	NA	NA	NA	NA	NA	NA	NA	NA
PC 18:1;0_20:0;0	PC	GPL	MEM	38	1	0		0.0446606	NA	NA	NA	0.0417895	0.0417518	NA	NA	NA	NA	NA	0.0463428	0.0294435	NA	NA	0.0374933	0.0312678	0.0374419
PC 18:1;0_20:1;0	PC	GPL	MEM	38	2	0		0.241754	0.262352	0.333087	0.299761	0.364803	0.330986	0.247749	0.230277	0.238223	0.313541	0.32232	0.323586	0.136694	0.139451	0.14157	0.193177	0.200732	0.228751
PC 18:1;0_20:2;0	PC	GPL	MEM	38	3	0		0.187464	0.195824	0.21557	0.21563	0.266328	0.23568	0.177567	0.184355	0.158393	0.223876	0.248635	0.245388	0.0756748	0.0822991	0.07079	0.133638	0.135325	0.184931
PC 18:1;0_20:3;0	PC	GPL	MEM	38	4	0		0.326351	0.328921	0.311448	0.295085	0.34836	0.336423	0.364519	0.371348	0.318681	0.330401	0.333954	0.362327	0.392258	0.476454	0.394553	0.440559	0.427673	0.489789
PC 18:1;0_20:4;0	PC	GPL	MEM	38	5	0		0.308906	0.350949	0.275759	0.192031	0.22943	0.224858	0.369251	0.373925	0.316313	0.262436	0.258033	0.23717	1.48505	1.70224	1.4028	0.808089	0.901649	0.812366
PC 18:1;0_20:5;0	PC	GPL	MEM	38	6	0		0.0702707	0.079931	0.0684844	NA	NA	NA	0.0870051	0.079105	0.0720694	0.0548537	NA	NA	0.162182	0.185803	NA	0.153447	0.132453	0.153097
PC 18:1;0_21:2;0	PC	GPL	MEM	39	3	0		NA	NA	NA	NA	NA	NA	NA	NA	NA	NA	0.039709	NA	NA	NA	NA	NA	NA	NA
PC 18:1;0_21:3;0	PC	GPL	MEM	39	4	0		NA	NA	0.0339537	NA	NA	NA	0.0486461	NA	NA	NA	0.0455295	NA	NA	NA	0.0331819	NA	0.0461163	NA
PC 18:1;0_22:0;0	PC	GPL	MEM	40	1	0		0.0286239	0.0230041	NA	NA	NA	0.0225101	NA	NA	NA	0.023214	NA	NA	NA	NA	NA	NA	NA	NA
PC 18:1;0_22:1;0	PC	GPL	MEM	40	2	0		0.0519574	0.0471023	0.0486152	0.0680182	0.0672963	0.0668546	0.0427239	0.0420643	0.0435444	0.0603804	0.0728624	0.0652018	0.0522456	0.055565	0.0454425	0.0418924	0.0472524	0.0793598
PC 18:1;0_22:2;0	PC	GPL	MEM	40	3	0		0.0169784	0.0189958	0.0264014	0.0459681	0.0334498	0.0374842	0.0208006	0.0210283	0.0275034	0.0333412	0.0436038	0.0388753	NA	0.0123327	0.0109776	0.0174752	NA	0.0232093
PC 18:1;0_22:3;0	PC	GPL	MEM	40	4	0		0.0414566	0.0299356	0.0333604	0.0514117	0.0488898	0.0513901	0.035712	0.0361296	0.0281623	0.0400979	0.0408424	0.0488757	0.0432649	0.0404212	0.0306452	0.0359508	0.0372564	0.0511836
PC 18:1;0_22:4;0	PC	GPL	MEM	40	5	0		0.0409933	0.039775	0.0344786	0.0456222	0.0308897	0.0369224	0.045914	0.0393248	0.0370339	0.0397788	0.0328513	0.0384793	0.130843	0.12868	0.102892	0.0727941	0.0713851	0.0693794
PC 18:1;0_22:5;0	PC	GPL	MEM	40	6	0		0.112632	0.116909	NA	0.115185	0.158392	0.083222	0.143165	0.1563	0.138379	0.114248	0.119707	0.117864	0.280813	0.309224	0.244949	0.257342	0.237773	0.22326
PC 18:1;0_22:6;0	PC	GPL	MEM	40	7	0		0.166149	0.200536	0.176141	NA	0.157115	NA	0.202268	0.212571	0.18161	0.196592	0.166076	0.150874	0.251739	0.300898	0.273452	0.30389	0.29622	0.25434
PC 18:1;0_24:0;0	PC	GPL	MEM	42	1	0		0.0310979	0.0287086	0.025532	NA	0.043	NA	0.0387899	0.0429405	0.0497611	0.0482499	0.0447295	NA	0.0350785	0.0404662	NA	0.0495117	0.0249551	0.0553103
PC 18:1;0_24:1;0	PC	GPL	MEM	42	2	0		0.0456596	0.0483107	0.0452727	0.0502394	0.0451936	0.0453366	0.0516052	0.0395833	0.0543737	0.0447978	0.0632868	0.0442484	0.0342554	0.0346753	0.0276029	0.0447818	0.0519818	0.0511803
PC 18:1;0_24:2;0	PC	GPL	MEM	42	3	0		0.0263173	0.0227764	0.0246077	NA	0.0309163	0.030891	0.0146486	0.0253189	0.025462	0.028761	0.0284182	0.0337592	0.0111055	NA	NA	0.0154197	NA	NA
PC 18:1;0_24:3;0	PC	GPL	MEM	42	4	0		NA	NA	NA	NA	NA	NA	0.0221035	NA	0.020871	NA	0.0245386	NA	NA	0.0176485	NA	0.0298085	0.017591	NA
PC 18:1;0_24:4;0	PC	GPL	MEM	42	5	0		NA	NA	NA	NA	NA	NA	NA	NA	NA	NA	NA	NA	0.0247868	0.0379462	NA	NA	NA	NA
PC 18:1;0_24:5;0	PC	GPL	MEM	42	6	0		NA	NA	NA	NA	NA	NA	NA	NA	NA	NA	NA	NA	NA	NA	NA	0.043194	NA	NA
PC 18:2;0_18:2;0	PC	GPL	MEM	36	4	0		0.0129158	0.0179281	0.020554	0.0180647	0.0115337	0.0191457	0.0196784	0.0226281	0.018926	0.0246889	0.0221418	0.0170603	0.00975368	0.0204939	0.0126002	0.0105148	0.01168	0.0164432
PC 18:2;0_20:1;0	PC	GPL	MEM	38	3	0		0.0193363	0.0190833	0.0209407	0.0406593	0.0233039	NA	0.0263091	0.0205874	0.0229367	0.0221686	0.0273239	0.0289197	0.015257	NA	0.0108716	0.0249012	0.0170854	0.0231133
PC 18:2;0_20:2;0	PC	GPL	MEM	38	4	0		NA	NA	NA	NA	0.015064	0.0165665	0.0133837	0.0155368	0.0155136	0.0148399	0.0210616	0.0177617	NA	NA	NA	NA	NA	NA
PC 18:2;0_20:3;0	PC	GPL	MEM	38	5	0		NA	0.0169624	0.0138823	0.0475792	NA	NA	NA	0.0162286	NA	0.0152667	NA	0.0204772	NA	0.0198598	NA	NA	0.0223679	0.0412733
PC 18:2;0_20:4;0	PC	GPL	MEM	38	6	0		NA	NA	NA	NA	NA	NA	NA	NA	0.0140643	NA	NA	0.0211837	0.0654323	0.0571033	0.0704339	NA	0.0382219	0.0549928
PC 19:0;0_20:4;0	PC	GPL	MEM	39	4	0		NA	NA	NA	NA	NA	NA	NA	NA	NA	NA	NA	NA	NA	NA	0.0345867	NA	NA	NA
PC 19:1;0_20:4;0	PC	GPL	MEM	39	5	0		NA	NA	NA	NA	NA	NA	NA	NA	NA	NA	NA	NA	0.17339	NA	0.0755221	NA	0.147465	NA
PC 20:1;0_20:1;0	PC	GPL	MEM	40	2	0		NA	0.00360894	0.00290068	NA	0.00434035	NA	NA	NA	0.00226366	0.0039055	0.00365412	0.0031109	NA	NA	NA	NA	NA	NA
PC 20:1;0_20:2;0	PC	GPL	MEM	40	3	0		NA	NA	NA	NA	NA	NA	NA	NA	NA	NA	NA	0.00842528	NA	NA	NA	NA	NA	NA
PC 20:1;0_20:3;0	PC	GPL	MEM	40	4	0		NA	0.0182722	0.0142789	0.0128294	NA	NA	0.0155248	0.0189266	0.015726	0.0142454	0.0176051	0.0182979	0.0142476	0.0137285	0.00979499	0.0164679	0.0172211	NA
PC 20:1;0_20:4;0	PC	GPL	MEM	40	5	0		0.0171631	0.0151085	0.013256	NA	0.0134895	NA	0.0191112	0.0232185	0.0217439	0.018203	NA	0.0169114	0.0797265	0.0815832	0.0808747	0.034257	0.0528707	0.0431705
PC 20:2;0_20:2;0	PC	GPL	MEM	40	4	0		NA	NA	NA	NA	NA	NA	NA	NA	NA	0.0045136	NA	0.00490159	NA	NA	NA	NA	NA	NA
PC 20:2;0_20:3;0	PC	GPL	MEM	40	5	0		NA	NA	NA	NA	NA	NA	NA	NA	NA	NA	NA	0.00991552	NA	NA	NA	NA	NA	NA
PC 20:2;0_20:4;0	PC	GPL	MEM	40	6	0		NA	NA	NA	NA	NA	NA	NA	NA	NA	NA	NA	NA	0.0423757	0.0351099	0.0319224	NA	NA	NA
PC 20:3;0_20:3;0	PC	GPL	MEM	40	6	0		0.00754353	NA	NA	0.0206989	NA	NA	0.00598074	0.00616959	NA	NA	0.00649897	0.0103855	NA	NA	NA	NA	NA	0.0164775
PC 20:3;0_20:4;0	PC	GPL	MEM	40	7	0		0.0205884	NA	NA	0.161253	NA	NA	NA	NA	NA	NA	NA	0.0258286	0.0378573	NA	NA	0.0223524	0.0276757	0.065598
PC 20:3;0_22:1;0	PC	GPL	MEM	42	4	0		0.0208641	NA	NA	NA	NA	NA	NA	NA	NA	NA	NA	NA	NA	NA	NA	NA	NA	NA
PC 20:4;0_20:4;0	PC	GPL	MEM	40	8	0		NA	NA	NA	NA	NA	NA	NA	NA	NA	NA	NA	NA	NA	NA	NA	NA	NA	0.0419462
PC O-16:0;0/16:0;0	PC O-	GPL	MEM	32	0	0		0.34932	0.3152	0.363885	0.457166	0.460031	0.449098	0.347209	0.33717	0.347538	0.352865	0.397988	0.387592	0.0698986	0.0738244	0.0703259	0.114635	0.111707	0.130168
PC O-16:0;0/16:1;0	PC O-	GPL	MEM	32	1	0		0.373844	0.331427	0.410132	0.469167	0.454956	0.4118	0.403382	0.39302	0.376612	0.410576	0.470444	0.49469	0.0760224	0.0867167	0.0841146	0.138407	0.111633	0.165467
PC O-16:0;0/16:2;0	PC O-	GPL	MEM	32	2	0		0.0108715	0.00786364	0.0107356	0.00553015	0.0112227	0.00963286	0.0131267	0.0124609	0.0107686	0.0127681	0.0124417	0.0152336	0.0115363	0.00772731	0.00642535	0.00898475	0.0113508	0.0100544
PC O-16:0;0/17:0;0	PC O-	GPL	MEM	33	0	0		0.000264408	0.000211713	0.000246013	0.000901208	0.00034538	0.000411337	0.00021624	0.000167044	0.000167787	0.000185609	0.000210902	0.000312033	NA	NA	NA	NA	NA	NA
PC O-16:0;0/17:1;0	PC O-	GPL	MEM	33	1	0		0.00573036	0.00390072	0.00356996	0.00794734	0.00824052	0.00817274	0.00374138	0.00283869	0.00301347	0.00337137	0.00463492	0.00484434	0.00127114	0.00125355	0.00134827	0.00138065	0.0014335	0.00190781
PC O-16:0;0/18:0;0	PC O-	GPL	MEM	34	0	0		0.0133878	0.00978253	0.0103293	0.0148611	NA	NA	0.00869066	0.00833627	0.00732718	0.00860982	NA	NA	0.00179394	0.00199123	0.00198994	0.001608	0.00147876	0.00197348
PC O-16:0;0/18:1;0	PC O-	GPL	MEM	34	1	0		0.97288	0.87609	1.03618	1.35958	1.46467	1.35888	0.87551	0.818115	0.75007	0.991941	1.10879	1.16641	0.18067	0.190751	0.170042	0.295178	0.263711	0.335089
PC O-16:0;0/18:2;0	PC O-	GPL	MEM	34	2	0		0.0422583	0.0323881	0.0418806	0.034614	0.0529182	0.0443316	0.0398488	0.0416471	0.0361001	0.0437882	0.0513566	0.050875	0.0127248	0.0121144	0.0115842	0.0186492	0.016968	0.0269404
PC O-16:0;0/18:3;0	PC O-	GPL	MEM	34	3	0		0.00147895	0.00143064	0.00142321	NA	0.00103013	0.00107607	0.00127849	0.00209814	0.00133159	0.00122628	0.00163881	0.00163699	NA	NA	0.000787062	NA	0.00129488	0.000792637
PC O-16:0;0/19:1;0	PC O-	GPL	MEM	35	1	0		0.000385137	0.000114748	0.000204491	0.000994093	0.000718574	0.000523705	0.000159573	0.000113987	0.000131692	0.000234901	0.000297285	0.000437921	NA	NA	NA	NA	NA	NA
PC O-16:0;0/19:2;0	PC O-	GPL	MEM	35	2	0		NA	NA	0.000433225	0.00153179	0.000826231	NA	NA	0.00037243	0.000558167	0.000395141	0.000643103	0.000520772	NA	NA	NA	NA	NA	NA
PC O-16:0;0/19:3;0	PC O-	GPL	MEM	35	3	0		NA	NA	0.00333528	NA	NA	NA	NA	NA	NA	NA	NA	NA	NA	NA	NA	NA	NA	NA
PC O-16:0;0/20:0;0	PC O-	GPL	MEM	36	0	0		0.000413137	0.000313503	0.000653461	NA	0.000449855	0.000714412	0.000335517	NA	NA	NA	NA	NA	NA	NA	NA	NA	NA	NA
PC O-16:0;0/20:1;0	PC O-	GPL	MEM	36	1	0		0.0153997	0.0173042	0.0198388	0.0398207	0.0393005	0.036869	0.0145052	0.0103709	0.0101946	0.0164017	0.0279187	0.026738	0.000468158	0.000410052	0.000242177	0.00137665	0.000558391	0.00204725
PC O-16:0;0/20:2;0	PC O-	GPL	MEM	36	2	0		0.0242462	0.023112	0.0278095	0.0382475	0.0369053	0.0331789	0.0207191	0.0137503	0.0165935	0.0254031	0.0270458	0.0304036	0.000819584	0.000850479	0.000604231	0.00278085	0.00244856	0.00443367
PC O-16:0;0/20:3;0	PC O-	GPL	MEM	36	3	0		0.0555422	0.0554454	0.0568161	0.0744088	0.0684047	0.0715533	0.0549551	0.0495183	0.052997	0.0614352	0.0705367	0.0756478	0.0104645	0.00822544	0.00910309	0.022961	0.0169847	0.0320444
PC O-16:0;0/20:4;0	PC O-	GPL	MEM	36	4	0		0.0651537	0.0624078	0.0458632	0.0380261	0.0441721	0.0417014	0.0717096	0.0765877	0.0611206	0.057104	0.0472665	0.0533627	0.119899	0.12798	0.109982	0.0773866	0.0873134	0.0749078
PC O-16:0;0/20:5;0	PC O-	GPL	MEM	36	5	0		0.00177189	0.00302694	0.00349355	NA	NA	NA	0.00385698	0.0066743	0.00412611	0.00353285	NA	NA	0.00774827	0.0106567	0.00980349	0.0138305	0.00881685	NA
PC O-16:0;0/21:1;0	PC O-	GPL	MEM	37	1	0		NA	NA	NA	NA	NA	0.00295128	NA	NA	NA	NA	NA	NA	NA	NA	NA	NA	NA	NA
PC O-16:0;0/21:3;0	PC O-	GPL	MEM	37	3	0		NA	NA	NA	NA	NA	NA	0.001124	0.000938487	NA	NA	NA	0.00261904	NA	NA	NA	NA	NA	NA
PC O-16:0;0/22:0;0	PC O-	GPL	MEM	38	0	0		0.0199328	0.01279	NA	NA	NA	NA	NA	NA	NA	NA	NA	NA	NA	NA	NA	NA	NA	NA
PC O-16:0;0/22:1;0	PC O-	GPL	MEM	38	1	0		0.0399961	0.0331186	0.022858	0.042691	0.0565744	0.0467573	0.0301922	0.0256561	0.027039	0.0311373	0.03773	0.0362274	NA	0.00575826	0.00738803	NA	0.00556498	0.0146214
PC O-16:0;0/22:2;0	PC O-	GPL	MEM	38	2	0		0.00879978	0.00950997	0.0076432	0.0175994	0.0201734	0.0163005	0.00866221	0.00686278	0.00650089	0.0113167	0.0132465	0.0148081	NA	NA	NA	NA	NA	NA
PC O-16:0;0/22:3;0	PC O-	GPL	MEM	38	3	0		0.0118837	0.0131271	0.0111836	0.0189182	0.0209299	0.0168679	0.00991624	0.00817091	0.00797298	0.0104547	0.0152584	0.0146837	0.00208985	NA	0.00221247	0.00257263	0.00238826	0.00358693
PC O-16:0;0/22:4;0	PC O-	GPL	MEM	38	4	0		0.0207276	0.0180948	0.01114	0.0156962	0.0156442	0.0185326	0.0164842	0.0128208	0.0126536	0.0122766	0.0103389	0.0139657	0.00868549	0.00868698	0.00774824	0.0073458	0.0070463	0.0088696
PC O-16:0;0/22:5;0	PC O-	GPL	MEM	38	5	0		0.0384396	0.0410923	0.0307501	0.0246413	0.0275313	0.0251438	0.0360486	0.0419852	0.0360661	0.0362479	0.0416788	0.0364147	0.0431856	0.048878	0.0343162	0.0443887	0.0400973	0.0441599
PC O-16:0;0/22:6;0	PC O-	GPL	MEM	38	6	0		0.0214161	NA	0.0136351	NA	0.00962072	NA	0.0135486	0.016289	0.0117771	0.0120928	NA	0.0113507	0.0125887	0.00907415	NA	NA	0.018661	0.0149445
PC O-16:0;0/24:1;0	PC O-	GPL	MEM	40	1	0		0.0193201	0.0166861	0.0243029	0.0332723	0.0237412	0.0221283	0.0167144	0.0157093	0.0148337	0.0271413	0.0197331	0.018848	NA	NA	NA	NA	NA	NA
PC O-16:0;0/24:2;0	PC O-	GPL	MEM	40	2	0		0.0134304	0.0152138	0.0143771	0.0187586	0.0261894	0.0258176	0.0131069	0.0140177	0.0106162	0.0231085	0.0201904	0.0199698	NA	NA	NA	NA	NA	NA
PC O-16:0;0/24:3;0	PC O-	GPL	MEM	40	3	0		0.0123623	0.00559057	0.0102278	NA	0.00950112	0.0126851	0.0111397	0.00765706	0.0132328	0.00667406	0.00695309	0.00766004	NA	NA	NA	NA	NA	NA
PC O-16:0;0/24:4;0	PC O-	GPL	MEM	40	4	0		0.00434197	NA	NA	NA	NA	NA	0.00392715	NA	NA	NA	NA	NA	0.0071341	0.00747232	NA	NA	NA	NA
PC O-16:0;0/24:5;0	PC O-	GPL	MEM	40	5	0		NA	NA	NA	NA	NA	NA	NA	NA	NA	NA	NA	NA	0.00628888	NA	NA	NA	NA	NA
PC O-16:1;0/16:0;0	PC O-	GPL	MEM	32	1	0		0.266131	0.226233	0.261577	0.312316	0.282415	0.255788	0.279454	0.290784	0.287475	0.266395	0.279486	0.296873	0.086047	0.104145	0.0963843	0.144842	0.130842	0.156919
PC O-16:1;0/16:1;0	PC O-	GPL	MEM	32	2	0		0.10658	0.0926825	0.110595	0.100572	0.106195	0.0954095	0.116106	0.125964	0.121038	0.108474	0.119441	0.123921	0.0410888	0.0451284	0.0392702	0.0614379	0.0704665	0.0717789
PC O-16:1;0/16:2;0	PC O-	GPL	MEM	32	3	0		0.00483415	0.00333099	0.0021889	NA	0.00365699	0.00360332	0.00687888	0.00688944	0.00733634	0.0086351	0.00447231	0.00486462	NA	NA	NA	0.00334236	0.0036632	0.00477961
PC O-16:1;0/17:0;0	PC O-	GPL	MEM	33	1	0		0.00286335	0.00211865	0.00205054	0.00419875	0.00361942	0.00400149	0.00197014	0.00128313	0.00162753	0.00159411	0.00249933	0.00195066	0.000588403	0.000636942	0.00074814	0.000734404	0.00073198	0.000998762
PC O-16:1;0/17:1;0	PC O-	GPL	MEM	33	2	0		0.0046403	0.00396191	0.00406029	0.00921208	0.00545391	0.00559902	0.00444369	0.00366011	0.00314977	0.00401696	0.00448882	0.00483808	0.00082912	0.00120969	0.00127603	0.0015128	0.00150277	0.00175159
PC O-16:1;0/18:0;0	PC O-	GPL	MEM	34	1	0		0.0353858	NA	0.0323553	0.0763629	0.0286503	0.0282227	NA	NA	NA	0.0274321	0.0225418	0.0388678	0.00725034	0.00725866	0.0067264	0.00914512	0.00785789	0.0160584
PC O-16:1;0/18:1;0	PC O-	GPL	MEM	34	2	0		0.328728	0.323546	0.39007	0.448617	0.424965	0.374876	0.355758	0.359256	0.337065	0.361269	0.388715	0.413231	0.078633	0.0768971	0.0754932	0.151521	0.140492	0.202658
PC O-16:1;0/18:2;0	PC O-	GPL	MEM	34	3	0		0.00997491	0.00858559	0.00905266	0.00861327	0.00942686	0.00812071	0.0124731	0.0149058	0.0118758	0.0128487	0.0102056	0.0126192	0.00488376	0.00293888	0.00297372	0.0101346	0.00846349	0.0095195
PC O-16:1;0/18:3;0	PC O-	GPL	MEM	34	4	0		0.00289867	0.00892614	0.00890566	NA	0.010248	0.0137184	0.0158109	0.0147832	0.0202352	0.0133822	0.0107933	NA	NA	NA	NA	0.0105374	NA	NA
PC O-16:1;0/19:1;0	PC O-	GPL	MEM	35	2	0		NA	NA	0.000362208	NA	NA	NA	NA	NA	NA	NA	NA	NA	NA	NA	NA	NA	NA	NA
PC O-16:1;0/19:2;0	PC O-	GPL	MEM	35	3	0		NA	0.00224952	NA	NA	0.00408217	0.00537367	NA	0.00309334	NA	NA	0.00374661	0.00403115	NA	NA	NA	NA	NA	NA
PC O-16:1;0/19:3;0	PC O-	GPL	MEM	35	4	0		NA	NA	NA	NA	NA	NA	0.0335699	0.0475662	0.056885	NA	NA	NA	NA	NA	NA	NA	NA	NA
PC O-16:1;0/20:0;0	PC O-	GPL	MEM	36	1	0		NA	NA	NA	NA	NA	NA	0.00062759	NA	NA	0.000754015	NA	NA	NA	NA	NA	NA	NA	NA
PC O-16:1;0/20:1;0	PC O-	GPL	MEM	36	2	0		0.00999498	0.0103489	0.0142158	0.0280908	0.0136343	0.0152274	0.0129634	0.0102549	0.0111665	0.0141927	0.0156148	0.0179855	0.000717985	0.000608365	0.00105507	0.00161164	0.00139912	0.00307075
PC O-16:1;0/20:2;0	PC O-	GPL	MEM	36	3	0		0.0210334	0.0282275	0.0260132	0.0394699	0.0352571	0.0311503	0.0253006	0.0200182	0.0228982	0.0268344	0.0318348	0.0348641	NA	0.00148318	0.0016994	0.00624595	0.00499003	0.00818132
PC O-16:1;0/20:3;0	PC O-	GPL	MEM	36	4	0		0.111803	0.111855	0.114808	0.118196	0.117714	0.111117	0.142317	0.137973	0.127672	0.118498	0.146253	0.132296	0.0434474	0.0512426	0.0478025	0.0731479	0.0775291	0.0976729
PC O-16:1;0/20:4;0	PC O-	GPL	MEM	36	5	0		0.0628944	0.0905416	0.062657	NA	0.042967	0.0451737	0.128111	0.146116	0.127614	0.0887329	0.0813251	NA	0.287712	0.319201	0.254999	0.188313	0.226993	0.147646
PC O-16:1;0/20:5;0	PC O-	GPL	MEM	36	6	0		NA	0.00537298	NA	NA	NA	NA	0.0111825	0.0117547	0.0155123	NA	NA	NA	0.0126043	0.00737675	0.0105836	0.0169019	0.015392	NA
PC O-16:1;0/21:3;0	PC O-	GPL	MEM	37	4	0		NA	0.00325454	0.00463799	0.0100547	0.00834146	NA	0.00573042	0.00417038	0.00282958	0.00316519	0.00682652	NA	NA	0.000201326	0.000314157	NA	0.000429573	0.000886627
PC O-16:1;0/22:1;0	PC O-	GPL	MEM	38	2	0		0.00699552	0.0048764	0.00529759	NA	0.0059928	0.00868462	0.00609204	0.00562881	0.00431272	0.00582938	0.00490968	0.0068124	NA	NA	NA	NA	NA	NA
PC O-16:1;0/22:2;0	PC O-	GPL	MEM	38	3	0		NA	0.00396717	NA	0.0114819	0.00636239	0.00574784	0.00405616	0.00399257	0.00290987	0.00592402	0.00740076	0.00576126	NA	NA	NA	NA	NA	NA
PC O-16:1;0/22:3;0	PC O-	GPL	MEM	38	4	0		0.0179197	0.0265539	0.030769	0.0488811	0.0268627	0.0223878	0.0259412	0.0151258	0.0208936	0.0239523	0.02496	0.0304267	0.00446074	0.00389134	0.00437801	0.00779749	0.00764704	0.0115016
PC O-16:1;0/22:4;0	PC O-	GPL	MEM	38	5	0		0.0391922	0.0432665	0.0406651	0.0437739	0.0314192	0.040523	0.0482508	0.0436558	0.0485904	0.031651	0.0276592	0.0274928	0.0653024	0.0915442	0.0700328	0.039377	0.0449061	0.0575639
PC O-16:1;0/22:5;0	PC O-	GPL	MEM	38	6	0		0.0566029	0.0750696	0.0590979	0.0485128	0.0489974	0.0499925	0.0879758	0.104109	0.0859355	0.0677491	0.0512853	0.0568881	0.094504	0.0955142	0.0956163	0.0931968	0.0867012	0.0946201
PC O-16:1;0/22:6;0	PC O-	GPL	MEM	38	7	0		NA	0.0176944	0.0173479	NA	NA	NA	0.0261803	0.0295163	0.032828	0.0165604	0.0170609	0.0167529	0.0432567	0.0494835	0.0340846	0.0380586	0.0460083	0.0311778
PC O-16:1;0/24:1;0	PC O-	GPL	MEM	40	2	0		0.00611512	NA	0.0038516	NA	0.00444914	NA	0.00449074	NA	0.00439061	0.00556124	0.00648316	NA	NA	NA	NA	NA	NA	NA
PC O-16:1;0/24:2;0	PC O-	GPL	MEM	40	3	0		NA	NA	NA	NA	NA	NA	NA	0.00463574	NA	0.00453268	NA	0.00384253	NA	NA	NA	NA	NA	NA
PC O-16:1;0/24:3;0	PC O-	GPL	MEM	40	4	0		0.00697462	0.00632387	0.00551314	NA	NA	NA	0.00419989	0.00525584	NA	NA	NA	NA	NA	NA	NA	NA	NA	NA
PC O-16:1;0/24:5;0	PC O-	GPL	MEM	40	6	0		NA	NA	NA	NA	NA	NA	NA	NA	0.0117805	NA	NA	NA	NA	NA	NA	NA	NA	NA
PC O-16:2;0/16:0;0	PC O-	GPL	MEM	32	2	0		0.0390109	0.0429533	0.0491544	0.063852	0.0475724	0.0415735	0.0494488	0.0444368	0.0563477	0.0454276	0.0479676	0.0564524	0.0186774	0.0199845	0.0159559	0.025172	0.0260194	0.0351498
PC O-16:2;0/16:1;0	PC O-	GPL	MEM	32	3	0		0.0493879	0.0685829	0.0772545	0.0884568	0.0721322	0.0653451	0.0707916	0.0834121	0.0744247	0.063928	0.0730633	0.059905	NA	NA	NA	0.00977754	0.011301	0.018975
PC O-16:2;0/16:2;0	PC O-	GPL	MEM	32	4	0		NA	NA	NA	NA	NA	NA	0.039873	NA	NA	0.028762	NA	NA	NA	NA	NA	NA	NA	NA
PC O-16:2;0/17:0;0	PC O-	GPL	MEM	33	2	0		0.00176506	0.0011825	0.0012381	NA	0.00267127	0.00229031	0.0013197	0.000906486	0.00166163	0.00205029	0.0010816	0.0022164	NA	0.000616648	0.000454254	NA	0.000592987	0.00170321
PC O-16:2;0/17:1;0	PC O-	GPL	MEM	33	3	0		0.0537783	0.0974264	0.111416	0.269961	0.115898	0.109775	0.0971445	0.0675339	0.0784553	0.0720502	0.0790492	0.0557503	NA	0.0050057	NA	0.00597489	NA	NA
PC O-16:2;0/18:0;0	PC O-	GPL	MEM	34	2	0		0.0515784	0.0599418	0.0709372	0.0934005	0.075104	0.0652449	0.0661619	0.0613591	0.0574792	0.0666904	0.0624613	0.0712281	0.0128773	0.0173326	0.0144492	0.0209401	0.0178904	0.0368723
PC O-16:2;0/18:1;0	PC O-	GPL	MEM	34	3	0		0.0928026	0.0977506	0.102863	0.127424	0.124521	0.101587	0.109471	0.104871	0.0975747	0.119722	0.116771	0.126065	0.0209627	0.0198695	0.0175812	0.0468979	0.0416003	0.0586665
PC O-16:2;0/18:2;0	PC O-	GPL	MEM	34	4	0		0.0141029	0.0416293	0.0404893	NA	0.0439388	0.0444049	0.0653681	0.0584796	0.0543675	0.0524014	0.0644948	NA	0.0176031	0.0156087	NA	0.0136722	0.0261001	NA
PC O-16:2;0/18:3;0	PC O-	GPL	MEM	34	5	0		NA	NA	NA	NA	NA	NA	NA	0.0511421	NA	NA	NA	NA	NA	NA	NA	NA	NA	NA
PC O-16:2;0/19:1;0	PC O-	GPL	MEM	35	3	0		NA	NA	NA	NA	NA	NA	0.00269502	NA	NA	NA	NA	NA	NA	NA	NA	NA	NA	NA
PC O-16:2;0/20:1;0	PC O-	GPL	MEM	36	3	0		0.00832783	0.00862454	0.0107702	0.0225671	0.0127291	0.0132259	0.00876235	0.00728263	0.00825819	0.0120559	0.0132965	0.0137837	NA	0.00114008	NA	NA	0.00158107	0.00296393
PC O-16:2;0/20:2;0	PC O-	GPL	MEM	36	4	0		0.0168713	0.0145605	0.0185234	0.0182729	0.0202768	0.0173123	0.0185259	0.0191136	0.0196653	0.0194662	0.0222065	0.021789	NA	NA	NA	NA	NA	0.0054513
PC O-16:2;0/20:3;0	PC O-	GPL	MEM	36	5	0		0.018637	0.0279562	0.0303197	NA	0.0311233	0.0359472	0.0459002	0.0498079	0.0384679	0.0416832	0.0494187	NA	0.0110727	0.0144216	0.0126968	0.0266407	0.0224045	0.0221999
PC O-16:2;0/20:4;0	PC O-	GPL	MEM	36	6	0		NA	0.0529934	NA	NA	NA	NA	0.0612111	0.0795363	0.0665797	NA	NA	NA	0.0505816	0.0567138	0.0457135	0.0603484	0.0407355	NA
PC O-16:2;0/20:5;0	PC O-	GPL	MEM	36	7	0		NA	NA	0.0397729	NA	NA	NA	NA	0.0778276	NA	NA	NA	NA	NA	NA	NA	NA	NA	NA
PC O-16:2;0/21:3;0	PC O-	GPL	MEM	37	5	0		NA	NA	NA	NA	NA	NA	0.0118374	NA	NA	NA	NA	NA	NA	NA	NA	NA	NA	NA
PC O-16:2;0/22:1;0	PC O-	GPL	MEM	38	3	0		0.00416941	0.0041825	0.00531842	0.00943988	0.00409856	0.00558677	0.00388548	0.0025744	0.0029547	0.00381567	0.00393516	0.00514644	NA	NA	NA	NA	NA	NA
PC O-16:2;0/22:2;0	PC O-	GPL	MEM	38	4	0		NA	NA	0.00419901	NA	0.0057964	NA	NA	NA	0.00360561	NA	0.00481783	0.00475394	NA	NA	NA	NA	NA	NA
PC O-16:2;0/22:3;0	PC O-	GPL	MEM	38	5	0		0.0160905	0.020907	0.0176458	0.0398103	0.0257233	0.0133897	0.0166865	0.0103746	0.0185047	0.0201377	0.0182965	0.0245933	NA	NA	NA	NA	NA	NA
PC O-16:2;0/22:4;0	PC O-	GPL	MEM	38	6	0		0.0213398	0.0256581	0.0194434	0.023323	0.0200122	0.0209651	0.0190016	0.0151783	0.0218811	0.0184193	0.0165733	0.0116784	0.0169087	0.0257821	0.0196147	NA	0.0168214	0.0170154
PC O-16:2;0/22:5;0	PC O-	GPL	MEM	38	7	0		0.045766	0.0310747	0.0234946	NA	0.0338271	NA	0.0355158	0.0230035	0.0334754	0.0265188	0.0198972	0.0155686	0.0250169	0.0396712	0.0267937	0.0429852	0.0497463	0.0317014
PC O-16:2;0/22:6;0	PC O-	GPL	MEM	38	8	0		NA	NA	NA	NA	NA	NA	NA	0.0265503	NA	NA	NA	NA	NA	NA	NA	NA	NA	NA
PC O-16:2;0/24:2;0	PC O-	GPL	MEM	40	4	0		NA	NA	NA	NA	NA	NA	NA	NA	0.00538788	NA	NA	NA	NA	NA	NA	NA	NA	NA
PC O-17:0;0/15:0;0	PC O-	GPL	MEM	32	0	0		0.02294	0.0250205	0.0300853	0.0414625	0.0367708	0.0335502	0.0302126	0.0320307	0.0292315	0.0384298	0.0443251	0.0412723	0.0168522	0.0185113	0.0155224	0.0215145	0.0228691	0.0242195
PC O-17:0;0/15:1;0	PC O-	GPL	MEM	32	1	0		0.00608664	0.00811931	0.00744769	NA	0.00606289	0.00725671	0.00769533	0.00685161	0.00809383	0.00788923	0.00878742	0.00766966	0.00356924	0.00473585	0.0045782	0.00774161	0.00540814	0.00836238
PC O-17:0;0/16:0;0	PC O-	GPL	MEM	33	0	0		0.0374126	0.0250357	0.0300152	0.0357752	0.0555472	0.0489991	0.0285846	0.0266009	0.0212894	0.0221256	0.0255226	0.0340876	NA	NA	NA	NA	NA	NA
PC O-17:0;0/16:1;0	PC O-	GPL	MEM	33	1	0		0.280101	0.198877	0.227237	0.301372	0.339036	0.332183	0.196419	0.187781	0.185938	0.203559	0.246063	0.254185	0.0520686	0.0636951	0.0507586	0.0874318	0.0769628	0.106527
PC O-17:0;0/16:2;0	PC O-	GPL	MEM	33	2	0		0.0126716	0.0109094	0.0108994	0.0131155	0.013338	0.0139029	0.0124245	0.010739	0.00910586	0.00989946	0.0109743	0.0133406	0.00762242	0.0084751	0.00764491	0.00916402	0.00812775	0.00820815
PC O-17:0;0/17:0;0	PC O-	GPL	MEM	34	0	0		0.0402087	0.0310066	0.032683	0.0378329	0.0577424	0.0557274	0.0289158	0.0242224	0.0258787	0.0329289	0.0365841	0.0279683	0.00801145	0.00952496	0.0106246	0.0106061	0.00935671	0.0104241
PC O-17:0;0/17:1;0	PC O-	GPL	MEM	34	1	0		0.0539385	0.0618333	0.0666079	0.0679637	0.0647979	0.0505679	0.0728382	0.0761559	0.0708101	0.0774486	0.0605765	0.0723625	0.0432654	0.0436815	0.0387523	0.0528886	0.0539635	0.0564665
PC O-17:0;0/17:2;0	PC O-	GPL	MEM	34	2	0		NA	NA	NA	NA	NA	NA	NA	NA	NA	NA	NA	NA	NA	NA	NA	NA	0.00107033	NA
PC O-17:0;0/18:1;0	PC O-	GPL	MEM	35	1	0		0.131194	0.0962493	0.107229	0.425312	0.190915	0.167422	0.0873827	0.0723456	0.0859924	0.089898	0.108689	0.18599	NA	NA	NA	NA	NA	NA
PC O-17:0;0/18:2;0	PC O-	GPL	MEM	35	2	0		0.0268263	0.0192336	0.0216107	0.0312021	0.0337698	0.0331018	0.0203057	0.0198273	0.0207552	0.0224631	0.0243297	0.0239228	0.00334723	0.00421903	0.00578525	0.00982818	0.00796076	0.0120529
PC O-17:0;0/18:3;0	PC O-	GPL	MEM	35	3	0		0.0133286	0.0125777	0.012753	NA	0.0127702	0.0111645	0.014659	0.0144432	0.0125354	0.0112922	0.00911358	0.0124395	0.00144189	NA	0.00150055	0.00349404	0.00406061	0.00499083
PC O-17:0;0/19:1;0	PC O-	GPL	MEM	36	1	0		0.00316148	0.00398262	0.00360323	0.00668831	0.00560116	0.00449081	0.00326629	0.00279955	0.00197124	0.00363407	0.00452112	0.00543087	0.000845131	0.000783581	0.000676589	0.00132655	0.000685549	0.00192292
PC O-17:0;0/19:2;0	PC O-	GPL	MEM	36	2	0		0.00380278	0.0045419	0.00470554	NA	0.00293782	NA	0.003907	0.00428089	NA	0.00240647	0.00449705	NA	0.00120643	0.000808624	0.000919309	0.00116803	0.00126593	0.00175786
PC O-17:0;0/19:3;0	PC O-	GPL	MEM	36	3	0		NA	0.00330719	0.00316499	NA	NA	NA	0.00272998	0.00272731	0.0028217	NA	NA	NA	NA	0.00128391	NA	NA	0.00220413	NA
PC O-17:0;0/20:1;0	PC O-	GPL	MEM	37	1	0		0.0762484	0.0460886	0.0767528	0.74706	0.097437	0.0693349	0.0419959	0.0423554	0.0312964	0.0480865	0.043108	0.215464	0.0215447	0.0341928	0.0345157	0.0402555	0.0104428	0.193387
PC O-17:0;0/20:2;0	PC O-	GPL	MEM	37	2	0		0.047838	NA	0.0493752	0.461315	0.0781222	0.0504302	0.0199769	0.0108012	NA	0.0280391	0.0343902	0.161363	NA	NA	0.014129	NA	NA	0.12388
PC O-17:0;0/20:3;0	PC O-	GPL	MEM	37	3	0		0.0427029	0.0485999	0.0422707	0.0936178	0.0654372	0.0581563	0.0467676	0.0406376	0.0428544	0.0486236	0.0506832	0.0683483	NA	NA	0.0112687	0.0204819	0.0120376	0.034534
PC O-17:0;0/20:4;0	PC O-	GPL	MEM	37	4	0		0.0673242	0.0672532	0.073916	0.0661544	0.0899937	0.0924204	0.0829058	0.0653934	0.0681811	0.0627716	0.0730039	0.0742926	0.0207937	0.0274235	0.0280279	0.0307608	0.0290836	0.0436572
PC O-17:0;0/20:5;0	PC O-	GPL	MEM	37	5	0		NA	0.0242748	0.0242667	NA	NA	NA	0.0243445	0.0293654	0.0247077	0.0206968	0.02459	NA	0.0176869	0.021903	0.0256149	0.0208077	0.017607	0.0248032
PC O-17:0;0/21:1;0	PC O-	GPL	MEM	38	1	0		NA	NA	NA	NA	NA	NA	NA	NA	NA	NA	NA	NA	NA	NA	NA	NA	0.00533115	NA
PC O-17:0;0/21:2;0	PC O-	GPL	MEM	38	2	0		NA	NA	NA	NA	NA	0.00264355	NA	NA	NA	NA	NA	NA	NA	NA	NA	NA	NA	NA
PC O-17:0;0/21:3;0	PC O-	GPL	MEM	38	3	0		0.00301512	NA	NA	NA	NA	NA	0.00327228	0.00188812	NA	NA	NA	0.00257381	0.00097721	NA	0.00125928	NA	0.0013552	0.00288051
PC O-17:0;0/22:2;0	PC O-	GPL	MEM	39	2	0		NA	NA	NA	0.0219443	NA	NA	NA	NA	NA	NA	NA	0.00694515	NA	NA	NA	NA	NA	NA
PC O-17:0;0/22:3;0	PC O-	GPL	MEM	39	3	0		0.0148144	0.0127986	NA	NA	0.0143791	0.0125819	0.0112223	NA	NA	0.0156057	0.0104062	0.0144624	NA	NA	NA	NA	NA	NA
PC O-17:0;0/22:4;0	PC O-	GPL	MEM	39	4	0		0.0139877	0.019395	0.0141153	0.014754	0.0148425	0.0150949	0.0193736	0.0123057	0.0103978	0.0157727	0.0117358	0.0292125	NA	NA	NA	NA	NA	NA
PC O-17:0;0/22:5;0	PC O-	GPL	MEM	39	5	0		0.0385574	0.0359168	0.038851	0.0341956	0.0397486	0.056179	0.0323784	0.0315749	0.0312283	0.0409356	0.0371954	0.033288	0.0106421	0.0119381	0.0238455	0.0187717	0.0176999	0.0292499
PC O-17:0;0/22:6;0	PC O-	GPL	MEM	39	6	0		0.0275899	0.022258	0.0231552	NA	NA	NA	0.0192045	0.0185412	0.0197387	0.0151451	0.0205261	0.0211346	0.0132665	0.0155479	0.0148881	0.0151467	0.0158347	0.0155988
PC O-17:1;0/15:0;0	PC O-	GPL	MEM	32	1	0		0.0157316	0.013356	0.0184274	0.0187167	0.0251666	0.0165991	0.0203177	0.0212114	0.01929	0.0250699	0.0259416	0.022743	0.0135918	0.015118	0.0137221	0.0207694	0.0186977	0.021563
PC O-17:1;0/15:1;0	PC O-	GPL	MEM	32	2	0		0.00141063	0.00186847	NA	NA	NA	NA	0.00186233	0.00192256	NA	NA	0.00250198	NA	0.00155292	NA	NA	NA	NA	0.00196256
PC O-17:1;0/16:0;0	PC O-	GPL	MEM	33	1	0		0.301787	0.201717	0.218187	0.327809	0.376131	0.372064	0.208641	0.194303	0.189214	0.21465	0.254751	0.261959	0.0614604	0.0753638	0.0575438	0.0933775	0.0844383	0.108376
PC O-17:1;0/16:1;0	PC O-	GPL	MEM	33	2	0		0.161351	0.120326	0.141778	0.192246	0.190813	0.187042	0.140639	0.135849	0.128738	0.136066	0.156474	0.149041	0.0291324	0.0327517	0.0270384	0.0538877	0.0512086	0.0598538
PC O-17:1;0/16:2;0	PC O-	GPL	MEM	33	3	0		0.100716	0.0933986	0.101841	NA	0.172869	0.139301	0.132653	0.121273	0.12719	0.123881	0.124242	0.118445	0.0161288	0.0114856	0.0152437	0.0289116	0.0361769	0.040875
PC O-17:1;0/17:0;0	PC O-	GPL	MEM	34	1	0		0.010616	0.0126398	0.0114475	0.0118853	0.0169055	0.011814	0.0157017	0.0135851	0.0133952	0.0145545	0.0149234	0.0190309	0.00779619	0.00809125	0.00758235	0.0102368	0.00810701	0.0106444
PC O-17:1;0/17:1;0	PC O-	GPL	MEM	34	2	0		0.0134559	0.0135483	0.0141571	0.00998992	0.0178314	0.0153241	0.0171315	0.0186993	0.0192638	0.0177911	0.0163183	0.0187111	0.00972809	0.00781417	0.00803819	0.0146475	0.0135039	0.0152667
PC O-17:1;0/17:2;0	PC O-	GPL	MEM	34	3	0		NA	NA	NA	NA	NA	NA	NA	NA	0.000454045	NA	NA	NA	NA	NA	NA	NA	NA	NA
PC O-17:1;0/18:0;0	PC O-	GPL	MEM	35	1	0		0.00734513	0.00523903	0.00603767	0.0192394	0.00833194	0.006766	0.00449482	0.00383537	0.00462106	0.00374272	0.00441431	0.00748291	NA	NA	NA	NA	NA	NA
PC O-17:1;0/18:1;0	PC O-	GPL	MEM	35	2	0		0.193382	0.139956	0.164312	0.248524	0.287374	0.27779	0.137624	0.131572	0.136153	0.155386	0.185476	0.189666	0.0115605	0.0144584	0.0207799	0.0457588	0.0348501	0.0596114
PC O-17:1;0/18:2;0	PC O-	GPL	MEM	35	3	0		0.0572518	0.0562986	0.0674473	0.079403	0.0863062	0.0736722	0.0653585	0.0671348	0.0684133	0.0668526	0.0694517	0.0621614	0.0052281	NA	0.00693227	0.0176185	0.0160885	0.0220261
PC O-17:1;0/18:3;0	PC O-	GPL	MEM	35	4	0		0.073534	0.159303	0.0820782	NA	0.118538	NA	0.0842423	0.0846058	0.0743819	0.0751614	0.120568	0.0762799	NA	NA	0.0453725	NA	NA	NA
PC O-17:1;0/19:1;0	PC O-	GPL	MEM	36	2	0		0.00257037	0.00414355	0.00422899	NA	0.00329995	NA	0.00355428	0.00242578	0.0039833	0.00283329	0.00254994	0.00417382	NA	0.000861967	0.000568391	0.00208985	0.00126512	0.00223999
PC O-17:1;0/19:2;0	PC O-	GPL	MEM	36	3	0		0.00210838	0.002096	NA	NA	0.00264952	NA	0.00326058	NA	NA	NA	0.00342577	NA	NA	NA	NA	NA	NA	NA
PC O-17:1;0/20:0;0	PC O-	GPL	MEM	37	1	0		0.00582069	0.00283256	0.00444049	NA	NA	NA	0.00228563	NA	0.00176164	NA	NA	0.0131207	NA	NA	NA	NA	0.000623544	NA
PC O-17:1;0/20:1;0	PC O-	GPL	MEM	37	2	0		0.0316643	NA	0.0293699	0.35365	0.045659	0.0339924	0.0112216	0.00766194	NA	0.0161958	0.0236738	0.102672	NA	NA	0.00603561	NA	NA	0.0672146
PC O-17:1;0/20:2;0	PC O-	GPL	MEM	37	3	0		0.0121869	0.0116562	0.0119449	0.0282709	0.0177857	0.0173288	0.00984948	0.0101242	0.00662944	0.0127102	0.013914	0.0172545	NA	NA	0.000873961	0.00249931	0.00114256	0.0047757
PC O-17:1;0/20:3;0	PC O-	GPL	MEM	37	4	0		0.0356538	0.0266143	0.0381627	0.0668735	0.0612189	0.0709476	0.038296	0.0323402	0.0281961	0.0374719	0.0490649	0.0501915	0.00102891	0.00128725	0.00175733	0.00522641	0.00375755	0.00783669
PC O-17:1;0/20:4;0	PC O-	GPL	MEM	37	5	0		0.127182	0.119094	0.102622	0.206697	0.129955	0.136394	0.114158	0.11487	0.100262	0.102829	0.117418	0.119313	0.0948664	0.100867	0.0910839	0.0599744	0.0776666	0.0637869
PC O-17:1;0/22:1;0	PC O-	GPL	MEM	39	2	0		NA	NA	NA	0.0178907	NA	NA	NA	NA	NA	NA	NA	0.00757021	NA	NA	NA	NA	NA	NA
PC O-17:1;0/22:2;0	PC O-	GPL	MEM	39	3	0		NA	NA	NA	NA	0.00456065	0.00489221	0.00308711	NA	NA	NA	0.00315869	0.00480042	NA	NA	NA	NA	NA	NA
PC O-17:1;0/22:3;0	PC O-	GPL	MEM	39	4	0		0.0057495	0.00707742	0.00813277	0.01495	0.0152458	0.011328	0.01017	0.00563557	0.0063958	0.012118	0.0124501	NA	NA	NA	NA	NA	NA	NA
PC O-17:1;0/22:4;0	PC O-	GPL	MEM	39	5	0		0.0127116	0.00966207	NA	0.0235439	0.00923137	NA	0.00952997	0.00763918	0.00911729	0.00647124	0.011156	0.0124705	0.00253294	0.00350694	0.00563702	0.00349441	0.00306806	NA
PC O-17:1;0/22:5;0	PC O-	GPL	MEM	39	6	0		0.0277973	0.0272769	0.0252194	0.0519764	0.0503282	0.049738	0.0288063	0.0254492	0.0297187	0.0225506	0.0229404	0.0223887	0.0163499	0.02059	0.0163988	0.0125012	0.0160267	0.0230821
PC O-17:1;0/22:6;0	PC O-	GPL	MEM	39	7	0		NA	NA	NA	NA	NA	NA	NA	NA	0.0509202	NA	NA	0.0425843	0.0340501	NA	0.0273335	NA	0.0367424	NA
PC O-17:2;0/15:0;0	PC O-	GPL	MEM	32	2	0		NA	NA	NA	NA	NA	NA	NA	NA	NA	NA	NA	NA	NA	NA	0.00161905	NA	NA	NA
PC O-17:2;0/16:0;0	PC O-	GPL	MEM	33	2	0		0.0165883	0.0143221	0.0129903	0.0184438	0.0213192	0.0168666	0.0144677	0.0117894	0.0134303	0.0146706	0.0163334	0.0159839	0.00741412	0.0078257	0.00690373	0.0074346	0.00807247	0.00803896
PC O-17:2;0/16:1;0	PC O-	GPL	MEM	33	3	0		0.130952	0.16525	0.208897	0.274159	0.22927	0.150535	0.195236	0.175305	0.184526	0.172783	0.193955	0.185113	0.0167807	0.0130859	0.0139741	0.0305934	0.0312681	0.0469863
PC O-17:2;0/17:0;0	PC O-	GPL	MEM	34	2	0		0.00134077	NA	NA	0.00386097	NA	NA	NA	NA	NA	NA	NA	0.00227299	NA	0.00119491	0.00084493	NA	NA	0.00374816
PC O-17:2;0/18:0;0	PC O-	GPL	MEM	35	2	0		0.00237133	0.00239913	0.00283263	0.00570428	0.00511524	0.00491675	0.00155221	0.00206672	0.00178091	0.00224678	0.00258688	0.00300645	0.000217005	0.00035886	0.000525127	0.000894652	0.000652783	0.000978608
PC O-17:2;0/18:1;0	PC O-	GPL	MEM	35	3	0		0.0732236	0.0692228	0.0780374	0.14179	0.109158	0.105803	0.0663342	0.0546148	0.063259	0.0721945	0.0873017	0.078429	0.00530115	NA	0.00759994	0.0176338	0.0149365	0.0253233
PC O-17:2;0/18:2;0	PC O-	GPL	MEM	35	4	0		0.0875521	NA	0.106368	NA	0.149296	NA	0.0770819	0.0419309	0.0455803	0.107559	0.0964515	0.132828	0.0405308	NA	NA	NA	0.0536946	0.0637414
PC O-17:2;0/20:1;0	PC O-	GPL	MEM	37	3	0		NA	NA	NA	NA	0.00272034	NA	NA	0.00113887	NA	NA	NA	NA	NA	NA	NA	NA	NA	NA
PC O-17:2;0/20:2;0	PC O-	GPL	MEM	37	4	0		NA	0.00247953	NA	NA	0.00835749	NA	0.00271129	NA	NA	0.00333592	NA	NA	NA	NA	NA	NA	NA	NA
PC O-17:2;0/20:3;0	PC O-	GPL	MEM	37	5	0		0.0206492	0.0143407	0.0334043	NA	0.0497647	0.0417645	0.0225461	0.012604	0.0201453	0.0213828	0.0209152	0.047858	NA	NA	NA	0.00531462	NA	0.00952424
PC O-17:2;0/20:4;0	PC O-	GPL	MEM	37	6	0		0.208914	0.248127	0.228385	0.279943	NA	0.219074	0.263792	0.23114	0.213109	0.212803	0.206258	0.190204	0.123052	0.128404	0.127792	0.103492	0.108129	0.113547
PC O-18:0;0/14:0;0	PC O-	GPL	MEM	32	0	0		0.0460021	0.0394645	0.0424222	0.0592547	0.0561947	0.0527	0.0422965	0.0409129	0.0406641	0.0415933	0.047984	0.0481193	0.0063435	0.00612744	0.00699455	0.010786	0.0102325	0.0124384
PC O-18:0;0/14:1;0	PC O-	GPL	MEM	32	1	0		0.00448702	0.00441568	0.00415256	NA	0.00474534	0.00455797	0.00360984	0.00347224	0.00382232	0.00278005	NA	0.00470746	NA	NA	NA	0.0013245	NA	NA
PC O-18:0;0/15:0;0	PC O-	GPL	MEM	33	0	0		0.000241663	0.000121084	0.000177874	0.000289733	0.000407513	0.000349922	0.000183539	0.000160099	8.41069e-05	0.000144853	0.00021656	0.000233115	NA	NA	NA	NA	NA	NA
PC O-18:0;0/16:0;0	PC O-	GPL	MEM	34	0	0		0.0871603	0.0713856	0.0774268	0.107209	0.148278	0.140329	0.0734025	0.0669638	0.0615293	0.0815773	0.0924369	0.0863688	0.0152425	0.0175555	0.0186018	0.0165352	0.0152757	0.0188429
PC O-18:0;0/16:1;0	PC O-	GPL	MEM	34	1	0		0.172305	0.137699	0.161449	0.186254	0.202087	0.187162	0.143927	0.145887	0.138151	0.144058	0.166481	0.169694	0.0329209	0.0343626	0.0339671	0.0529424	0.050863	0.0624074
PC O-18:0;0/16:2;0	PC O-	GPL	MEM	34	2	0		0.00362723	0.00326681	0.00243632	NA	0.00209023	0.00309099	0.00230305	0.00281998	0.00189187	0.0036666	0.00271859	NA	0.00157626	0.00234068	0.00201678	NA	0.0037869	NA
PC O-18:0;0/17:1;0	PC O-	GPL	MEM	35	1	0		0.00052762	0.000357654	0.000285931	NA	0.000806056	0.00075077	0.00043172	0.00023862	0.000277582	0.000329632	0.000424686	0.0008982	NA	NA	NA	NA	NA	NA
PC O-18:0;0/18:0;0	PC O-	GPL	MEM	36	0	0		0.0116171	0.0133157	0.0162976	NA	0.0183847	0.0224419	0.0149401	NA	NA	NA	NA	NA	NA	NA	NA	NA	NA	NA
PC O-18:0;0/18:1;0	PC O-	GPL	MEM	36	1	0		0.203135	0.200667	0.226154	0.3523	0.361391	0.344227	0.177701	0.147995	0.141592	0.19915	0.254884	0.266618	0.0156551	0.0164927	0.0122889	0.0346335	0.0221895	0.0512023
PC O-18:0;0/18:2;0	PC O-	GPL	MEM	36	2	0		0.0294541	0.027148	0.0292207	0.0426473	0.0384043	0.0365256	0.0355232	0.0291119	0.0295684	0.0299411	0.0342825	0.0318962	0.00600467	0.00612581	0.00612795	0.0111526	0.0107031	0.0128453
PC O-18:0;0/18:3;0	PC O-	GPL	MEM	36	3	0		0.00519002	0.00370124	0.00252189	NA	NA	NA	0.00389092	0.00379675	0.00398782	0.0033893	0.00480356	0.00376179	NA	NA	NA	NA	0.00225624	0.00265796
PC O-18:0;0/19:1;0	PC O-	GPL	MEM	37	1	0		NA	NA	NA	NA	0.00405442	NA	0.00262254	NA	NA	NA	NA	0.0107681	NA	NA	NA	NA	NA	NA
PC O-18:0;0/19:3;0	PC O-	GPL	MEM	37	3	0		NA	NA	NA	NA	NA	NA	NA	NA	0.00113578	NA	NA	NA	NA	NA	NA	NA	NA	NA
PC O-18:0;0/20:1;0	PC O-	GPL	MEM	38	1	0		0.0331229	0.0331956	0.0197369	0.0308331	0.0432598	0.0459016	0.0287106	0.0197029	0.0204453	0.0254797	0.0313987	0.0388019	0.0238411	0.0109915	0.0120806	NA	0.0091255	0.0221908
PC O-18:0;0/20:2;0	PC O-	GPL	MEM	38	2	0		0.0163178	0.0162894	0.0181694	0.0315349	0.0264433	0.0265512	0.0151985	0.0133022	0.00970346	0.0169425	0.0218489	0.0196742	NA	NA	NA	NA	NA	0.00769491
PC O-18:0;0/20:3;0	PC O-	GPL	MEM	38	3	0		0.0281198	0.0289939	0.0289732	0.0351663	0.0436872	0.0401103	0.0315161	0.0265426	0.0251584	0.0288378	0.0323179	0.0289896	0.00704979	NA	0.00790232	0.0107559	0.00972548	0.0155824
PC O-18:0;0/20:4;0	PC O-	GPL	MEM	38	4	0		0.0445625	0.0461744	0.0359585	0.0322669	0.0350879	0.0329653	0.051172	0.046149	0.0393711	0.0357311	0.0296005	0.0375137	0.0550021	0.0631533	0.0577664	0.0416882	0.042834	0.0440624
PC O-18:0;0/20:5;0	PC O-	GPL	MEM	38	5	0		0.00706234	NA	NA	NA	NA	NA	NA	0.00934397	NA	NA	NA	NA	0.0127025	0.00910356	0.0156473	NA	0.0101876	NA
PC O-18:0;0/22:1;0	PC O-	GPL	MEM	40	1	0		0.0136219	0.0105911	0.0115593	NA	0.01701	0.0114845	0.00924671	0.00546839	0.00745493	0.00928533	0.00949544	0.0138271	NA	NA	NA	NA	NA	NA
PC O-18:0;0/22:2;0	PC O-	GPL	MEM	40	2	0		NA	NA	0.0044002	NA	0.00501012	0.00700943	NA	NA	NA	NA	NA	0.00438352	NA	NA	NA	NA	NA	NA
PC O-18:0;0/22:3;0	PC O-	GPL	MEM	40	3	0		0.00676776	0.0045319	0.00735649	0.0166658	0.0127938	0.00858931	0.00870647	0.00856067	0.00899008	0.00850953	0.00908396	0.00883768	NA	NA	NA	NA	NA	NA
PC O-18:0;0/22:4;0	PC O-	GPL	MEM	40	4	0		0.00880651	0.00730735	0.00669432	NA	0.00983425	0.010043	0.00908528	0.0095903	0.00727683	0.0107724	0.00980297	0.010339	0.0103592	0.017088	0.0246914	0.01394	0.0147694	0.0132696
PC O-18:0;0/22:5;0	PC O-	GPL	MEM	40	5	0		0.0165945	0.02061	0.0160512	0.0164183	0.0188869	0.0175669	0.0210369	0.023607	0.0212422	0.0229853	0.0132274	0.0155895	0.0214934	0.0249952	0.0253077	0.0202039	0.0215845	0.0133128
PC O-18:0;0/22:6;0	PC O-	GPL	MEM	40	6	0		NA	NA	0.0156724	NA	NA	NA	0.0150881	0.0147547	NA	0.0119034	NA	NA	0.0126075	0.0145719	0.0101769	NA	0.0104503	NA
PC O-18:0;0/24:1;0	PC O-	GPL	MEM	42	1	0		NA	NA	NA	NA	0.0144443	0.0156328	NA	NA	NA	NA	NA	NA	NA	NA	NA	NA	NA	NA
PC O-18:0;0/24:2;0	PC O-	GPL	MEM	42	2	0		NA	NA	0.00281141	NA	0.00759913	0.00681919	0.00436163	NA	NA	NA	NA	NA	NA	NA	NA	NA	NA	NA
PC O-18:1;0/14:0;0	PC O-	GPL	MEM	32	1	0		0.165534	0.157273	0.164025	0.233718	0.247593	0.224844	0.209985	0.202601	0.18977	0.230624	0.243561	0.253665	0.0422538	0.0477424	0.0403483	0.0702201	0.0559321	0.0751951
PC O-18:1;0/14:1;0	PC O-	GPL	MEM	32	2	0		0.00659565	0.00480729	0.00621871	NA	0.00705424	0.00473408	0.00616244	0.00514644	0.00570042	0.00673669	0.00661209	0.00713007	NA	NA	0.00140234	NA	0.00150232	0.00231722
PC O-18:1;0/15:0;0	PC O-	GPL	MEM	33	1	0		0.00376704	0.00354918	0.00273375	0.00998702	0.00849049	0.00913737	0.00346927	0.00347445	0.00293663	0.00464838	0.00605507	0.00595077	0.00137278	0.00176199	0.00148969	0.00141182	0.00136915	0.00172333
PC O-18:1;0/15:1;0	PC O-	GPL	MEM	33	2	0		NA	0.00077547	0.000931182	NA	0.00111348	0.00229936	0.000787359	0.000980082	0.000715598	0.00103653	0.0012531	NA	NA	NA	NA	NA	NA	NA
PC O-18:1;0/16:0;0	PC O-	GPL	MEM	34	1	0		1.22972	1.18594	1.23626	1.77981	2.0166	1.85647	1.26768	1.21719	1.09071	1.40734	1.61056	1.5433	0.282061	0.29687	0.262211	0.42498	0.376269	0.479951
PC O-18:1;0/16:1;0	PC O-	GPL	MEM	34	2	0		0.223389	0.177933	0.224408	0.184346	0.303144	0.305321	0.222458	0.225847	0.216272	0.266351	0.298087	0.290538	0.0564969	0.0483707	0.0503748	0.101016	0.0936518	0.124553
PC O-18:1;0/16:2;0	PC O-	GPL	MEM	34	3	0		0.003351	0.00263608	0.00196086	0.00187029	0.00285584	0.00246477	0.00345612	0.00360753	0.00288836	0.00387953	0.0033123	0.0032608	0.00271807	0.00203696	0.00173711	0.00344785	0.00299406	0.00234055
PC O-18:1;0/17:0;0	PC O-	GPL	MEM	35	1	0		0.000792571	0.000404712	0.000436659	0.00357715	0.0010922	0.00111278	0.000375157	0.000295555	0.000412242	0.000448608	0.000435323	0.00120911	NA	NA	NA	NA	NA	NA
PC O-18:1;0/17:1;0	PC O-	GPL	MEM	35	2	0		0.00502887	0.00216463	0.00298177	0.00493584	0.00636383	0.00623381	0.0025034	0.00235958	0.00263917	0.00290002	0.00392043	0.00306173	0.000297143	0.000451485	0.000668481	0.000883604	0.000680275	0.00126654
PC O-18:1;0/18:0;0	PC O-	GPL	MEM	36	1	0		0.0368795	0.0358852	0.040505	0.0547935	0.0585936	0.0522066	0.0337124	0.0289698	0.0264392	0.0326827	0.0407893	0.0372145	0.00281619	0.00312176	0.00236083	0.00601947	0.00397942	0.00873955
PC O-18:1;0/18:1;0	PC O-	GPL	MEM	36	2	0		0.699257	0.690679	0.761213	1.10046	1.23134	1.15688	0.635253	0.539231	0.550241	0.81773	0.936872	0.970917	0.0586911	0.0632425	0.0587153	0.151506	0.127243	0.199586
PC O-18:1;0/18:2;0	PC O-	GPL	MEM	36	3	0		0.0777431	0.0702531	0.0840189	0.066206	0.10071	0.0923803	0.0770238	0.0742237	0.0685953	0.0866465	0.105615	0.0909939	0.0135264	0.0126042	0.0119732	0.0320162	0.0231843	0.0380444
PC O-18:1;0/18:3;0	PC O-	GPL	MEM	36	4	0		0.00704368	0.00961297	0.00746045	NA	0.00800019	0.0103615	0.0102004	0.00886463	0.0100515	0.00825497	0.00962791	0.00619183	NA	NA	0.00363117	0.00537082	0.00505548	0.00459713
PC O-18:1;0/19:1;0	PC O-	GPL	MEM	37	2	0		0.00486925	NA	NA	NA	0.0107294	0.004907	0.00279795	0.00108473	NA	0.00296216	0.00372951	0.0163349	NA	NA	NA	NA	NA	0.0119456
PC O-18:1;0/19:2;0	PC O-	GPL	MEM	37	3	0		0.00221483	NA	0.00280828	NA	0.00444504	0.00291485	0.00177972	NA	NA	NA	0.00182508	0.00200299	NA	NA	NA	NA	NA	0.000895018
PC O-18:1;0/19:3;0	PC O-	GPL	MEM	37	4	0		NA	NA	NA	NA	NA	NA	NA	0.00195176	0.0032776	NA	NA	NA	NA	NA	NA	NA	NA	NA
PC O-18:1;0/20:0;0	PC O-	GPL	MEM	38	1	0		0.0060788	NA	0.00484358	NA	0.00916957	0.0128864	NA	0.00358652	0.00606162	0.0101019	0.00470995	NA	NA	NA	NA	NA	NA	NA
PC O-18:1;0/20:1;0	PC O-	GPL	MEM	38	2	0		0.0336459	0.0322731	0.0353122	0.0533028	0.0637741	0.0589505	0.0301989	0.0258302	0.0184884	0.0368153	0.0498368	0.0453151	NA	NA	NA	NA	NA	0.0128024
PC O-18:1;0/20:2;0	PC O-	GPL	MEM	38	3	0		0.0272247	0.0320538	0.0362627	0.0375642	0.06047	0.0565726	0.0306903	0.019296	0.0249624	0.0327524	0.0377524	0.0404687	0.00138311	NA	0.00142016	0.00495947	0.00313469	0.00668797
PC O-18:1;0/20:3;0	PC O-	GPL	MEM	38	4	0		0.0962229	0.0959275	0.0971006	0.0988755	0.144252	0.138412	0.102985	0.08432	0.078627	0.107	0.123151	0.11293	0.0141913	0.0158692	0.0161472	0.0383818	0.0287816	0.0506478
PC O-18:1;0/20:4;0	PC O-	GPL	MEM	38	5	0		0.147712	0.152413	0.11109	0.0775883	0.109156	0.123097	0.194863	0.174257	0.144233	0.135247	0.14363	0.127314	0.29979	0.319319	0.309503	0.182226	0.183043	0.199616
PC O-18:1;0/20:5;0	PC O-	GPL	MEM	38	6	0		0.0129372	0.0116809	0.0122999	NA	NA	NA	0.0125054	0.0135408	0.011203	0.0127527	0.0177181	0.0124527	0.0192624	0.0168896	0.0176941	0.0225465	0.015065	0.0187226
PC O-18:1;0/21:3;0	PC O-	GPL	MEM	39	4	0		NA	NA	NA	NA	NA	NA	NA	NA	0.00319795	NA	NA	NA	NA	NA	NA	NA	NA	NA
PC O-18:1;0/22:1;0	PC O-	GPL	MEM	40	2	0		0.0135557	0.0220822	0.014006	0.034654	0.0239103	0.0252521	0.0143157	0.0107092	0.0114192	0.0184623	0.0189479	0.0187766	NA	NA	NA	NA	NA	NA
PC O-18:1;0/22:2;0	PC O-	GPL	MEM	40	3	0		0.011196	0.00974697	0.0147831	0.0225168	0.0238444	0.0194753	0.0111114	NA	NA	0.0100316	0.0137598	0.0127723	NA	NA	NA	NA	NA	NA
PC O-18:1;0/22:3;0	PC O-	GPL	MEM	40	4	0		0.0234975	0.0277199	0.0208836	0.0313616	0.0328896	0.0375084	0.0177286	0.0217526	0.016028	0.0238808	0.0286328	0.0328497	0.00587763	0.00854749	NA	0.0170304	0.00965468	0.014994
PC O-18:1;0/22:4;0	PC O-	GPL	MEM	40	5	0		0.0284334	0.029348	0.0215072	0.0332429	0.027394	0.0259304	0.0231113	0.0276708	0.0219981	0.0220395	0.0188057	0.0172978	0.02352	0.033029	0.0239562	0.0211309	0.0211971	0.0241125
PC O-18:1;0/22:5;0	PC O-	GPL	MEM	40	6	0		0.0729909	0.0981865	0.0562517	0.0632582	0.0731667	0.0674279	0.0700946	0.0769712	0.0794054	0.0729233	0.083349	0.0782165	0.0634894	0.0688071	0.0511137	0.0711422	0.0507675	0.0507136
PC O-18:1;0/22:6;0	PC O-	GPL	MEM	40	7	0		0.0500347	0.0460402	0.0325237	NA	0.0448589	NA	0.0629334	0.052243	0.0439031	NA	0.0779714	NA	0.0533558	0.0984219	0.0401357	NA	0.0436655	NA
PC O-18:1;0/24:1;0	PC O-	GPL	MEM	42	2	0		0.0151791	0.0137254	0.00903643	NA	0.0168305	0.0139788	0.00896954	0.0117351	NA	NA	NA	0.0136493	NA	NA	NA	NA	NA	NA
PC O-18:1;0/24:2;0	PC O-	GPL	MEM	42	3	0		0.0143141	NA	NA	NA	0.0214868	0.0184645	NA	NA	NA	0.0161688	0.0137374	NA	NA	NA	NA	NA	NA	NA
PC O-18:1;0/24:3;0	PC O-	GPL	MEM	42	4	0		0.0131141	NA	NA	NA	NA	NA	NA	NA	NA	NA	NA	NA	NA	NA	NA	NA	NA	NA
PC O-18:2;0/14:0;0	PC O-	GPL	MEM	32	2	0		0.00492836	0.00386267	0.00522091	0.00516873	0.00560182	0.00518215	0.00677269	0.00510741	0.00566528	0.00691733	0.00699213	0.00678649	0.00204985	0.00271652	0.0023174	0.00301922	0.00429562	0.00401651
PC O-18:2;0/14:1;0	PC O-	GPL	MEM	32	3	0		NA	NA	NA	NA	NA	NA	NA	NA	NA	NA	0.00286525	NA	NA	NA	NA	NA	NA	NA
PC O-18:2;0/16:0;0	PC O-	GPL	MEM	34	2	0		0.037123	0.0297288	0.0322328	0.0348738	0.0423388	0.0367951	0.0358336	0.0366176	0.034979	0.0372915	0.0448932	0.0422119	0.0134884	0.012507	0.0109769	0.0225403	0.0183708	0.0209215
PC O-18:2;0/16:1;0	PC O-	GPL	MEM	34	3	0		0.00867467	0.00693542	0.00632787	0.00513473	0.00937933	0.0083876	0.00959762	0.010887	0.00854773	0.011496	0.0108352	0.0105784	0.00401182	0.00315668	0.00301154	0.00829669	0.00649372	0.00732696
PC O-18:2;0/17:0;0	PC O-	GPL	MEM	35	2	0		NA	NA	NA	0.00419786	NA	NA	NA	NA	NA	NA	NA	NA	5.57071e-05	NA	NA	0.00015132	NA	0.000468733
PC O-18:2;0/17:1;0	PC O-	GPL	MEM	35	3	0		0.00306833	NA	NA	NA	NA	0.00544456	0.00213536	0.00228963	NA	0.0037366	NA	NA	NA	NA	NA	0.00129079	NA	0.00207605
PC O-18:2;0/18:0;0	PC O-	GPL	MEM	36	2	0		NA	NA	0.00868946	0.0137776	0.00793226	0.0100055	0.00872192	0.00714606	NA	0.00610431	0.0065326	NA	0.001934	0.00174603	0.00178887	0.00310238	0.00261218	0.00433801
PC O-18:2;0/18:1;0	PC O-	GPL	MEM	36	3	0		0.140769	0.138201	0.151862	0.141584	0.174101	0.156367	0.123315	0.115157	0.117276	0.15174	0.167793	0.169387	0.0227217	0.0198709	0.0170852	0.0575242	0.044915	0.0630968
PC O-18:2;0/18:2;0	PC O-	GPL	MEM	36	4	0		0.0151457	0.0168777	0.0144573	0.0092375	0.0148045	0.0115322	0.0148911	0.015218	0.0140108	0.0141797	0.0131219	0.0146887	0.00307282	NA	NA	0.0115918	0.00662183	0.0102368
PC O-18:2;0/18:3;0	PC O-	GPL	MEM	36	5	0		NA	NA	NA	NA	NA	NA	0.00336555	NA	NA	NA	NA	NA	NA	NA	NA	NA	NA	NA
PC O-18:2;0/20:1;0	PC O-	GPL	MEM	38	3	0		0.0033596	0.00280019	0.00473668	NA	0.00814027	0.00411931	0.00407801	0.0021365	0.00293619	0.00388561	0.00425263	0.00481359	NA	NA	NA	NA	NA	NA
PC O-18:2;0/20:2;0	PC O-	GPL	MEM	38	4	0		0.0104217	0.00607577	0.00543785	NA	0.0121039	0.0114149	0.00772981	0.00594244	0.00589206	0.00785717	0.010221	0.00714996	NA	NA	NA	NA	NA	NA
PC O-18:2;0/20:3;0	PC O-	GPL	MEM	38	5	0		0.0379453	0.0315193	0.0345317	0.0354621	0.0434418	0.0368005	0.0366179	0.0318615	0.0284136	0.0383212	0.0367184	0.0386444	0.0118178	0.00752804	0.0098228	0.0229426	0.0249229	0.030079
PC O-18:2;0/20:4;0	PC O-	GPL	MEM	38	6	0		0.0553653	0.0579586	0.0345772	0.0192409	0.0319456	0.029647	0.0606889	0.0487286	0.0460037	0.0510236	0.054959	0.0359524	0.120606	0.115516	0.108678	0.101423	0.097026	0.0772414
PC O-18:2;0/20:5;0	PC O-	GPL	MEM	38	7	0		NA	NA	NA	NA	NA	NA	NA	0.00892766	NA	NA	NA	NA	NA	NA	NA	NA	NA	NA
PC O-18:2;0/22:3;0	PC O-	GPL	MEM	40	5	0		0.00623783	NA	0.00877518	NA	NA	NA	NA	NA	NA	NA	0.00795768	NA	NA	NA	NA	NA	NA	NA
PC O-18:2;0/22:4;0	PC O-	GPL	MEM	40	6	0		0.0205062	NA	NA	NA	NA	NA	0.0112841	NA	NA	NA	NA	NA	0.0126848	0.0101366	0.0192196	NA	0.0116968	0.0227601
PC O-18:2;0/22:5;0	PC O-	GPL	MEM	40	7	0		0.0544466	0.0594335	0.0424976	0.0613964	0.0361444	NA	0.0553487	0.0611996	0.058596	NA	NA	NA	0.0333726	NA	0.0494671	0.101878	0.0533552	0.107805
PE 12:0;0_18:0;0	PE	GPL	MEM	30	0	0		NA	NA	0.000701706	NA	NA	NA	NA	NA	NA	NA	NA	NA	NA	NA	NA	NA	NA	NA
PE 14:0;0_16:0;0	PE	GPL	MEM	30	0	0		0.00648657	0.0084693	0.0061449	0.00741709	0.00460972	0.00738907	0.00687115	0.00733449	0.00885053	0.00634165	0.00567796	0.00685862	0.00664156	0.00591151	0.00594777	0.0108508	0.00845839	0.0080295
PE 14:0;0_16:1;0	PE	GPL	MEM	30	1	0		0.0112232	0.00806172	0.0081487	NA	0.00651473	0.00786681	0.00752651	0.00518899	0.00780295	0.00579097	0.00282502	0.00358371	0.00401028	NA	0.00479138	0.00650379	0.00620691	0.00605986
PE 14:0;0_18:0;0	PE	GPL	MEM	32	0	0		0.0134563	NA	0.0118357	0.0149838	NA	0.0128574	0.0127355	0.0125376	0.0124235	0.0125127	0.0127882	0.0132555	0.0146421	0.0106274	NA	0.0162065	0.0132828	0.0158917
PE 14:0;0_18:1;0	PE	GPL	MEM	32	1	0		0.0394789	0.045533	0.0383327	0.0373541	0.028455	0.0425023	0.0309045	0.0277769	0.0322618	0.0271185	0.0253158	0.0272863	0.0223353	0.0159111	0.0197784	0.0308566	0.0241704	0.0254172
PE 14:0;0_18:2;0	PE	GPL	MEM	32	2	0		NA	0.00254409	NA	NA	NA	NA	NA	NA	0.00293548	NA	NA	NA	NA	NA	NA	NA	NA	0.00197845
PE 14:0;0_20:1;0	PE	GPL	MEM	34	1	0		0.0186514	NA	NA	NA	NA	0.0166306	NA	NA	NA	NA	NA	NA	NA	NA	NA	NA	NA	NA
PE 14:0;0_20:2;0	PE	GPL	MEM	34	2	0		NA	NA	NA	NA	NA	NA	0.00156474	NA	NA	NA	NA	NA	NA	NA	NA	NA	NA	NA
PE 14:0;0_20:3;0	PE	GPL	MEM	34	3	0		0.0017501	0.00153786	NA	NA	0.000993337	0.000962002	0.000659004	0.000754174	NA	0.000891883	0.000673412	NA	NA	NA	NA	NA	0.000489764	NA
PE 14:0;0_20:4;0	PE	GPL	MEM	34	4	0		0.00491762	NA	NA	NA	NA	NA	NA	NA	NA	NA	NA	NA	0.00697544	NA	0.00545461	NA	0.00497198	NA
PE 14:1;0_16:0;0	PE	GPL	MEM	30	1	0		NA	0.00370146	0.00379845	NA	NA	NA	NA	0.00224623	NA	NA	0.00233575	0.00222934	NA	NA	NA	NA	NA	NA
PE 14:1;0_18:0;0	PE	GPL	MEM	32	1	0		0.00537127	0.00757899	0.00545447	NA	0.00404345	NA	0.00491682	0.00614085	0.00590459	0.00500086	0.00517285	NA	NA	NA	NA	0.00326257	0.00289004	0.00474136
PE 14:1;0_18:1;0	PE	GPL	MEM	32	2	0		0.0102537	0.0109268	0.0112249	0.0103591	0.00729049	0.0084058	0.00710666	0.00755198	0.00932966	0.00780943	0.005267	0.00563644	NA	NA	NA	0.00521828	NA	NA
PE 14:1;0_20:1;0	PE	GPL	MEM	34	2	0		NA	NA	0.00234305	NA	NA	NA	NA	NA	NA	NA	NA	NA	NA	NA	NA	NA	NA	NA
PE 14:1;0_22:5;0	PE	GPL	MEM	36	6	0		NA	NA	NA	NA	NA	NA	NA	NA	NA	NA	NA	NA	NA	NA	NA	0.00489318	0.00356513	NA
PE 15:0;0_17:0;0	PE	GPL	MEM	32	0	0		NA	NA	NA	NA	NA	NA	0.00105934	NA	NA	NA	NA	NA	NA	NA	NA	NA	NA	NA
PE 15:0;0_17:1;0	PE	GPL	MEM	32	1	0		NA	NA	NA	NA	NA	NA	0.00233183	NA	NA	NA	0.00262976	NA	NA	NA	NA	0.00258467	NA	NA
PE 15:0;0_18:1;0	PE	GPL	MEM	33	1	0		0.00763253	0.0104628	0.00907623	NA	0.00734929	0.011541	0.00825713	0.00786342	0.00873029	0.00732851	0.0060243	0.00768182	0.00552203	0.00449733	0.00468213	0.00637629	0.00640497	0.00668868
PE 15:0;0_19:1;0	PE	GPL	MEM	34	1	0		NA	NA	NA	NA	NA	NA	0.00180983	NA	NA	NA	NA	NA	NA	NA	NA	NA	NA	NA
PE 15:0;0_20:1;0	PE	GPL	MEM	35	1	0		0.00548583	0.00730934	0.00727906	0.0114931	0.00700145	0.012296	0.00581786	0.00612947	0.00938282	0.00685369	0.00947923	0.00581939	NA	NA	0.00300206	0.00723389	0.00466119	0.00668956
PE 15:0;0_20:2;0	PE	GPL	MEM	35	2	0		NA	NA	NA	0.00491368	NA	NA	NA	NA	NA	NA	NA	NA	NA	NA	NA	NA	NA	NA
PE 15:0;0_20:3;0	PE	GPL	MEM	35	3	0		NA	NA	NA	NA	NA	NA	NA	NA	NA	NA	NA	0.00452621	NA	NA	NA	NA	NA	NA
PE 15:0;0_21:3;0	PE	GPL	MEM	36	3	0		NA	NA	NA	NA	NA	NA	NA	NA	NA	NA	NA	0.00306316	NA	NA	NA	NA	NA	NA
PE 15:0;0_22:2;0	PE	GPL	MEM	37	2	0		NA	NA	NA	0.000569517	NA	NA	NA	NA	NA	NA	NA	0.000929258	NA	NA	NA	NA	NA	0.00149863
PE 15:0;0_22:3;0	PE	GPL	MEM	37	3	0		NA	NA	0.00447528	NA	0.00558786	NA	NA	NA	NA	NA	0.00759092	0.00232357	0.00402889	0.00412914	0.00455168	0.00668719	NA	0.00493781
PE 15:0;0_22:4;0	PE	GPL	MEM	37	4	0		NA	NA	NA	NA	NA	NA	NA	NA	NA	NA	NA	NA	NA	0.00897387	0.0129069	NA	NA	NA
PE 15:0;0_22:5;0	PE	GPL	MEM	37	5	0		NA	NA	NA	NA	NA	NA	NA	NA	NA	NA	NA	NA	0.000932395	NA	NA	NA	0.00511402	NA
PE 15:0;0_24:3;0	PE	GPL	MEM	39	3	0		NA	NA	NA	NA	NA	NA	0.00180567	NA	NA	NA	NA	NA	NA	NA	NA	NA	NA	NA
PE 15:0;0_24:6;0	PE	GPL	MEM	39	6	0		NA	NA	NA	NA	NA	NA	NA	NA	NA	NA	NA	NA	NA	NA	NA	NA	0.00228443	NA
PE 15:1;0_24:5;0	PE	GPL	MEM	39	6	0		NA	NA	NA	NA	NA	NA	NA	NA	NA	NA	NA	NA	0.00230333	0.00181994	0.00337479	0.00156611	0.00142101	NA
PE 15:1;0_24:6;0	PE	GPL	MEM	39	7	0		NA	NA	NA	NA	NA	NA	NA	NA	NA	NA	NA	NA	0.00169428	NA	NA	NA	NA	NA
PE 16:0;0_16:0;0	PE	GPL	MEM	32	0	0		0.0186119	0.0352961	0.0170703	0.020743	0.0271113	0.0196432	0.0183065	0.0188224	0.025151	0.0200125	0.0195022	0.0211982	0.0272975	0.0221562	0.0372808	0.0319336	0.0271379	0.0271688
PE 16:0;0_16:1;0	PE	GPL	MEM	32	1	0		0.085579	0.0885579	0.0912857	0.086876	0.0620495	0.0884012	0.0730954	0.0710085	0.0823375	0.0629096	0.0647251	0.0663238	0.0491206	0.0399332	0.0485785	0.0770384	0.0638724	0.0700435
PE 16:0;0_16:2;0	PE	GPL	MEM	32	2	0		NA	0.0056252	NA	NA	0.00386649	0.00348009	0.00398806	0.00416272	NA	NA	0.00426659	0.00279162	0.0049002	0.00360908	0.00343149	0.00447684	0.00543188	0.00329703
PE 16:0;0_17:1;0	PE	GPL	MEM	33	1	0		0.00661392	0.00930712	0.00711824	0.0192161	0.00716125	0.0111305	0.0086371	0.00896222	0.00932111	0.00832602	0.00664865	0.00749867	0.013696	0.00903411	0.0102352	0.0115994	0.0113995	0.010568
PE 16:0;0_18:0;0	PE	GPL	MEM	34	0	0		NA	0.0864468	NA	0.108627	NA	0.0865842	NA	NA	NA	NA	NA	NA	0.124063	NA	0.1124	NA	NA	NA
PE 16:0;0_18:1;0	PE	GPL	MEM	34	1	0		0.38629	0.470927	0.451074	0.483179	0.350781	0.434393	0.395191	0.38615	0.447799	0.406798	0.416555	0.401196	0.332	0.269498	0.316734	0.448566	0.384045	0.387951
PE 16:0;0_18:2;0	PE	GPL	MEM	34	2	0		0.0231352	0.0262571	0.0260005	0.0214455	0.0173339	0.0225826	0.020921	0.0214082	0.0248097	0.0190881	0.0190527	0.0182307	0.0178629	0.0135168	0.0161848	0.0222268	0.0168038	0.0206878
PE 16:0;0_18:3;0	PE	GPL	MEM	34	3	0		0.00134919	NA	NA	NA	NA	NA	0.00133629	NA	NA	NA	NA	NA	NA	NA	NA	NA	NA	NA
PE 16:0;0_19:1;0	PE	GPL	MEM	35	1	0		0.0122506	0.0155102	0.0118711	NA	0.0126312	NA	0.0109785	0.0135481	NA	0.0119558	NA	0.0121621	0.0151054	0.0120622	0.013538	NA	0.0166743	NA
PE 16:0;0_20:1;0	PE	GPL	MEM	36	1	0		0.0916041	0.110788	0.0879313	0.128044	0.0912022	0.0971502	0.0758042	0.0752038	0.0756711	0.0945331	0.0989602	0.106248	0.0906268	0.0794164	0.0823722	0.0929788	0.09552	0.0920181
PE 16:0;0_20:2;0	PE	GPL	MEM	36	2	0		0.0246811	0.0222326	0.0208097	0.0595244	0.0180899	0.0219021	0.0160644	0.0166133	0.0176453	0.0210534	0.0198538	0.0369894	0.0150839	0.011862	0.0149114	0.0202087	0.0143515	0.0297893
PE 16:0;0_20:3;0	PE	GPL	MEM	36	3	0		0.0471434	0.0469836	0.0495988	0.0944366	0.0445189	0.0544532	0.0358702	0.0367156	0.0420537	0.0479271	0.0455828	0.0714772	0.0290308	0.0256684	0.0339149	0.0459941	0.0391735	0.0630637
PE 16:0;0_20:4;0	PE	GPL	MEM	36	4	0		0.0599726	0.0748326	0.0623036	0.0392051	0.040128	0.048712	0.0789384	0.0793555	0.0820106	0.0591463	0.0532059	0.0398157	0.312071	0.272046	0.292128	0.219615	0.22548	0.142111
PE 16:0;0_20:5;0	PE	GPL	MEM	36	5	0		NA	NA	NA	NA	NA	NA	NA	0.0121906	0.015079	0.00931175	NA	NA	0.0114421	0.00793318	0.00930887	0.0173777	0.0163316	NA
PE 16:0;0_21:3;0	PE	GPL	MEM	37	3	0		NA	NA	NA	NA	NA	NA	0.0030503	0.00346223	NA	0.00414019	NA	NA	0.00441855	NA	0.00436151	0.00583668	0.00577944	NA
PE 16:0;0_22:1;0	PE	GPL	MEM	38	1	0		NA	0.0562687	0.00395904	NA	0.0414991	0.0558901	0.0115494	0.00970255	0.0420667	0.0111724	0.0103942	0.0510245	NA	NA	NA	0.00964593	0.00805758	0.00462513
PE 16:0;0_22:2;0	PE	GPL	MEM	38	2	0		0.0121	0.00858858	NA	NA	0.00664717	0.00878446	0.0057631	NA	0.00631142	0.00783699	NA	0.0312473	NA	NA	0.0121767	0.0115755	0.00988316	NA
PE 16:0;0_22:3;0	PE	GPL	MEM	38	3	0		0.0738412	0.0514081	0.0520729	NA	0.0423347	0.0580654	0.0388049	0.0406261	0.0390464	0.0537308	0.0485007	0.158606	0.059116	0.0460032	0.0744679	0.0808857	0.0648562	0.172795
PE 16:0;0_22:4;0	PE	GPL	MEM	38	4	0		0.126705	0.117711	0.100632	NA	0.0683327	0.0802253	0.0809337	0.0828877	0.087141	0.0864774	0.0737328	0.137022	0.216611	0.183246	0.214629	0.154562	0.154574	0.233391
PE 16:0;0_22:5;0	PE	GPL	MEM	38	5	0		0.198278	0.255365	0.183953	0.152922	0.148638	0.18455	0.224324	0.223954	0.230482	0.199384	0.18578	0.142595	0.467973	0.39378	0.439062	0.386868	0.381267	0.290914
PE 16:0;0_22:6;0	PE	GPL	MEM	38	6	0		0.0263403	0.0339314	NA	NA	NA	NA	0.0448532	0.0432835	0.0461934	0.029167	0.0241253	NA	0.156469	0.140506	0.149088	0.104005	0.0993982	0.0696839
PE 16:0;0_24:4;0	PE	GPL	MEM	40	4	0		NA	NA	NA	NA	NA	NA	NA	NA	NA	NA	NA	NA	NA	NA	0.109339	NA	NA	NA
PE 16:1;0_16:1;0	PE	GPL	MEM	32	2	0		0.0211856	0.018217	0.0243979	0.0148118	0.0109281	0.0159317	0.0134205	0.0126614	0.0168166	0.0103033	0.00838035	0.00875599	0.00508929	0.00345499	0.0033966	0.00704835	0.00762043	0.00882584
PE 16:1;0_17:0;0	PE	GPL	MEM	33	1	0		0.00231404	NA	0.00220718	NA	NA	NA	0.00193472	0.00216065	NA	0.00186144	0.00166007	NA	NA	NA	NA	0.00184882	0.00212253	NA
PE 16:1;0_17:1;0	PE	GPL	MEM	33	2	0		NA	0.041718	0.0305976	0.12252	0.0458664	0.0308683	0.0650502	0.0387461	0.0584682	0.043873	0.0644286	0.0312766	0.0448894	0.0364512	0.0432614	0.0537229	NA	0.0345578
PE 16:1;0_18:0;0	PE	GPL	MEM	34	1	0		0.161334	0.184265	0.180076	0.182106	0.137467	0.163848	0.147436	0.150118	0.169615	0.14762	0.142445	0.151513	0.107101	0.089775	0.100576	0.137563	0.1264	0.139788
PE 16:1;0_18:1;0	PE	GPL	MEM	34	2	0		0.272409	0.312896	0.325299	0.300301	0.237409	0.299038	0.222414	0.222088	0.240869	0.207986	0.220535	0.221514	0.0842231	0.0674263	0.0806056	0.148946	0.121624	0.146047
PE 16:1;0_18:2;0	PE	GPL	MEM	34	3	0		0.00772936	0.0102997	0.0110959	NA	0.00712281	0.00777906	0.00639801	0.00634004	0.00864341	0.00711481	0.00565001	0.00612153	0.00276415	0.00212836	NA	0.00577484	0.00395998	0.00378701
PE 16:1;0_19:1;0	PE	GPL	MEM	35	2	0		NA	0.00230172	NA	NA	NA	NA	NA	NA	NA	NA	NA	NA	NA	NA	NA	NA	NA	NA
PE 16:1;0_20:0;0	PE	GPL	MEM	36	1	0		NA	NA	0.0234192	NA	NA	NA	NA	NA	NA	NA	NA	NA	NA	NA	NA	NA	NA	NA
PE 16:1;0_20:1;0	PE	GPL	MEM	36	2	0		0.0563042	0.0600028	0.0603544	0.0747928	0.050776	0.0639331	0.0482915	0.0458758	0.0484406	0.0511251	0.0586875	0.0615936	NA	0.01843	NA	0.0346487	0.035463	0.039898
PE 16:1;0_20:2;0	PE	GPL	MEM	36	3	0		0.0096532	0.0131042	0.0144408	0.0141991	0.0110704	0.0160223	0.00937606	0.00807082	0.00879163	0.0117	0.0116168	0.012946	NA	NA	NA	NA	0.0047472	0.00773442
PE 16:1;0_20:3;0	PE	GPL	MEM	36	4	0		0.0330751	0.0383418	0.0358651	0.0435703	0.0254637	0.0378321	0.0344496	0.0321945	0.0368418	0.0327758	0.0296293	0.0405981	0.024177	0.0195915	0.026594	0.0328515	0.0324922	0.0538292
PE 16:1;0_20:4;0	PE	GPL	MEM	36	5	0		0.031591	0.0398548	0.0295807	0.0181603	0.0171322	0.0244772	0.0374451	0.0267277	0.025781	0.0154292	0.0233451	0.0209822	0.0418651	0.0324047	0.0389593	0.0408243	0.0407168	0.0487632
PE 16:1;0_20:5;0	PE	GPL	MEM	36	6	0		0.00427891	NA	NA	NA	NA	NA	0.00684618	0.00652832	0.00623401	NA	NA	NA	0.00813831	NA	0.00754411	0.00501933	0.00526273	0.0059977
PE 16:1;0_22:1;0	PE	GPL	MEM	38	2	0		0.00472026	0.00591242	0.00553729	0.0110422	0.00553571	0.0061004	0.00518866	0.00536108	0.00654078	0.00672857	0.00713007	0.00752547	NA	NA	0.00145137	0.00339922	0.00248948	0.00638022
PE 16:1;0_22:2;0	PE	GPL	MEM	38	3	0		0.0228615	NA	0.0190078	0.119878	0.0138114	0.0181197	0.0109832	0.0132309	0.0139451	0.0144003	0.0125078	0.0431525	NA	NA	NA	NA	NA	0.0331706
PE 16:1;0_22:3;0	PE	GPL	MEM	38	4	0		0.0980537	0.0697687	0.0654678	0.319114	0.0448228	0.0518153	0.040553	0.0489116	0.0506757	0.0542299	0.0468183	0.145944	0.0524516	0.0418782	0.0618631	0.0725919	0.0566672	0.193224
PE 16:1;0_22:4;0	PE	GPL	MEM	38	5	0		0.0290418	0.0260916	0.020396	0.0629578	0.0143547	0.0166072	0.0176443	0.0169857	0.0186998	0.0149867	0.0142081	0.0410846	0.0278204	0.0242219	0.028666	0.0221093	0.019695	0.0423803
PE 16:1;0_22:5;0	PE	GPL	MEM	38	6	0		0.0562371	0.0715856	0.0716745	NA	0.0583822	0.0679805	0.0950466	0.0980503	0.102266	0.0703062	0.0646957	0.0657796	0.166787	0.126815	0.14998	0.162547	0.137968	0.115471
PE 16:1;0_22:6;0	PE	GPL	MEM	38	7	0		NA	NA	NA	NA	NA	NA	0.0177812	NA	NA	NA	NA	NA	0.0147095	0.012036	0.0154074	0.0190643	0.0151577	NA
PE 16:1;0_24:0;0	PE	GPL	MEM	40	1	0		NA	NA	0.00832994	NA	NA	NA	0.00680793	0.00809753	0.00908881	NA	0.0105783	0.0107175	NA	0.0017285	NA	0.00831522	0.00850458	0.00186616
PE 16:1;0_24:1;0	PE	GPL	MEM	40	2	0		NA	NA	NA	NA	NA	NA	NA	NA	NA	0.00361905	0.00373123	0.00372139	NA	NA	NA	NA	NA	NA
PE 16:1;0_24:2;0	PE	GPL	MEM	40	3	0		NA	NA	0.00493072	NA	0.00407372	0.00711448	NA	0.00477014	NA	0.00438139	0.00615244	NA	NA	NA	NA	NA	NA	NA
PE 16:1;0_24:3;0	PE	GPL	MEM	40	4	0		NA	NA	NA	NA	NA	NA	NA	NA	NA	NA	NA	NA	NA	NA	NA	0.0119606	NA	NA
PE 16:2;0_18:0;0	PE	GPL	MEM	34	2	0		0.00712223	0.00692	0.00658107	NA	0.00476298	0.00694527	NA	NA	0.00763261	0.0074367	0.0080122	NA	0.00727238	0.00356462	0.00491212	0.00645737	0.00773712	NA
PE 16:2;0_18:1;0	PE	GPL	MEM	34	3	0		0.00816995	0.0109441	0.0116997	NA	0.00771704	0.00902695	0.00792975	0.00791835	0.00968806	0.00769498	0.00738064	0.00777319	0.00350621	0.00212879	NA	0.00753648	0.00510844	0.00410773
PE 16:2;0_20:1;0	PE	GPL	MEM	36	3	0		NA	NA	NA	NA	NA	NA	NA	0.00225768	0.00237535	NA	NA	0.00212124	NA	NA	NA	NA	NA	NA
PE 16:2;0_22:4;0	PE	GPL	MEM	38	6	0		0.0013608	NA	NA	NA	NA	NA	NA	NA	NA	NA	NA	NA	NA	NA	NA	NA	NA	NA
PE 16:2;0_22:5;0	PE	GPL	MEM	38	7	0		0.0104615	NA	NA	NA	0.00606156	NA	NA	NA	NA	NA	NA	NA	0.0056629	0.00310766	0.004029	0.00458622	0.00437607	NA
PE 17:0;0_17:1;0	PE	GPL	MEM	34	1	0		NA	NA	NA	NA	NA	NA	NA	NA	NA	NA	0.00241679	0.00260241	NA	NA	NA	NA	NA	NA
PE 17:0;0_18:0;0	PE	GPL	MEM	35	0	0		NA	NA	NA	NA	NA	NA	NA	NA	NA	NA	NA	NA	0.00455688	NA	NA	0.00418818	NA	NA
PE 17:0;0_18:1;0	PE	GPL	MEM	35	1	0		0.0224047	0.0293089	0.0286493	0.0388642	0.0218283	0.0359899	0.0229309	0.0240927	0.0314466	0.0262994	0.0317209	0.0215757	0.0342379	0.0267244	0.0269764	0.0484443	0.0306452	0.0393097
PE 17:0;0_18:2;0	PE	GPL	MEM	35	2	0		NA	NA	NA	NA	NA	NA	NA	0.000977307	NA	NA	NA	NA	NA	NA	NA	NA	NA	NA
PE 17:0;0_19:1;0	PE	GPL	MEM	36	1	0		NA	NA	NA	NA	NA	NA	NA	NA	0.0019969	NA	NA	NA	NA	NA	NA	NA	NA	NA
PE 17:0;0_20:1;0	PE	GPL	MEM	37	1	0		0.00238398	NA	0.00241148	NA	NA	NA	NA	NA	NA	0.00382233	NA	0.00488297	0.00346969	0.00368774	0.0041012	0.00361269	0.00420458	0.00683084
PE 17:0;0_20:2;0	PE	GPL	MEM	37	2	0		0.00168766	NA	0.00173907	0.00106432	NA	NA	NA	0.00145145	NA	NA	NA	0.00115652	NA	NA	NA	0.00167229	0.00141332	0.00130811
PE 17:0;0_20:3;0	PE	GPL	MEM	37	3	0		0.00352703	0.0174648	0.00540586	NA	0.00682343	0.0169574	0.00978251	0.00762218	0.0116138	0.00902178	0.00906635	0.00289024	0.00654821	0.00748943	0.00609697	0.00879979	0.0110844	0.00739436
PE 17:0;0_20:4;0	PE	GPL	MEM	37	4	0		NA	NA	NA	NA	NA	NA	NA	NA	NA	NA	NA	NA	0.0571578	0.0265981	0.0502355	NA	NA	NA
PE 17:0;0_20:5;0	PE	GPL	MEM	37	5	0		NA	NA	NA	NA	NA	NA	NA	NA	NA	NA	NA	NA	0.00765864	NA	NA	NA	NA	NA
PE 17:0;0_22:2;0	PE	GPL	MEM	39	2	0		NA	NA	NA	NA	NA	0.00502349	NA	NA	NA	NA	0.00599552	NA	NA	NA	NA	NA	NA	NA
PE 17:0;0_22:3;0	PE	GPL	MEM	39	3	0		NA	NA	NA	NA	NA	NA	0.00611375	NA	NA	0.00199317	0.00346064	NA	0.0070842	NA	0.00618275	0.00562158	NA	NA
PE 17:0;0_22:6;0	PE	GPL	MEM	39	6	0		NA	NA	NA	NA	NA	NA	NA	NA	NA	NA	NA	NA	0.0120226	0.0144507	NA	0.00912127	0.00847198	NA
PE 17:0;0_23:3;0	PE	GPL	MEM	40	3	0		NA	NA	NA	NA	NA	NA	NA	NA	NA	NA	NA	NA	NA	0.0164801	NA	NA	NA	NA
PE 17:1;0_17:1;0	PE	GPL	MEM	34	2	0		0.00334025	0.00445772	0.0040769	0.00574985	0.00383362	0.00458204	0.00529808	0.00488114	0.00460241	0.0060162	0.00430147	0.00506821	0.002027	0.00197757	0.00220375	0.00330041	0.00294357	0.00379554
PE 17:1;0_18:0;0	PE	GPL	MEM	35	1	0		NA	NA	NA	NA	NA	NA	NA	NA	NA	NA	NA	NA	0.0148113	0.0120132	0.0115722	NA	NA	NA
PE 17:1;0_18:1;0	PE	GPL	MEM	35	2	0		0.0382766	0.0661448	0.0616354	0.128713	0.0573145	0.0614214	0.0711651	0.0582515	0.0749941	0.0618682	0.0787125	0.0452196	0.0589364	0.0448421	0.0481684	0.0625726	0.0632425	0.0475038
PE 17:1;0_18:2;0	PE	GPL	MEM	35	3	0		NA	NA	NA	NA	NA	NA	0.0226786	NA	0.0164143	NA	NA	NA	NA	NA	NA	NA	NA	NA
PE 17:1;0_19:1;0	PE	GPL	MEM	36	2	0		0.00382735	NA	0.00494313	NA	0.00430378	NA	0.00458303	NA	0.00306782	0.00491763	0.00553098	0.00574699	NA	NA	NA	0.00361671	0.00373217	NA
PE 17:1;0_20:0;0	PE	GPL	MEM	37	1	0		0.000898144	NA	0.00109216	NA	NA	NA	NA	NA	NA	0.0013798	NA	0.00160322	NA	NA	NA	NA	NA	NA
PE 17:1;0_20:1;0	PE	GPL	MEM	37	2	0		0.00753128	0.0128021	0.00967697	0.00434016	0.0109487	0.0167743	0.0109478	0.00830228	0.0109406	0.0126392	0.0111595	0.00658546	0.00547359	0.00399323	0.00515282	0.00731164	0.0070931	0.00435851
PE 17:1;0_20:2;0	PE	GPL	MEM	37	3	0		0.00703355	NA	NA	NA	NA	NA	NA	NA	NA	NA	NA	NA	NA	NA	NA	NA	NA	0.0054603
PE 17:1;0_20:3;0	PE	GPL	MEM	37	4	0		NA	NA	NA	NA	NA	NA	NA	NA	NA	NA	NA	NA	NA	0.0146588	NA	NA	NA	NA
PE 17:1;0_21:1;0	PE	GPL	MEM	38	2	0		NA	NA	0.00193551	NA	0.00203092	0.00227976	0.00209316	0.0023336	NA	0.00298768	0.00242887	0.00207298	NA	NA	NA	NA	NA	NA
PE 17:1;0_21:2;0	PE	GPL	MEM	38	3	0		NA	NA	NA	NA	NA	NA	NA	NA	NA	NA	NA	0.00266582	NA	NA	NA	NA	NA	NA
PE 17:1;0_21:3;0	PE	GPL	MEM	38	4	0		NA	NA	NA	0.0111924	NA	NA	NA	NA	NA	NA	NA	0.00734244	NA	NA	NA	NA	NA	NA
PE 17:1;0_22:2;0	PE	GPL	MEM	39	3	0		NA	NA	NA	NA	NA	NA	NA	NA	NA	0.0041307	NA	NA	NA	NA	NA	0.00550166	NA	NA
PE 17:1;0_22:5;0	PE	GPL	MEM	39	6	0		NA	NA	NA	NA	NA	NA	NA	NA	NA	NA	NA	NA	0.0163449	0.0143007	0.0258911	0.0065506	0.00655755	NA
PE 17:1;0_22:6;0	PE	GPL	MEM	39	7	0		NA	NA	NA	NA	NA	NA	NA	NA	NA	NA	NA	NA	0.00596103	NA	0.00747651	NA	0.00513222	NA
PE 17:1;0_23:3;0	PE	GPL	MEM	40	4	0		NA	NA	NA	NA	NA	NA	NA	NA	NA	NA	NA	0.000480045	NA	NA	NA	NA	NA	NA
PE 18:0;0_18:0;0	PE	GPL	MEM	36	0	0		NA	NA	NA	NA	NA	NA	0.00332083	0.0149034	NA	NA	NA	NA	0.023252	0.0212335	0.024074	NA	0.0217466	0.0263637
PE 18:0;0_18:1;0	PE	GPL	MEM	36	1	0		0.711255	0.822223	0.713589	0.842556	0.61879	0.763043	0.685028	0.677584	0.725221	0.76087	0.720102	0.690324	0.610335	0.519873	0.568513	0.639256	0.593134	0.586491
PE 18:0;0_18:2;0	PE	GPL	MEM	36	2	0		0.0738379	0.0858441	0.08181	0.0863812	0.0601637	0.0742378	0.0797284	0.0828721	0.0837452	0.0764251	0.0790603	0.0738623	0.0809335	0.0624115	0.0712993	0.0682553	0.0675996	0.0678775
PE 18:0;0_18:3;0	PE	GPL	MEM	36	3	0		0.0119897	0.0131877	0.0142303	0.0125395	0.0126282	0.0155947	0.0137818	0.0136743	0.0146671	0.0142694	0.0173294	0.0120185	0.00459573	0.0036613	0.00430903	0.00830783	0.00636313	0.00681546
PE 18:0;0_19:1;0	PE	GPL	MEM	37	1	0		0.000772795	NA	0.000884114	NA	NA	NA	NA	NA	NA	0.00107916	NA	NA	0.00408105	0.00388902	0.00452323	0.0028113	0.00327673	NA
PE 18:0;0_19:2;0	PE	GPL	MEM	37	2	0		0.000667164	0.0011293	0.000746614	NA	0.000540117	0.00098968	NA	0.000950653	0.00112863	0.00102775	0.00071356	0.000461213	0.0018655	0.0014244	NA	0.00221192	0.0012552	0.000987088
PE 18:0;0_19:3;0	PE	GPL	MEM	37	3	0		0.000820567	0.0052008	0.00180781	NA	0.00162736	NA	0.00286293	0.00290908	0.00408041	0.0025468	0.0023415	0.00061472	0.00284134	0.00359193	0.00265183	0.00410998	0.00425898	0.00198261
PE 18:0;0_20:1;0	PE	GPL	MEM	38	1	0		NA	NA	NA	NA	NA	NA	0.0313457	0.0349265	NA	0.0341206	0.0370429	NA	0.0328361	0.0238857	0.030622	0.0250234	0.025335	0.00832476
PE 18:0;0_20:2;0	PE	GPL	MEM	38	2	0		0.022172	0.0268646	0.0308583	0.0302629	0.0259678	0.0380137	0.0272967	0.0244603	0.0274895	0.0391815	0.0375872	0.0299989	0.016213	0.0130872	0.0121372	0.0177194	0.0155202	0.0223505
PE 18:0;0_20:3;0	PE	GPL	MEM	38	3	0		0.190345	0.266914	0.236685	0.301097	0.265668	0.364537	0.324161	0.288355	0.312466	0.34827	0.363157	0.211715	0.243024	0.195478	0.212648	0.302242	0.270097	0.182025
PE 18:0;0_20:4;0	PE	GPL	MEM	38	4	0		0.39935	0.595455	0.378668	0.205146	0.254385	0.356046	0.465659	0.449298	0.462337	0.357253	0.305923	0.178801	2.39343	2.13869	2.26894	1.10788	1.19535	0.648804
PE 18:0;0_20:5;0	PE	GPL	MEM	38	5	0		0.0144263	0.0200336	0.0141244	0.0121054	0.00894415	0.0114549	0.0194432	0.0184246	0.0210117	0.0146815	0.0113685	0.012288	0.0511016	0.0422264	0.0502264	0.0400801	0.038899	0.0328985
PE 18:0;0_21:2;0	PE	GPL	MEM	39	2	0		NA	NA	NA	NA	NA	NA	NA	NA	NA	NA	NA	NA	NA	NA	NA	0.00433802	NA	NA
PE 18:0;0_21:3;0	PE	GPL	MEM	39	3	0		NA	NA	NA	NA	NA	NA	0.00781873	0.0135851	0.0139949	0.00192623	0.00250173	NA	0.0172718	0.0169871	0.0141673	0.0121551	0.0214991	NA
PE 18:0;0_22:1;0	PE	GPL	MEM	40	1	0		0.0113416	0.014446	0.00516394	0.016509	0.0129657	0.015566	0.00436834	0.00486947	0.00471989	0.017658	0.00711535	0.00756631	0.00214279	NA	0.013891	0.00521487	0.00551783	0.000936731
PE 18:0;0_22:2;0	PE	GPL	MEM	40	2	0		0.004469	0.00621958	0.0060294	0.00939546	0.00604993	0.00770701	0.00504987	0.0046598	0.00381179	0.00779884	0.00818651	0.00720414	NA	0.00353962	0.00479226	0.00460126	0.00587217	0.00507647
PE 18:0;0_22:3;0	PE	GPL	MEM	40	3	0		0.0173716	0.0266844	0.0208425	0.0147857	0.0205202	0.0359398	0.0272939	0.0187939	0.0224	0.0265728	0.0304737	0.0145757	0.0593694	0.0335707	0.0320088	0.0528329	0.031246	0.01273
PE 18:0;0_22:4;0	PE	GPL	MEM	40	4	0		0.0240357	0.0504222	0.0229764	0.00745698	0.0242589	0.0377912	0.0384975	0.0326164	0.0355086	0.0262436	0.0235889	0.00649137	0.267078	0.259412	0.141244	0.0839389	0.108266	0.0266212
PE 18:0;0_22:5;0	PE	GPL	MEM	40	5	0		0.0732948	0.121321	0.068868	0.0333174	0.0641937	0.0892447	0.118146	0.125588	0.117514	0.097758	0.0767586	0.0332493	0.493045	0.422276	0.465685	0.277051	0.300348	0.168151
PE 18:0;0_22:6;0	PE	GPL	MEM	40	6	0		0.0577225	0.0778919	0.0497487	NA	0.0373176	0.0529488	0.0842902	0.0788566	0.0857199	0.0694746	0.0507849	0.0546962	0.324107	0.283098	0.308887	0.206975	0.210064	0.159112
PE 18:0;0_24:1;0	PE	GPL	MEM	42	1	0		NA	NA	NA	NA	NA	NA	NA	NA	0.0103108	NA	NA	NA	NA	NA	NA	NA	NA	NA
PE 18:0;0_24:2;0	PE	GPL	MEM	42	2	0		0.00529894	NA	0.00599145	NA	0.0081253	0.0105902	0.00671025	0.00821919	0.00662968	0.010627	0.0103174	0.00785753	NA	NA	0.00432405	NA	NA	NA
PE 18:0;0_24:3;0	PE	GPL	MEM	42	3	0		0.00333031	0.00479101	0.00529523	NA	0.00522496	0.00699191	0.00399867	0.00339123	0.00591857	0.00517676	0.00599657	NA	0.00949755	0.008069	0.00479908	0.00687856	0.00775025	0.0066534
PE 18:0;0_24:4;0	PE	GPL	MEM	42	4	0		NA	0.00454725	0.00431634	NA	NA	NA	0.014344	NA	NA	0.0147575	NA	NA	0.00779832	0.0288836	0.00789424	0.00568643	0.00562154	0.0213465
PE 18:0;0_24:5;0	PE	GPL	MEM	42	5	0		NA	NA	NA	NA	NA	NA	NA	NA	NA	NA	NA	NA	0.0146714	0.019267	0.0194716	NA	NA	NA
PE 18:1;0_18:1;0	PE	GPL	MEM	36	2	0		0.824543	1.01719	0.992345	1.22854	0.868153	1.14472	0.768056	0.711607	0.773012	0.951948	1.03993	0.930462	0.44729	0.345861	0.40841	0.586255	0.524713	0.564884
PE 18:1;0_18:2;0	PE	GPL	MEM	36	3	0		0.0702906	0.0957142	0.100089	0.0649113	0.0822912	0.104806	0.0814843	0.0735601	0.0817809	0.0867081	0.0934301	0.0634865	0.0388118	0.0299085	0.0347994	0.0581476	0.0455297	0.0364547
PE 18:1;0_18:3;0	PE	GPL	MEM	36	4	0		0.0192201	0.0265166	0.0218686	0.0269424	0.0173733	0.0245752	0.0161995	0.0199158	0.0168886	0.0199464	0.0174941	0.018971	NA	NA	NA	0.019739	NA	0.0223908
PE 18:1;0_19:1;0	PE	GPL	MEM	37	2	0		0.00613463	0.0100235	0.00802052	0.00248604	0.00662193	0.00924166	0.00797496	0.00705382	0.00846024	0.0089764	0.00758613	0.00440773	0.00852904	0.00730793	0.0102637	0.00784506	0.00798848	0.00530374
PE 18:1;0_19:2;0	PE	GPL	MEM	37	3	0		0.00233276	NA	0.00402128	NA	0.00375503	0.010162	0.00463546	0.00590045	0.00734856	0.00555393	0.00577656	0.00141024	NA	NA	NA	NA	NA	NA
PE 18:1;0_20:0;0	PE	GPL	MEM	38	1	0		NA	NA	0.0467814	NA	NA	NA	NA	NA	NA	NA	NA	NA	NA	NA	NA	NA	NA	0.0226328
PE 18:1;0_20:1;0	PE	GPL	MEM	38	2	0		0.0883767	0.11057	0.106613	0.14195	0.10762	0.137754	0.0879614	0.077295	0.0875406	0.117054	0.126679	0.114871	0.0568522	0.0439657	0.0388834	0.061111	0.0599272	0.0790821
PE 18:1;0_20:2;0	PE	GPL	MEM	38	3	0		0.0512919	0.0640289	0.0596513	0.109611	0.0591568	0.0806331	0.0545845	0.0497176	0.0546253	0.0716936	0.082431	0.0593017	0.0180069	0.0139374	0.0150204	0.0308639	0.0272104	0.0314844
PE 18:1;0_20:3;0	PE	GPL	MEM	38	4	0		0.145206	0.186312	0.170926	0.218647	0.164013	0.250447	0.172242	0.152431	0.16273	0.185955	0.206376	0.144723	0.122119	0.0938687	0.116467	0.157464	0.134499	0.155035
PE 18:1;0_20:4;0	PE	GPL	MEM	38	5	0		0.0772487	0.102827	0.0742036	0.0861304	0.0596884	0.0803953	0.089995	0.0834032	0.0780173	0.0675392	0.0642269	0.066701	0.259432	0.241644	0.260216	0.156283	0.152071	0.133033
PE 18:1;0_20:5;0	PE	GPL	MEM	38	6	0		0.0100911	0.0137814	0.0127674	NA	NA	0.0117525	0.0142424	0.0125726	0.0136651	0.0103634	0.00846427	0.0212591	0.0291491	0.0233323	0.0265346	0.0232031	0.0251485	0.0235083
PE 18:1;0_22:0;0	PE	GPL	MEM	40	1	0		NA	NA	NA	NA	NA	NA	NA	NA	NA	NA	NA	NA	0.0121634	0.00933366	NA	NA	NA	0.0124837
PE 18:1;0_22:1;0	PE	GPL	MEM	40	2	0		0.0142548	0.0194443	0.0201002	0.0283497	0.0218582	0.0293987	0.017431	0.0178966	0.015045	0.0236936	0.0229032	0.0236663	0.0167382	0.0079197	0.00745554	0.0135572	0.0126812	0.0169288
PE 18:1;0_22:2;0	PE	GPL	MEM	40	3	0		0.0304291	0.0294732	0.0258292	0.0600852	0.0221487	0.0344757	0.0216502	0.0198023	0.0195571	0.0263722	0.029904	0.0465338	NA	NA	0.0205796	NA	0.0218662	0.0322762
PE 18:1;0_22:3;0	PE	GPL	MEM	40	4	0		0.067523	0.0816046	0.0638502	0.0963117	0.0550635	0.0785865	0.0502597	0.0480016	0.0539102	0.0607447	0.0595266	0.0663574	0.097797	0.0794574	0.0734035	0.0839225	0.0880796	0.114788
PE 18:1;0_22:4;0	PE	GPL	MEM	40	5	0		0.0929103	0.0975523	0.0690869	0.129643	0.0630797	0.087908	0.0676468	0.079858	0.081129	0.0731031	0.0634151	0.0919307	0.171375	0.145229	0.167189	0.114853	0.12346	0.164678
PE 18:1;0_22:5;0	PE	GPL	MEM	40	6	0		0.228994	0.27589	0.191297	0.22421	0.159253	0.215689	0.262687	0.261014	0.276363	0.241418	0.215779	0.199677	0.469909	0.392644	0.445545	0.411628	0.390684	0.330805
PE 18:1;0_22:6;0	PE	GPL	MEM	40	7	0		0.102628	0.143001	0.106955	NA	0.0790771	0.111221	0.165335	0.151193	0.149993	0.128672	0.120247	0.102993	0.318112	0.255317	0.285372	0.256677	0.231465	0.211641
PE 18:1;0_24:0;0	PE	GPL	MEM	42	1	0		NA	0.0124935	0.0106397	0.0114116	0.0109515	0.0142185	0.00980392	0.0131178	NA	0.017815	0.0147093	0.0145512	0.0140844	0.0102274	0.0127776	0.0177592	0.0158591	0.0163082
PE 18:1;0_24:1;0	PE	GPL	MEM	42	2	0		0.00632648	0.01305	0.00545783	NA	0.00628524	0.00942789	0.00407643	0.00521401	0.00435464	0.00953806	0.00849824	0.00895142	0.00960889	0.00779805	0.00295212	0.0103203	0.0141598	0.0125307
PE 18:1;0_24:2;0	PE	GPL	MEM	42	3	0		0.00403574	0.00400869	0.00600716	NA	0.00705017	0.00805478	0.00284499	0.002328	NA	0.00724424	0.00795414	0.0100638	NA	NA	NA	NA	NA	NA
PE 18:1;0_24:3;0	PE	GPL	MEM	42	4	0		NA	0.0161144	0.0150507	NA	NA	NA	NA	NA	NA	NA	0.0169469	NA	0.016512	NA	0.0200762	0.0173887	0.0147682	NA
PE 18:2;0_18:2;0	PE	GPL	MEM	36	4	0		0.00371294	0.00596734	0.00385617	NA	0.00230735	0.0033658	0.0039088	0.00359951	0.00384775	0.00386024	0.00249395	0.0031588	0.00848912	0.00579482	0.00878729	0.00370163	0.00711436	0.00381596
PE 18:2;0_19:1;0	PE	GPL	MEM	37	3	0		NA	NA	NA	NA	NA	NA	NA	NA	NA	NA	NA	0.00049563	NA	NA	NA	NA	NA	NA
PE 18:2;0_20:0;0	PE	GPL	MEM	38	2	0		NA	NA	NA	NA	NA	NA	NA	0.00642236	NA	NA	NA	NA	NA	NA	NA	NA	NA	NA
PE 18:2;0_20:1;0	PE	GPL	MEM	38	3	0		0.00754923	0.014311	0.0112202	NA	0.0126991	0.0155622	NA	0.0131985	0.0134078	0.0115931	0.0158189	0.011509	NA	NA	NA	NA	NA	NA
PE 18:2;0_20:2;0	PE	GPL	MEM	38	4	0		0.00300791	NA	0.00428447	NA	0.00509883	NA	NA	0.00321941	0.00417987	0.00572204	0.00487893	NA	NA	NA	NA	NA	NA	NA
PE 18:2;0_20:3;0	PE	GPL	MEM	38	5	0		0.00325412	0.00601838	0.0038703	NA	NA	0.00578603	0.00399115	NA	0.0044537	0.00390887	0.00459222	0.00465841	NA	NA	NA	NA	NA	0.00362186
PE 18:2;0_20:4;0	PE	GPL	MEM	38	6	0		0.00294643	0.00294616	0.00282437	0.0706497	0.00227679	NA	0.00455494	0.00387088	NA	0.00356884	0.00264458	0.00469838	0.0170687	0.0126237	0.0136682	0.00722406	0.008019	0.00698898
PE 18:2;0_22:1;0	PE	GPL	MEM	40	3	0		NA	NA	NA	NA	NA	NA	NA	NA	0.00275061	0.00248826	NA	NA	NA	NA	NA	NA	NA	NA
PE 18:2;0_22:3;0	PE	GPL	MEM	40	5	0		NA	0.00699628	0.00821668	NA	0.00503147	0.00576453	NA	NA	NA	0.00724327	0.00623363	0.012231	NA	NA	NA	NA	NA	NA
PE 18:2;0_22:4;0	PE	GPL	MEM	40	6	0		NA	0.00452438	0.00413951	NA	NA	NA	0.00433481	0.00340056	NA	NA	NA	NA	0.00714027	NA	NA	NA	NA	NA
PE 18:2;0_22:5;0	PE	GPL	MEM	40	7	0		0.0109074	0.0102683	NA	NA	0.00536614	NA	NA	0.0156251	0.0136164	0.0101683	NA	NA	NA	NA	0.0179178	NA	0.0150973	NA
PE 18:2;0_24:1;0	PE	GPL	MEM	42	3	0		NA	NA	NA	NA	NA	NA	NA	0.00019772	NA	NA	NA	NA	NA	NA	NA	NA	NA	NA
PE 18:3;0_22:3;0	PE	GPL	MEM	40	6	0		NA	NA	NA	NA	NA	NA	NA	NA	NA	NA	NA	0.00251839	NA	NA	NA	NA	NA	NA
PE 20:0;0_20:4;0	PE	GPL	MEM	40	4	0		NA	NA	NA	NA	NA	NA	NA	NA	NA	NA	NA	NA	NA	NA	0.0155246	NA	NA	NA
PE 20:1;0_20:1;0	PE	GPL	MEM	40	2	0		0.00176721	0.00187656	0.00156769	NA	0.00263644	0.00270408	0.00163235	0.00165079	0.000903707	0.00200964	0.00236307	0.00206167	NA	NA	0.000783912	0.0011248	0.00129286	0.00083923
PE 20:1;0_20:2;0	PE	GPL	MEM	40	3	0		NA	0.00311702	0.00278534	NA	0.00261595	NA	NA	NA	NA	0.00282391	NA	0.00182164	NA	NA	NA	NA	NA	NA
PE 20:1;0_20:3;0	PE	GPL	MEM	40	4	0		0.00264597	NA	0.00388482	0.00152382	0.00441649	0.00690046	0.00552456	0.00516077	NA	0.00442666	0.00608126	0.0016045	0.00710113	NA	NA	NA	NA	0.00215002
PE 20:1;0_20:4;0	PE	GPL	MEM	40	5	0		0.00567254	0.0110608	0.00645293	0.00552	0.00501762	0.00738851	0.0092253	NA	NA	0.00647647	0.00628516	0.00410178	0.0280406	0.0283547	0.0267756	0.0147489	0.0191893	NA
PE 20:1;0_22:1;0	PE	GPL	MEM	42	2	0		NA	NA	0.000525759	NA	NA	0.00117894	NA	NA	NA	NA	0.00116066	0.000872831	NA	NA	NA	NA	NA	NA
PE 20:1;0_22:3;0	PE	GPL	MEM	42	4	0		NA	NA	0.000425376	NA	NA	NA	0.00210634	NA	NA	0.0023676	0.000711312	NA	NA	NA	NA	NA	NA	NA
PE 20:1;0_22:4;0	PE	GPL	MEM	42	5	0		NA	NA	NA	NA	NA	NA	NA	NA	NA	NA	NA	NA	NA	NA	0.000780635	NA	NA	NA
PE 20:2;0_20:2;0	PE	GPL	MEM	40	4	0		NA	NA	0.000743082	NA	NA	NA	NA	NA	NA	0.000854022	NA	0.000230898	NA	NA	NA	NA	NA	NA
PE 20:2;0_20:3;0	PE	GPL	MEM	40	5	0		NA	NA	NA	NA	NA	NA	NA	NA	NA	NA	NA	0.00260537	NA	NA	NA	NA	NA	NA
PE 20:2;0_20:4;0	PE	GPL	MEM	40	6	0		NA	NA	NA	0.00795352	NA	NA	NA	NA	NA	NA	NA	0.00352618	NA	NA	NA	NA	NA	NA
PE 20:2;0_22:1;0	PE	GPL	MEM	42	3	0		NA	NA	NA	NA	NA	NA	NA	NA	NA	NA	NA	0.000294053	NA	NA	NA	NA	NA	NA
PE 20:3;0_20:3;0	PE	GPL	MEM	40	6	0		0.00120502	NA	NA	0.00740904	NA	0.00126793	NA	NA	NA	0.00139801	NA	0.00267216	NA	NA	NA	NA	0.00195606	0.00222027
PE 20:3;0_20:4;0	PE	GPL	MEM	40	7	0		NA	NA	0.00156138	0.111562	NA	NA	NA	NA	NA	NA	NA	0.00509748	NA	NA	NA	NA	NA	0.00580782
PE 20:4;0_20:4;0	PE	GPL	MEM	40	8	0		NA	NA	NA	0.0250686	NA	NA	NA	NA	NA	NA	NA	0.00546341	0.00707332	0.0062075	0.0057987	0.00580716	0.00553166	0.0053415
PE 20:4;0_22:0;0	PE	GPL	MEM	42	4	0		NA	NA	NA	NA	NA	NA	NA	NA	NA	NA	NA	NA	0.00371516	NA	NA	NA	NA	NA
PE 21:1;0_21:1;0	PE	GPL	MEM	42	2	0		NA	NA	NA	0.0183488	NA	NA	NA	NA	NA	NA	NA	NA	NA	NA	NA	NA	NA	NA
PE 22:3;0_22:5;0	PE	GPL	MEM	44	8	0		NA	NA	NA	0.0720972	NA	NA	NA	NA	0.0330873	NA	NA	NA	NA	0.0143468	0.019987	NA	NA	NA
PE O-16:0;0/16:0;0	PE O-	GPL	MEM	32	0	0		0.00240687	0.00283043	0.00193569	NA	0.00433772	0.00572878	0.00627343	0.00349439	0.00574112	0.00349422	0.00404938	0.00305568	NA	NA	NA	NA	NA	NA
PE O-16:0;0/16:1;0	PE O-	GPL	MEM	32	1	0		0.00899465	0.00921105	0.0102662	0.0102488	0.00705092	0.00895755	0.0111058	0.0104124	0.0127496	0.0086932	0.00746817	0.00776386	0.00214511	0.00128383	0.00120039	0.00404059	0.00277597	0.0040847
PE O-16:0;0/17:1;0	PE O-	GPL	MEM	33	1	0		NA	NA	NA	NA	NA	NA	5.16603e-05	NA	NA	NA	NA	NA	NA	NA	NA	NA	NA	NA
PE O-16:0;0/18:1;0	PE O-	GPL	MEM	34	1	0		0.0719893	0.0727348	0.0803581	0.113191	0.0797815	0.105956	0.076506	0.0652359	0.0759112	0.0682254	0.0801676	0.0771299	0.00690297	0.00515999	0.00593283	0.0233335	0.0179644	0.0249425
PE O-16:0;0/18:2;0	PE O-	GPL	MEM	34	2	0		0.00514731	0.005711	0.00794922	0.0105761	0.00730026	0.00882599	0.00620302	0.00613638	0.00589312	0.00760347	0.00781585	0.00556807	0.00171965	0.00109034	0.00151639	0.0024111	0.00276867	0.00387291
PE O-16:0;0/18:3;0	PE O-	GPL	MEM	34	3	0		NA	0.00200483	NA	NA	0.00158006	NA	NA	NA	NA	0.0014536	0.00211542	0.00195778	NA	NA	NA	NA	NA	NA
PE O-16:0;0/19:1;0	PE O-	GPL	MEM	35	1	0		2.45445e-05	NA	2.94431e-05	NA	6.83195e-05	7.01398e-05	2.62079e-05	NA	NA	NA	NA	4.0732e-05	NA	NA	NA	NA	NA	NA
PE O-16:0;0/20:1;0	PE O-	GPL	MEM	36	1	0		0.0169454	0.0203163	0.0206043	0.0362606	0.0304758	0.0424122	0.0179574	0.0134971	0.0184466	0.0188253	0.0264087	0.0242701	NA	NA	0.000388358	0.00229574	0.00153608	0.00319529
PE O-16:0;0/20:2;0	PE O-	GPL	MEM	36	2	0		0.0148436	0.0171223	0.0158759	0.0199054	0.0185146	0.0236536	0.0129777	0.0116419	0.0125643	0.0130669	0.0146956	0.0161487	NA	NA	0.0011622	0.00328305	0.0019589	0.00524523
PE O-16:0;0/20:3;0	PE O-	GPL	MEM	36	3	0		0.0239109	0.0258894	0.0267959	0.0425375	0.0304451	0.034475	0.0281659	0.0252524	0.0272277	0.0299795	0.0324511	0.0294472	0.00383419	0.00454599	0.00508029	0.0136699	0.00869253	0.0148362
PE O-16:0;0/20:4;0	PE O-	GPL	MEM	36	4	0		0.037126	0.0492482	0.0366796	0.0416989	0.0280099	0.0345495	0.0534675	0.055294	0.0555857	0.0437261	0.0422358	0.038924	0.030877	0.0255846	0.0289241	0.046513	0.0392977	0.0417884
PE O-16:0;0/20:5;0	PE O-	GPL	MEM	36	5	0		0.00919824	0.0114974	0.00922113	NA	0.00699037	0.00649146	0.0165837	0.0135097	0.0127174	0.0124316	0.0133161	0.00898902	0.0150438	0.0119806	0.0163099	0.0144467	0.0150801	0.0137713
PE O-16:0;0/21:3;0	PE O-	GPL	MEM	37	3	0		NA	0.00086247	0.0018054	NA	0.00152301	0.00146499	0.00191216	0.00162087	0.000935361	0.000738288	0.00162564	0.00148601	NA	NA	NA	NA	NA	NA
PE O-16:0;0/22:1;0	PE O-	GPL	MEM	38	1	0		0.0111825	0.0116432	0.0129935	0.0225599	0.0134868	0.0205862	0.0149804	0.0119682	0.013701	0.0151402	0.0162967	0.0154917	NA	NA	NA	0.00742902	0.00518099	0.00770331
PE O-16:0;0/22:2;0	PE O-	GPL	MEM	38	2	0		0.0048621	0.00722354	0.00751214	0.0137979	0.0107654	0.0140324	0.00803283	0.00699026	0.00492707	0.0104327	0.0114663	0.00974907	NA	NA	NA	0.00303006	0.00215274	0.00237623
PE O-16:0;0/22:3;0	PE O-	GPL	MEM	38	3	0		0.0161626	0.0205843	0.0187644	0.028638	0.0224564	0.0297289	0.0194551	0.0157767	0.0189918	0.0202862	0.0233655	0.020976	0.00483848	0.00352483	0.00461189	0.00900396	0.00822067	0.00904806
PE O-16:0;0/22:4;0	PE O-	GPL	MEM	38	4	0		0.0205746	0.0256856	0.0166129	0.0208432	0.0148701	0.0240946	0.0205905	0.0208903	0.0178467	0.0152779	0.0161669	0.0121162	0.0216751	0.0167916	0.0161991	0.0215301	0.0182766	0.0142682
PE O-16:0;0/22:5;0	PE O-	GPL	MEM	38	5	0		0.0290281	0.03916	0.0306263	0.0282508	0.0201937	0.0353683	0.0485851	0.0524233	0.0393255	0.0365767	0.0228538	0.0260625	0.0418433	0.040121	0.0427512	0.0406604	0.0316999	0.0352982
PE O-16:0;0/22:6;0	PE O-	GPL	MEM	38	6	0		0.00518371	0.00632439	0.00859999	NA	0.00615911	0.0119421	0.0159263	0.0133874	0.0119385	0.0120583	0.00907203	0.010015	0.0109498	0.00865266	0.012988	NA	0.0129025	0.0131684
PE O-16:0;0/24:1;0	PE O-	GPL	MEM	40	1	0		NA	NA	NA	NA	NA	NA	0.00168577	0.00100901	NA	NA	0.000792563	NA	NA	NA	NA	NA	NA	NA
PE O-16:0;0/24:2;0	PE O-	GPL	MEM	40	2	0		0.00179871	NA	0.00247402	0.00395058	0.00191396	0.00375963	0.00153342	0.00199777	0.00163208	0.00314489	0.00381089	0.00365149	NA	NA	NA	0.00171374	NA	0.0016863
PE O-16:0;0/24:3;0	PE O-	GPL	MEM	40	3	0		0.001722	0.00245871	0.00250233	NA	NA	0.00233551	0.00193001	0.00119256	0.00258993	0.00245435	0.00193607	NA	NA	NA	NA	0.0014481	0.00285798	0.00267903
PE O-16:0;0/24:4;0	PE O-	GPL	MEM	40	4	0		NA	NA	NA	NA	NA	NA	0.00185916	0.00170123	0.00190543	NA	NA	NA	0.00212124	NA	NA	NA	NA	NA
PE O-16:0;0/24:5;0	PE O-	GPL	MEM	40	5	0		NA	NA	0.00198977	NA	NA	NA	NA	0.00192145	NA	0.00220834	NA	NA	NA	0.00359207	NA	NA	NA	NA
PE O-16:0;0/24:6;0	PE O-	GPL	MEM	40	6	0		NA	NA	NA	NA	NA	NA	NA	NA	NA	NA	NA	NA	NA	NA	NA	NA	0.00466773	NA
PE O-16:1;0/14:0;0	PE O-	GPL	MEM	30	1	0		0.00394645	0.00545691	0.00445515	NA	0.00422231	0.00600242	0.00659801	0.00579937	0.00507576	0.00427883	NA	0.00468434	NA	NA	NA	0.00563108	0.00608743	0.00499982
PE O-16:1;0/14:1;0	PE O-	GPL	MEM	30	2	0		0.00535966	0.00842665	0.00790698	NA	0.00645412	0.00627808	0.00697115	0.00556713	0.00918633	0.00881854	0.00528629	0.00549311	NA	NA	NA	NA	NA	NA
PE O-16:1;0/16:0;0	PE O-	GPL	MEM	32	1	0		0.013394	0.0160086	0.0146841	0.0205644	0.0132285	0.0132109	0.0199741	0.0176166	0.0221719	0.0178087	0.0142165	0.0128161	0.00958863	0.0059545	0.00826375	0.0169652	0.0127534	0.012629
PE O-16:1;0/16:1;0	PE O-	GPL	MEM	32	2	0		0.092734	0.0948943	0.120088	0.111449	0.0731648	0.0902046	0.122156	0.13644	0.147201	0.11539	0.113835	0.103423	0.0197097	0.0177076	0.0204509	0.054475	0.0451986	0.0645185
PE O-16:1;0/16:2;0	PE O-	GPL	MEM	32	3	0		NA	NA	NA	NA	NA	NA	NA	NA	NA	NA	NA	NA	NA	NA	NA	0.00798743	0.00486286	0.00612409
PE O-16:1;0/17:0;0	PE O-	GPL	MEM	33	1	0		NA	NA	NA	NA	NA	0.000113477	NA	NA	NA	NA	NA	NA	NA	NA	NA	NA	NA	NA
PE O-16:1;0/17:1;0	PE O-	GPL	MEM	33	2	0		0.0031879	0.00287805	0.00422445	0.00417748	0.00299379	0.00286236	0.00430506	0.005845	0.00615092	0.00586513	0.0054117	0.00565314	0.00166331	0.00142174	0.00152145	0.00432812	0.00372877	0.00479887
PE O-16:1;0/18:1;0	PE O-	GPL	MEM	34	2	0		0.69525	0.737202	0.855011	0.917435	0.664341	0.805206	0.831007	0.858015	0.91416	0.946846	0.914018	0.872377	0.167326	0.143378	0.154142	0.412986	0.357431	0.449938
PE O-16:1;0/18:2;0	PE O-	GPL	MEM	34	3	0		0.0673255	0.073968	0.099995	0.100756	0.0712832	0.0892002	0.0881762	0.0933597	0.102888	0.115642	0.111254	0.110152	0.0133776	0.010682	0.0120556	0.0473491	0.0394631	0.051968
PE O-16:1;0/18:3;0	PE O-	GPL	MEM	34	4	0		0.0399255	0.0388828	0.0450161	0.0442188	0.0367217	0.0478921	0.0484824	0.0477069	0.0522281	0.0546355	0.0566961	0.0579035	0.00556239	NA	0.00513159	0.0191841	0.0148729	0.0235953
PE O-16:1;0/19:1;0	PE O-	GPL	MEM	35	2	0		0.001038	0.00107249	0.00123774	0.00176167	0.00129544	0.00180517	0.00145454	0.00156621	0.00145361	0.00179236	0.00180545	0.00168496	NA	0.000299898	0.00043144	0.000630546	0.000630824	0.0011656
PE O-16:1;0/19:2;0	PE O-	GPL	MEM	35	3	0		0.00173027	0.00160052	0.00368448	0.00243889	0.00318425	0.00326679	0.00214549	0.00315221	0.00269776	0.00410839	0.00379471	0.00406834	NA	NA	NA	0.000764999	0.00059268	0.000948895
PE O-16:1;0/19:3;0	PE O-	GPL	MEM	35	4	0		0.0203622	0.0199972	0.0189917	0.0259835	0.0158588	0.0209144	0.0247785	0.0252737	0.0275217	0.023203	0.0191123	0.0203863	0.00288755	0.00240959	0.00269062	0.0126336	0.0120746	0.0141291
PE O-16:1;0/20:0;0	PE O-	GPL	MEM	36	1	0		0.00350312	NA	NA	NA	NA	NA	NA	NA	NA	NA	NA	NA	NA	NA	NA	NA	NA	NA
PE O-16:1;0/20:1;0	PE O-	GPL	MEM	36	2	0		0.0943633	0.100724	0.115342	0.168278	0.141404	0.177571	0.0956677	0.0847923	0.088341	0.126328	0.148622	0.133131	0.0073027	0.00655015	0.00669914	0.0265573	0.0206186	0.0344718
PE O-16:1;0/20:2;0	PE O-	GPL	MEM	36	3	0		0.0820054	0.0897673	0.101973	0.141123	0.110573	0.137789	0.0844626	0.0760535	0.0822733	0.106687	0.123117	0.116506	0.00938237	0.00642502	0.00781324	0.033654	0.0294088	0.0402732
PE O-16:1;0/20:3;0	PE O-	GPL	MEM	36	4	0		0.370441	0.401422	0.453855	0.585956	0.44648	0.558252	0.455826	0.445464	0.462383	0.542534	0.586673	0.55573	0.0657688	0.0496522	0.0684144	0.23559	0.197489	0.281469
PE O-16:1;0/20:4;0	PE O-	GPL	MEM	36	5	0		0.833097	0.979654	0.811893	0.780199	0.54857	0.683826	1.18648	1.28532	1.28388	0.961353	0.8371	0.78148	1.65277	1.45981	1.58784	1.5859	1.62592	1.36386
PE O-16:1;0/20:5;0	PE O-	GPL	MEM	36	6	0		0.116297	0.115782	0.095707	0.0977251	0.060108	0.0682211	0.175133	0.202056	0.172894	0.119333	0.107488	0.0968048	0.104394	0.0950552	0.117896	0.222689	0.172985	0.194999
PE O-16:1;0/21:1;0	PE O-	GPL	MEM	37	2	0		0.00224921	0.00165899	0.00199826	NA	0.00182704	0.00297888	0.00203744	0.0019396	0.00104923	0.00251028	0.00171032	0.00139072	NA	NA	NA	NA	0.000794493	0.000951535
PE O-16:1;0/21:2;0	PE O-	GPL	MEM	37	3	0		0.00188722	0.00240551	0.00191377	0.00210388	0.0021557	0.00378615	0.00228361	0.00167495	0.00197405	0.00229505	0.00297241	0.00170703	NA	NA	NA	NA	NA	0.000926815
PE O-16:1;0/21:3;0	PE O-	GPL	MEM	37	4	0		NA	0.00796509	0.0107798	NA	0.00993256	0.0123737	0.00872815	0.0091743	0.00964365	0.0116253	0.0121501	NA	0.00165649	NA	NA	0.00425754	0.00388077	NA
PE O-16:1;0/22:1;0	PE O-	GPL	MEM	38	2	0		0.0427513	0.0535174	0.0595381	0.0747482	0.0588536	0.0827439	0.0596387	0.057461	0.0567869	0.0834292	0.0868464	0.0759966	0.00785614	0.00465756	0.00830207	0.0219599	0.0185801	0.0295366
PE O-16:1;0/22:2;0	PE O-	GPL	MEM	38	3	0		0.030018	0.0347459	0.0372693	0.0592886	0.0472371	0.0652095	0.0370899	0.0322415	0.0349967	0.0462919	0.0564502	0.0525578	NA	0.00354541	0.0035683	0.0133701	0.0101147	0.0134941
PE O-16:1;0/22:3;0	PE O-	GPL	MEM	38	4	0		0.12019	0.141581	0.146567	0.18705	0.153678	0.213912	0.145965	0.133167	0.132149	0.179972	0.200673	0.169159	0.0463841	0.0319565	0.042315	0.0749714	0.0775979	0.0833227
PE O-16:1;0/22:4;0	PE O-	GPL	MEM	38	5	0		0.170437	0.259627	0.207516	0.156872	0.152152	0.193179	0.198657	0.190893	0.159179	0.158486	0.140291	0.126994	0.358951	0.318808	0.339281	0.209995	0.229356	0.196205
PE O-16:1;0/22:5;0	PE O-	GPL	MEM	38	6	0		0.342405	0.442811	0.335516	0.358546	0.249842	0.347455	0.433656	0.460694	0.478379	0.3961	0.303017	0.304214	0.558537	0.489051	0.542336	0.528347	0.510254	0.437732
PE O-16:1;0/22:6;0	PE O-	GPL	MEM	38	7	0		0.330509	0.412518	0.298721	0.239405	0.228453	0.27966	0.441709	0.462632	0.457045	0.338854	0.275145	0.31782	0.417888	0.378074	0.439938	0.460886	0.464827	0.375923
PE O-16:1;0/23:1;0	PE O-	GPL	MEM	39	2	0		NA	NA	NA	NA	NA	NA	0.000826855	NA	NA	0.000788055	NA	0.00097156	NA	NA	NA	NA	NA	NA
PE O-16:1;0/23:2;0	PE O-	GPL	MEM	39	3	0		0.00277539	0.00350051	0.00182784	NA	0.00210796	0.00318852	0.00223961	0.00147988	0.00230284	0.0030917	0.00253896	0.00281289	NA	NA	NA	NA	0.00106643	NA
PE O-16:1;0/23:3;0	PE O-	GPL	MEM	39	4	0		0.00212179	0.00244552	0.00138917	NA	NA	0.00249013	0.00284442	0.00412846	0.00254028	0.00267899	0.00152999	0.00178376	NA	NA	NA	0.00267568	0.00255638	0.00161863
PE O-16:1;0/24:1;0	PE O-	GPL	MEM	40	2	0		0.00240622	0.00235559	0.00365733	NA	0.00403473	0.00316883	0.00343018	0.00456857	0.00371687	0.00569443	0.00502351	0.00418908	NA	NA	NA	0.00304309	NA	0.00222857
PE O-16:1;0/24:2;0	PE O-	GPL	MEM	40	3	0		0.00682842	0.00957355	0.0109621	0.0106967	0.0136762	0.016497	0.0119412	0.00948751	0.0101883	0.0152143	0.0181525	0.016106	NA	NA	NA	0.00495989	0.00274277	0.00527738
PE O-16:1;0/24:3;0	PE O-	GPL	MEM	40	4	0		0.0104201	0.0171698	0.016993	0.0176592	0.0117582	0.0148645	0.0178583	0.017344	0.015206	0.0175833	0.0169266	0.0113149	0.00750247	0.00674187	0.00886526	0.018197	0.0171975	0.0174954
PE O-16:1;0/24:4;0	PE O-	GPL	MEM	40	5	0		0.0143337	0.0177094	0.015104	0.0107533	0.00859136	0.00896986	0.0136893	0.0144036	0.015944	0.0118395	0.0128612	0.0114947	0.0190448	0.0126179	0.0156542	0.0190398	0.0199425	0.0152808
PE O-16:1;0/24:5;0	PE O-	GPL	MEM	40	6	0		0.0172281	0.0211603	0.0164569	NA	0.0101677	0.0196425	0.014924	0.02324	0.0199952	0.0141932	0.0104032	0.0116631	0.0297042	0.0176433	0.0210611	0.0296538	0.0265848	0.0223139
PE O-16:1;0/24:6;0	PE O-	GPL	MEM	40	7	0		0.0275325	0.0269171	0.0206522	NA	0.0083707	0.0142926	0.048926	0.0270125	0.0385134	0.0270322	0.0181402	0.0152069	0.0269751	0.0111185	0.0189868	0.0263708	0.0376931	0.0227485
PE O-16:2;0/16:0;0	PE O-	GPL	MEM	32	2	0		0.00229978	0.00388805	0.00356674	NA	0.00309465	0.00384234	0.00295946	0.00295064	0.00434665	0.0022478	0.00342469	0.00295253	0.00151473	0.00162006	0.00201577	0.00387755	0.00343852	0.00302478
PE O-16:2;0/16:1;0	PE O-	GPL	MEM	32	3	0		NA	NA	NA	NA	NA	NA	NA	NA	NA	NA	NA	NA	0.0052678	NA	NA	0.00294433	0.00204369	0.00562845
PE O-16:2;0/17:1;0	PE O-	GPL	MEM	33	3	0		NA	NA	NA	NA	NA	NA	NA	NA	0.000573394	NA	NA	NA	NA	NA	NA	NA	NA	NA
PE O-16:2;0/18:0;0	PE O-	GPL	MEM	34	2	0		NA	NA	NA	NA	NA	NA	NA	0.00180604	NA	0.00176113	0.00216065	NA	NA	NA	NA	NA	NA	NA
PE O-16:2;0/18:1;0	PE O-	GPL	MEM	34	3	0		0.0216704	0.0242268	0.0256786	0.0283683	0.0174827	0.0209948	0.0301723	0.0316591	0.0352802	0.0267979	0.0274653	0.0227783	0.0121676	0.00897679	0.0125653	0.0228045	0.0196389	0.024763
PE O-16:2;0/18:2;0	PE O-	GPL	MEM	34	4	0		NA	0.00549962	0.0042766	NA	0.00310176	NA	0.00269802	0.00413363	0.00570069	0.00519797	0.00388342	NA	NA	NA	NA	0.00334764	NA	NA
PE O-16:2;0/20:1;0	PE O-	GPL	MEM	36	3	0		0.00254634	0.00239831	0.00266292	0.00596451	0.00368391	0.0026425	0.00309717	0.00110661	0.00253873	0.00402641	0.00346893	0.00296334	NA	NA	NA	0.00141765	NA	NA
PE O-16:2;0/20:2;0	PE O-	GPL	MEM	36	4	0		0.00332409	0.00309103	0.00324419	0.00746265	0.00268352	0.00292878	NA	0.00377169	0.00438151	0.00442974	0.00349932	0.00434785	NA	NA	NA	0.00258776	NA	NA
PE O-16:2;0/20:3;0	PE O-	GPL	MEM	36	5	0		0.014187	0.0159346	0.0199454	0.0190636	0.0124285	0.0143712	0.0174547	0.0187612	0.0191902	0.0227497	0.0210299	0.0183419	NA	NA	NA	0.0145828	0.0138817	0.0116363
PE O-16:2;0/20:4;0	PE O-	GPL	MEM	36	6	0		0.0264554	0.0487684	0.0330586	NA	0.0174371	0.0247438	0.0601316	0.0535146	0.0721329	0.0410032	0.0321326	0.0359007	0.109325	0.0760079	0.088403	0.0941608	0.114388	0.0825375
PE O-16:2;0/22:1;0	PE O-	GPL	MEM	38	3	0		NA	NA	NA	NA	NA	NA	0.00141808	0.00166673	NA	0.00268808	0.00219436	0.00152508	NA	NA	NA	NA	NA	NA
PE O-16:2;0/22:3;0	PE O-	GPL	MEM	38	5	0		0.00314205	NA	0.00483484	NA	NA	NA	0.00435455	0.00539392	0.0041393	0.00429793	0.00432818	0.00356042	NA	NA	NA	0.00536396	0.00432422	NA
PE O-16:2;0/22:4;0	PE O-	GPL	MEM	38	6	0		0.00641899	0.0121659	NA	NA	NA	NA	0.00559278	0.00689521	NA	NA	0.00574753	NA	0.0162614	0.0196806	0.0157997	0.0210065	0.0145235	0.00865226
PE O-16:2;0/22:5;0	PE O-	GPL	MEM	38	7	0		0.030244	NA	NA	NA	NA	NA	0.0537638	0.0484502	0.0419451	0.0358565	NA	NA	0.0827705	0.0738667	0.0775848	0.0687677	0.0680363	0.047593
PE O-16:2;0/22:6;0	PE O-	GPL	MEM	38	8	0		NA	NA	NA	NA	NA	NA	NA	NA	NA	NA	NA	NA	NA	NA	NA	0.0258488	NA	NA
PE O-16:2;0/24:2;0	PE O-	GPL	MEM	40	4	0		NA	NA	NA	NA	NA	NA	NA	NA	NA	0.00157304	NA	NA	NA	NA	NA	NA	NA	NA
PE O-16:2;0/24:3;0	PE O-	GPL	MEM	40	5	0		NA	NA	NA	NA	NA	NA	NA	0.00196072	NA	NA	NA	NA	NA	NA	NA	NA	NA	NA
PE O-17:0;0/15:0;0	PE O-	GPL	MEM	32	0	0		0.000223257	NA	0.000233334	NA	0.000325968	NA	NA	NA	NA	NA	0.000380155	0.000230319	NA	NA	NA	NA	NA	NA
PE O-17:0;0/16:1;0	PE O-	GPL	MEM	33	1	0		NA	NA	NA	NA	NA	0.00403187	0.00321338	0.00353465	0.00505869	0.00506206	NA	NA	NA	NA	NA	NA	0.00207921	NA
PE O-17:0;0/16:2;0	PE O-	GPL	MEM	33	2	0		NA	0.000537529	NA	NA	0.000479411	0.000939663	0.000675824	0.000544771	NA	NA	0.00066688	0.000925221	0.00143738	0.000959943	0.00167257	0.000896291	0.000714839	0.00127805
PE O-17:0;0/17:1;0	PE O-	GPL	MEM	34	1	0		0.00568903	0.00695415	0.00628944	0.00663705	0.00566103	0.00765656	0.00576685	0.00707772	0.00675463	0.00566302	0.00418182	0.00492091	0.00234446	0.00136779	0.00227464	0.00451237	0.00313433	0.00382904
PE O-17:0;0/18:1;0	PE O-	GPL	MEM	35	1	0		0.00671056	0.00472192	0.00599153	0.0113873	0.00791929	0.012808	0.00615099	0.00502917	0.00392057	0.00414336	0.00744916	0.00840604	NA	NA	NA	NA	NA	NA
PE O-17:0;0/18:2;0	PE O-	GPL	MEM	35	2	0		0.00304979	0.00337571	0.00371292	0.00284154	0.00286101	0.00429426	0.00414913	0.00411904	0.00445354	0.00434338	0.00417335	0.00384068	0.00331402	0.00235951	0.00255377	0.00386549	0.0031403	0.00450031
PE O-17:0;0/18:3;0	PE O-	GPL	MEM	35	3	0		0.000915169	NA	NA	NA	NA	NA	0.00100931	NA	NA	NA	NA	NA	NA	NA	NA	NA	NA	NA
PE O-17:0;0/19:1;0	PE O-	GPL	MEM	36	1	0		0.000642848	0.00102207	0.000770541	NA	0.00117417	NA	0.000654217	0.000844597	NA	0.000662081	NA	0.00145512	0.000292683	0.000144291	0.000315199	NA	0.000474691	NA
PE O-17:0;0/20:2;0	PE O-	GPL	MEM	37	2	0		0.00664906	0.00577307	0.00534137	0.00961613	0.00541673	0.00836449	0.00550841	0.00588403	0.00489634	0.00581262	0.00482899	0.00659691	NA	NA	NA	0.00356355	0.00222069	0.00234462
PE O-17:0;0/20:3;0	PE O-	GPL	MEM	37	3	0		0.0132389	0.0168208	0.013146	0.0176262	0.0147072	0.0237556	0.0146181	0.0143797	0.0125577	0.0169971	0.0168736	0.0135408	0.00617172	0.00479707	0.00600017	0.0131235	0.0101873	0.0107792
PE O-17:0;0/20:4;0	PE O-	GPL	MEM	37	4	0		NA	0.0194204	0.0161746	NA	0.0179814	0.01904	0.0217169	0.0252701	0.0241256	0.0213239	0.0205569	NA	0.0185402	NA	NA	0.0260412	0.0266767	NA
PE O-17:0;0/20:5;0	PE O-	GPL	MEM	37	5	0		NA	NA	NA	NA	NA	NA	NA	0.00360753	0.0042715	0.00299278	NA	NA	0.00992911	0.00858996	0.0064508	0.00952836	0.0104202	NA
PE O-17:0;0/21:3;0	PE O-	GPL	MEM	38	3	0		NA	NA	NA	NA	NA	NA	0.00107394	0.00119841	NA	0.00151174	NA	NA	0.00145644	NA	0.00132644	0.00198933	0.00149775	NA
PE O-17:0;0/22:2;0	PE O-	GPL	MEM	39	2	0		0.00194044	0.00210537	NA	NA	0.00192721	0.00335449	0.00157663	NA	0.00227371	0.00163456	NA	0.0015946	NA	NA	NA	NA	NA	NA
PE O-17:0;0/22:3;0	PE O-	GPL	MEM	39	3	0		0.0058638	0.00901025	0.00463006	NA	0.0050336	0.00703727	0.00574837	0.00406474	0.00394093	0.00587132	0.00720552	0.00537251	0.00338607	NA	0.00438883	0.00897017	0.00318205	0.00544842
PE O-17:0;0/22:4;0	PE O-	GPL	MEM	39	4	0		0.00472261	0.00989348	0.00693254	NA	0.00533247	0.00580516	0.00839427	0.00627997	0.00673752	0.00548921	0.00616129	0.00383661	NA	NA	NA	0.0109586	0.0115972	0.00702521
PE O-17:0;0/22:5;0	PE O-	GPL	MEM	39	5	0		0.00631241	0.0114347	0.00806234	0.0116511	0.00767859	0.0126335	0.0102327	0.010863	0.0129772	0.00862063	0.00823352	0.00637433	0.0254037	0.0191833	0.0238777	0.0171994	0.0151757	0.010937
PE O-17:0;0/22:6;0	PE O-	GPL	MEM	39	6	0		0.00930174	0.00744542	NA	NA	NA	NA	0.0111612	0.0102366	0.011567	0.00900373	0.00561374	NA	0.0240883	0.0228462	0.0256233	0.020451	0.0197308	0.0153197
PE O-17:1;0/16:0;0	PE O-	GPL	MEM	33	1	0		NA	NA	NA	NA	NA	0.00194467	0.00151921	0.00186156	0.0025181	0.00257216	NA	NA	NA	NA	NA	NA	0.00136496	NA
PE O-17:1;0/16:1;0	PE O-	GPL	MEM	33	2	0		0.0148256	0.0123714	0.0188417	0.0163333	0.0118396	0.0166501	0.0146184	0.0157361	0.0178393	0.0149829	0.0151014	0.0139811	0.00585275	0.00394216	0.00493351	0.0096932	0.00956782	0.0124464
PE O-17:1;0/16:2;0	PE O-	GPL	MEM	33	3	0		NA	NA	NA	NA	NA	NA	NA	NA	NA	0.000936445	NA	0.000897326	NA	NA	NA	0.000617448	NA	NA
PE O-17:1;0/17:0;0	PE O-	GPL	MEM	34	1	0		0.00108641	NA	0.00128108	NA	NA	NA	0.000826287	0.000883672	NA	0.00100961	0.00193967	NA	NA	NA	NA	0.00130223	0.00143379	NA
PE O-17:1;0/17:1;0	PE O-	GPL	MEM	34	2	0		0.0037501	0.00429827	0.00314311	0.0041475	0.00287215	0.00307293	0.00385932	0.00439483	0.00287695	0.00233734	0.00386111	0.00183972	0.0016989	0.00113635	0.00171847	0.00212186	NA	0.00215702
PE O-17:1;0/18:0;0	PE O-	GPL	MEM	35	1	0		0.000814014	0.000586641	0.000732145	0.00131351	0.000930532	0.00158261	0.000731337	0.000589042	0.000495929	0.000471315	0.000832709	0.000860702	NA	NA	NA	NA	NA	NA
PE O-17:1;0/18:1;0	PE O-	GPL	MEM	35	2	0		0.0381341	0.0417115	0.0427517	0.0583897	0.0359317	0.0553831	0.0404094	0.0422127	0.0433729	0.046802	0.0451058	0.0429931	0.0146275	0.0120963	0.0136612	0.0247862	0.0247273	0.0279306
PE O-17:1;0/18:2;0	PE O-	GPL	MEM	35	3	0		0.00714083	0.00952571	0.0103921	0.0103145	0.0077841	0.00886089	0.00843087	0.00960444	0.0101516	0.0092091	0.00844453	0.0085186	0.00448491	0.00390243	0.00369168	0.00703225	0.00545995	0.00821642
PE O-17:1;0/18:3;0	PE O-	GPL	MEM	35	4	0		NA	0.00428534	0.00269111	NA	0.00371978	NA	NA	NA	NA	0.00317293	0.00585056	NA	NA	NA	NA	NA	NA	NA
PE O-17:1;0/19:1;0	PE O-	GPL	MEM	36	2	0		NA	0.0014082	NA	NA	NA	NA	NA	NA	NA	NA	NA	NA	NA	NA	NA	NA	NA	NA
PE O-17:1;0/20:1;0	PE O-	GPL	MEM	37	2	0		0.00562494	0.0045224	0.00580847	0.00942545	0.00594233	0.00959623	0.00503309	0.00424297	0.003894	0.00673012	0.00609814	0.00560332	NA	NA	NA	0.00239757	0.00217072	0.00106211
PE O-17:1;0/20:2;0	PE O-	GPL	MEM	37	3	0		0.00373252	0.00500201	0.00526365	0.00594242	0.00397297	0.00639974	0.00461829	0.00345589	0.00228307	0.00513105	0.00525493	0.00380069	NA	NA	NA	NA	0.00121834	0.00128426
PE O-17:1;0/20:3;0	PE O-	GPL	MEM	37	4	0		NA	0.0154989	0.0140105	NA	0.0177101	0.0218401	0.015095	0.0144247	0.016874	0.0164946	0.0175531	NA	0.0020154	NA	NA	0.00520455	0.00517424	NA
PE O-17:1;0/20:4;0	PE O-	GPL	MEM	37	5	0		0.0412113	0.0518455	0.0372301	NA	0.0321504	0.0341625	0.0542097	0.0562294	0.0478201	0.0384081	0.0341054	0.0373177	0.157177	0.140086	0.157584	0.0959675	0.106957	0.091778
PE O-17:1;0/20:5;0	PE O-	GPL	MEM	37	6	0		0.0166952	NA	0.00435359	NA	NA	NA	0.00485008	0.00667024	0.00524816	NA	NA	NA	0.0151194	0.00584471	0.0127552	0.0114619	0.00935055	0.0108762
PE O-17:1;0/21:3;0	PE O-	GPL	MEM	38	4	0		0.001701	NA	NA	NA	NA	NA	NA	NA	NA	0.0017725	NA	NA	NA	NA	NA	NA	NA	NA
PE O-17:1;0/22:1;0	PE O-	GPL	MEM	39	2	0		0.00419555	0.00494138	0.00563672	0.011102	0.00346134	0.00440452	0.00362504	NA	0.00424829	0.00361942	0.00551354	0.00331698	NA	NA	NA	NA	NA	NA
PE O-17:1;0/22:2;0	PE O-	GPL	MEM	39	3	0		0.0019913	NA	0.00166024	0.0194984	0.00236631	0.00385382	0.00143051	0.00117056	0.00230136	0.00215557	0.00275126	0.00248773	NA	NA	NA	NA	NA	0.0013302
PE O-17:1;0/22:3;0	PE O-	GPL	MEM	39	4	0		0.00473873	0.00693877	0.00483159	0.0102416	0.00628123	0.00740253	0.00588385	0.00551074	0.00516862	0.00743965	0.00688398	0.00592811	NA	NA	NA	0.00279512	0.00290314	0.00303011
PE O-17:1;0/22:4;0	PE O-	GPL	MEM	39	5	0		0.00548581	0.00912253	0.00438866	0.0101306	0.00672581	0.0068731	0.00621118	0.00554832	0.00685703	0.00461706	0.00305126	0.00317598	0.013445	0.0103997	0.0110991	0.00522553	0.00470102	0.00377313
PE O-17:1;0/22:5;0	PE O-	GPL	MEM	39	6	0		0.0175566	0.0299074	0.0259693	NA	0.0129104	0.0281865	0.0206045	0.0252643	0.018743	0.0216189	0.0174758	0.0187384	0.0521628	0.0387277	0.0434589	0.0336103	0.0298456	0.0217781
PE O-17:1;0/22:6;0	PE O-	GPL	MEM	39	7	0		NA	NA	NA	NA	NA	NA	0.0338958	NA	NA	NA	NA	NA	0.042471	0.0337027	0.0359102	0.0311219	0.0202602	NA
PE O-17:1;0/24:2;0	PE O-	GPL	MEM	41	3	0		NA	NA	0.00135023	NA	0.00193061	0.0040064	NA	NA	NA	0.00127691	NA	NA	NA	NA	NA	NA	NA	NA
PE O-17:2;0/16:0;0	PE O-	GPL	MEM	33	2	0		0.00167059	0.00328261	0.00319649	0.00648863	0.00370957	0.00269736	0.00366821	0.00462882	0.00485917	0.00605173	0.0070215	0.00353229	0.00419791	0.00315802	0.00331163	0.00526046	0.00610515	0.00337148
PE O-17:2;0/16:1;0	PE O-	GPL	MEM	33	3	0		NA	NA	0.00514166	0.00969581	NA	0.00666187	0.00492797	0.00560953	0.00403277	0.0040215	0.0049745	0.00290528	NA	NA	NA	0.00427805	0.00462477	0.00487778
PE O-17:2;0/18:0;0	PE O-	GPL	MEM	35	2	0		0.000860702	0.000943624	0.00100973	NA	0.000896018	0.00121151	NA	0.00136787	0.00165445	0.00191329	0.00195395	NA	0.00105993	0.00049923	0.000576697	0.00100628	0.00148542	NA
PE O-17:2;0/18:1;0	PE O-	GPL	MEM	35	3	0		0.0132468	0.0163753	0.0174971	0.0242544	0.0135328	0.0183447	0.0170244	0.0201594	0.0185979	0.0185758	0.0198872	0.0181955	0.010041	0.00723343	0.00746379	0.0152088	0.012645	0.0163545
PE O-17:2;0/18:2;0	PE O-	GPL	MEM	35	4	0		NA	NA	0.00364014	NA	0.00192446	0.00360704	0.00469501	0.00549843	0.0036377	0.00459443	0.00393843	0.00506229	0.0043546	0.00219627	0.00256787	0.00648644	0.0034929	0.00616255
PE O-17:2;0/20:1;0	PE O-	GPL	MEM	37	3	0		NA	NA	0.000797597	NA	0.000778886	NA	NA	0.000737165	0.000831703	NA	0.00169333	0.00080424	NA	NA	NA	NA	NA	NA
PE O-17:2;0/20:2;0	PE O-	GPL	MEM	37	4	0		NA	NA	NA	NA	NA	NA	NA	0.0012387	NA	0.00134403	0.00133126	NA	NA	NA	NA	NA	NA	NA
PE O-17:2;0/20:3;0	PE O-	GPL	MEM	37	5	0		0.0042664	0.00826094	0.00768155	NA	0.00405129	0.00650544	0.00644956	0.0101799	0.00740025	0.00936536	0.00963005	0.0104104	0.00724467	0.00604606	0.00867499	0.0110192	0.00716931	0.0104342
PE O-17:2;0/20:4;0	PE O-	GPL	MEM	37	6	0		NA	0.0185668	0.00636497	NA	NA	0.0152186	0.0187107	0.0233693	0.018015	0.0147649	0.0128636	0.0157296	0.0590864	0.0522048	0.0571675	0.0413116	0.0492496	0.0359282
PE O-17:2;0/22:1;0	PE O-	GPL	MEM	39	3	0		NA	NA	0.000650241	NA	NA	NA	NA	NA	NA	NA	NA	NA	NA	NA	NA	NA	NA	NA
PE O-17:2;0/22:3;0	PE O-	GPL	MEM	39	5	0		NA	NA	0.0017066	NA	NA	NA	NA	0.0016146	NA	0.00149772	0.0023225	NA	NA	NA	NA	NA	NA	NA
PE O-17:2;0/22:4;0	PE O-	GPL	MEM	39	6	0		0.00543312	0.00598325	NA	NA	0.00656195	NA	0.00485017	NA	0.00533503	NA	NA	NA	0.00900644	0.0107938	0.0125455	NA	0.00644087	NA
PE O-17:2;0/22:5;0	PE O-	GPL	MEM	39	7	0		0.0252009	NA	NA	NA	0.0150505	NA	NA	NA	NA	NA	NA	NA	0.0358498	0.0346775	0.036919	0.029067	0.0357378	NA
PE O-18:0;0/14:0;0	PE O-	GPL	MEM	32	0	0		0.00266579	0.00219465	0.00175264	NA	0.00326468	0.00434521	0.00437356	0.0023763	0.0039887	0.00326695	0.00355794	0.00361673	NA	NA	NA	NA	NA	NA
PE O-18:0;0/14:1;0	PE O-	GPL	MEM	32	1	0		NA	NA	0.000453603	NA	NA	NA	0.000450837	NA	NA	NA	NA	NA	NA	NA	NA	NA	NA	NA
PE O-18:0;0/16:0;0	PE O-	GPL	MEM	34	0	0		NA	NA	NA	NA	NA	0.0142093	NA	NA	NA	NA	NA	NA	NA	NA	NA	NA	NA	NA
PE O-18:0;0/16:1;0	PE O-	GPL	MEM	34	1	0		0.0210402	0.0178506	0.018664	0.0237026	0.0171075	0.0232049	0.0175615	0.0174351	0.0179162	0.0167855	0.0206953	0.019727	0.00349292	0.00222183	0.00239223	0.00606798	0.00526136	0.00679033
PE O-18:0;0/16:2;0	PE O-	GPL	MEM	34	2	0		NA	NA	NA	NA	NA	NA	0.00113509	NA	NA	NA	NA	NA	NA	NA	NA	NA	NA	NA
PE O-18:0;0/17:1;0	PE O-	GPL	MEM	35	1	0		3.70713e-05	1.87945e-05	NA	9.9718e-05	NA	NA	2.43397e-05	2.86444e-05	2.79309e-05	1.9153e-05	3.218e-05	5.1963e-05	NA	NA	NA	NA	NA	NA
PE O-18:0;0/18:1;0	PE O-	GPL	MEM	36	1	0		0.0703336	0.0815755	0.0801865	0.125329	0.0965698	0.125262	0.072293	0.0539106	0.0609948	0.0722556	0.0910864	0.0949763	0.0078746	0.00348589	0.00872441	0.0212293	0.0170407	0.0248385
PE O-18:0;0/18:2;0	PE O-	GPL	MEM	36	2	0		0.00713185	0.00622674	0.00728317	0.00995633	0.00634122	0.00751498	0.00775512	0.00549931	0.00633513	0.0078558	0.00755364	0.00887971	0.00238275	0.00189872	0.00220704	0.00328138	0.00216677	0.00309052
PE O-18:0;0/18:3;0	PE O-	GPL	MEM	36	3	0		0.00213125	NA	0.00130269	NA	NA	NA	0.0010767	0.00132282	0.00124348	NA	0.00226283	0.00178028	NA	NA	NA	NA	NA	NA
PE O-18:0;0/20:1;0	PE O-	GPL	MEM	38	1	0		0.0131121	0.0147723	0.0132301	0.0291814	0.0202729	0.0284308	0.0119114	0.00857407	0.0107872	0.014517	0.0174838	0.0174429	NA	NA	NA	0.00398323	0.0028919	0.00445991
PE O-18:0;0/20:2;0	PE O-	GPL	MEM	38	2	0		0.0106131	0.0120964	0.0108745	0.0186463	0.0160236	0.017914	0.00871365	0.0073942	0.00574137	0.00944844	0.0132167	0.0113512	0.00251584	0.00143195	NA	0.00231845	0.00201141	0.00280043
PE O-18:0;0/20:3;0	PE O-	GPL	MEM	38	3	0		0.0203994	0.0222428	0.0213999	0.040187	0.0254178	0.0355006	0.0230863	0.0156582	0.019611	0.0227085	0.0275008	0.026188	0.0074477	0.00525785	0.00614612	0.0116761	0.00951811	0.0122117
PE O-18:0;0/20:4;0	PE O-	GPL	MEM	38	4	0		0.0281929	0.0324688	0.0239286	0.037767	0.0239336	0.0355141	0.0366803	0.0357671	0.0332472	0.03147	0.0286878	0.0290687	0.0447426	0.034331	0.0407889	0.0376025	0.031665	0.0301173
PE O-18:0;0/20:5;0	PE O-	GPL	MEM	38	5	0		0.00294351	0.00302528	0.00373948	NA	0.00425293	NA	0.00563965	0.00471344	0.00441064	0.00645569	0.00377446	0.00464628	0.0088414	0.00543186	0.00811634	0.00635518	0.00538001	0.00480565
PE O-18:0;0/21:3;0	PE O-	GPL	MEM	39	3	0		NA	NA	0.000699212	NA	NA	0.00182542	0.00121607	0.00153839	NA	0.00202614	NA	0.00130956	0.000807048	NA	NA	NA	NA	NA
PE O-18:0;0/22:1;0	PE O-	GPL	MEM	40	1	0		0.00842356	0.00883951	0.0103175	0.0136451	0.0107271	0.0159264	0.00866132	0.00607527	0.0079838	0.0110066	0.00939392	0.00985289	NA	NA	NA	NA	NA	0.00453703
PE O-18:0;0/22:2;0	PE O-	GPL	MEM	40	2	0		0.0046218	0.00324067	0.00386667	0.00921314	0.00655399	0.011443	0.004403	0.00205944	0.00322517	0.00504383	0.00797654	0.00567463	NA	NA	NA	NA	NA	NA
PE O-18:0;0/22:3;0	PE O-	GPL	MEM	40	3	0		0.0120426	0.011746	0.0116353	0.0200542	0.0142211	0.0194556	0.00926087	0.00893489	0.00849714	0.0145631	0.0160818	0.0135892	0.00514856	0.00405044	0.0070333	0.00695744	0.00471366	0.00613048
PE O-18:0;0/22:4;0	PE O-	GPL	MEM	40	4	0		0.0113047	0.0147051	0.00989072	0.0121056	0.00833106	0.0108473	0.0110869	0.00914702	0.0100133	0.00892355	0.00639536	0.00647703	0.0186156	0.0181477	0.0174561	0.0113697	0.00908794	0.00761159
PE O-18:0;0/22:5;0	PE O-	GPL	MEM	40	5	0		0.0142461	0.0191868	0.0142924	0.0153442	0.0135018	0.0166059	0.0220794	0.0191892	0.0220869	0.0156738	0.0133978	0.0125549	0.0319294	0.0310153	0.0327147	0.0207324	0.0217209	0.0132692
PE O-18:0;0/22:6;0	PE O-	GPL	MEM	40	6	0		NA	0.00578991	NA	NA	0.00651461	NA	0.00444651	0.00862615	0.00612862	0.00529687	0.00754273	NA	0.00998081	0.00744426	NA	0.00830646	0.00622108	NA
PE O-18:0;0/24:2;0	PE O-	GPL	MEM	42	2	0		NA	0.00183591	0.00183697	NA	0.00322407	0.00480657	NA	NA	0.00259986	0.00284074	0.00879036	0.00313121	NA	NA	NA	NA	NA	NA
PE O-18:0;0/24:3;0	PE O-	GPL	MEM	42	3	0		0.00136801	0.00305434	0.0016895	NA	0.00277552	0.00331252	0.00212484	0.00121644	0.0015192	0.00137532	0.00197395	0.00170541	NA	NA	NA	0.00142729	0.00140215	NA
PE O-18:0;0/24:4;0	PE O-	GPL	MEM	42	4	0		0.00151019	NA	NA	NA	NA	NA	0.00116652	NA	NA	NA	NA	NA	NA	NA	0.00227842	NA	NA	NA
PE O-18:1;0/14:0;0	PE O-	GPL	MEM	32	1	0		0.0112146	0.0134236	0.010336	0.0204389	0.0123665	0.0156743	0.0178381	0.0169442	0.0208615	0.0160088	0.0160426	0.0126818	0.00490602	0.00324767	0.00384981	0.0087964	0.00768826	0.00816713
PE O-18:1;0/14:1;0	PE O-	GPL	MEM	32	2	0		0.00182278	0.00236607	0.00245365	NA	0.00204049	NA	0.00248501	0.00267124	0.00290445	0.00214484	0.00171549	0.00268221	NA	NA	NA	0.000796555	NA	NA
PE O-18:1;0/15:0;0	PE O-	GPL	MEM	33	1	0		NA	NA	NA	NA	NA	0.000128558	9.93149e-05	7.291e-05	7.86594e-05	0.000109361	NA	NA	NA	NA	NA	NA	7.67712e-05	NA
PE O-18:1;0/16:0;0	PE O-	GPL	MEM	34	1	0		0.0575524	0.0594162	0.0580344	0.101036	0.0737052	0.0968209	0.0763213	0.0689069	0.075935	0.073933	0.0864728	0.0729008	0.0169965	0.0110505	0.0136741	0.0417279	0.0328235	0.0389289
PE O-18:1;0/16:1;0	PE O-	GPL	MEM	34	2	0		0.0780464	0.0834986	0.0918076	0.118161	0.0737841	0.0920284	0.0957347	0.100662	0.105849	0.10314	0.105419	0.100137	0.0245071	0.0184527	0.0256119	0.0491664	0.0389719	0.0552696
PE O-18:1;0/16:2;0	PE O-	GPL	MEM	34	3	0		0.0028461	0.00236233	0.00368155	0.00492209	0.00303558	0.00309872	0.00376343	0.00279355	0.00256525	0.00403194	0.00365287	0.00448523	NA	NA	NA	0.00281071	0.00183714	0.00174297
PE O-18:1;0/17:0;0	PE O-	GPL	MEM	35	1	0		NA	NA	NA	NA	3.58606e-05	NA	NA	NA	NA	NA	3.82136e-05	3.93687e-05	NA	NA	NA	NA	NA	NA
PE O-18:1;0/17:1;0	PE O-	GPL	MEM	35	2	0		0.000877592	0.00112215	0.00101723	0.00192986	0.00109314	0.00158743	0.00175653	0.00169243	0.00147904	0.00249889	0.00167639	0.00194718	0.000672533	0.000631168	0.000671618	0.00103562	0.00108792	0.00141039
PE O-18:1;0/18:0;0	PE O-	GPL	MEM	36	1	0		NA	NA	NA	NA	NA	NA	NA	NA	NA	NA	NA	NA	0.0011844	0.000568526	0.00121296	NA	NA	NA
PE O-18:1;0/18:1;0	PE O-	GPL	MEM	36	2	0		0.349894	0.39549	0.411382	0.611	0.43912	0.557316	0.376536	0.362527	0.368754	0.463718	0.493685	0.470402	0.0748644	0.0616662	0.0785371	0.160065	0.135987	0.182988
PE O-18:1;0/18:2;0	PE O-	GPL	MEM	36	3	0		0.0398478	0.0465942	0.0509741	0.075641	0.0466261	0.0626104	0.0511192	0.0496648	0.0545114	0.0646844	0.0646611	0.0634588	0.0170659	0.0123825	0.0154383	0.0266652	0.0253709	0.0337327
PE O-18:1;0/18:3;0	PE O-	GPL	MEM	36	4	0		0.0159228	0.0178886	0.0198766	0.0174996	0.0196201	0.0233876	0.0209228	0.0198759	0.0201599	0.0223285	0.0251646	0.0234442	0.00228076	NA	NA	0.00566336	0.0043125	0.00976106
PE O-18:1;0/19:1;0	PE O-	GPL	MEM	37	2	0		0.00224457	0.00274146	0.00272145	0.00355346	0.00268341	0.00418279	0.00323233	0.00189429	0.00148177	0.00289808	0.00308738	0.00302867	NA	NA	NA	0.00121241	0.00160413	NA
PE O-18:1;0/19:2;0	PE O-	GPL	MEM	37	3	0		0.00127469	0.00195872	0.00156163	0.00267118	0.00162469	0.00331131	0.00182325	0.00137628	0.00117843	0.00273715	0.00300379	0.00143745	NA	NA	NA	NA	NA	NA
PE O-18:1;0/19:3;0	PE O-	GPL	MEM	37	4	0		NA	0.00317396	0.00339293	NA	0.00433336	0.00611504	0.0040498	0.00409352	0.00291604	0.00494137	0.005792	NA	NA	NA	NA	0.00137942	0.00126808	NA
PE O-18:1;0/20:0;0	PE O-	GPL	MEM	38	1	0		0.00441124	0.00449244	0.0052156	NA	0.00569583	0.00785375	0.00382943	0.00343603	0.00291092	0.00485467	0.004515	0.00499464	NA	NA	NA	NA	NA	NA
PE O-18:1;0/20:1;0	PE O-	GPL	MEM	38	2	0		0.0504988	0.065734	0.0662669	0.126535	0.0923143	0.124777	0.0526905	0.0460201	0.0462405	0.0721592	0.0942434	0.0840268	0.00856003	0.00477518	0.0102147	0.0162544	0.015315	0.0180058
PE O-18:1;0/20:2;0	PE O-	GPL	MEM	38	3	0		0.048617	0.0488082	0.0512467	0.0938948	0.066332	0.0908352	0.0401681	0.0334568	0.0340974	0.0593266	0.0683832	0.0649863	0.00635724	0.00431016	0.00523878	0.0135312	0.0103307	0.0181873
PE O-18:1;0/20:3;0	PE O-	GPL	MEM	38	4	0		0.176904	0.208828	0.20943	0.32738	0.236812	0.346917	0.209329	0.195276	0.203448	0.258803	0.299976	0.278394	0.0437772	0.0305011	0.0437357	0.0962378	0.0863913	0.128087
PE O-18:1;0/20:4;0	PE O-	GPL	MEM	38	5	0		0.269977	0.35749	0.319891	0.303538	0.25681	0.324244	0.414743	0.442436	0.349868	0.371937	0.31128	0.296729	0.78532	0.716934	0.76604	0.460779	0.4763	0.445337
PE O-18:1;0/20:5;0	PE O-	GPL	MEM	38	6	0		0.0361628	0.0419051	0.0261385	NA	0.0283335	0.0366255	0.0543505	0.058161	0.058472	0.0442893	0.0430183	0.034537	0.0691264	0.0508015	0.053946	0.0543352	0.0630412	0.0530009
PE O-18:1;0/21:1;0	PE O-	GPL	MEM	39	2	0		NA	NA	0.00187215	NA	0.0018074	0.00263719	0.00100208	NA	NA	0.0014882	0.00177958	0.000913741	NA	NA	NA	NA	NA	NA
PE O-18:1;0/21:2;0	PE O-	GPL	MEM	39	3	0		0.00180344	0.00255238	0.00107495	NA	0.00337824	0.00470048	0.00166856	NA	NA	0.00224733	0.00227543	0.00220969	NA	NA	NA	NA	NA	NA
PE O-18:1;0/21:3;0	PE O-	GPL	MEM	39	4	0		0.00711172	0.00581121	0.00682476	0.0109298	0.00899662	0.0107987	0.00779664	0.006397	0.00639109	0.00799531	0.00987362	0.00985041	NA	NA	NA	0.00390369	0.0035526	0.00351955
PE O-18:1;0/22:1;0	PE O-	GPL	MEM	40	2	0		0.0286421	0.0373091	0.0317142	0.0587161	0.0466414	0.0634383	0.0331759	0.0287491	0.0311255	0.047942	0.0536299	0.0483438	0.00771673	NA	0.00671066	0.0139909	0.0140138	0.0197554
PE O-18:1;0/22:2;0	PE O-	GPL	MEM	40	3	0		0.0186361	0.0227047	0.0218105	0.0409234	0.0347324	0.049758	0.0216365	0.0156887	0.0185862	0.0318234	0.0383778	0.0331217	0.00371519	NA	NA	0.00703475	0.00547792	0.00789427
PE O-18:1;0/22:3;0	PE O-	GPL	MEM	40	4	0		0.0724631	0.0799192	0.0838372	0.108543	0.0908929	0.123086	0.073735	0.0610759	0.0634124	0.088225	0.105329	0.0894221	0.0348615	0.0263606	0.0313918	0.0424857	0.0350554	0.0443547
PE O-18:1;0/22:4;0	PE O-	GPL	MEM	40	5	0		0.0897605	0.124424	0.0744682	0.0781445	0.0685155	0.0960167	0.0851521	0.0737976	0.0763792	0.066263	0.0608437	0.0525273	0.180733	0.156152	0.168487	0.0876437	0.0856244	0.0750225
PE O-18:1;0/22:5;0	PE O-	GPL	MEM	40	6	0		0.168685	0.196729	0.155812	0.170903	0.129042	0.19745	0.206255	0.199487	0.204653	0.170793	0.153536	0.151295	0.29305	0.248917	0.299921	0.208083	0.190792	0.182211
PE O-18:1;0/22:6;0	PE O-	GPL	MEM	40	7	0		0.0452311	0.0861353	0.0511261	0.0625152	0.0421877	0.0710066	0.110303	0.0872463	0.100682	0.068537	0.0518106	0.0515058	0.0988449	0.0940175	0.113427	0.0878344	0.0790234	0.0654734
PE O-18:1;0/23:2;0	PE O-	GPL	MEM	41	3	0		NA	NA	0.00168887	NA	0.00314845	0.00355536	NA	NA	NA	0.00275882	NA	NA	NA	NA	NA	NA	NA	NA
PE O-18:1;0/23:3;0	PE O-	GPL	MEM	41	4	0		0.00164676	NA	NA	NA	NA	NA	0.00235438	NA	NA	NA	NA	NA	NA	NA	NA	NA	0.00612061	NA
PE O-18:1;0/24:1;0	PE O-	GPL	MEM	42	2	0		0.00583268	0.0033749	0.00483277	0.00995791	0.0038996	0.00560577	NA	NA	0.00394752	0.00520343	NA	0.00508737	NA	NA	NA	NA	NA	NA
PE O-18:1;0/24:2;0	PE O-	GPL	MEM	42	3	0		0.00638022	0.00762997	0.00860598	0.0145571	0.012799	0.0152084	0.00969188	0.00717173	0.00656296	0.0132611	0.0139146	0.0132162	NA	NA	NA	0.00314975	0.00212882	0.00332403
PE O-18:1;0/24:3;0	PE O-	GPL	MEM	42	4	0		0.00773692	0.0112235	0.00943705	0.00845024	0.00841441	0.0122283	0.00981254	0.00971788	0.00960143	0.00955489	0.012636	0.0112475	0.00978162	0.00694025	0.0101536	0.0122666	0.0100209	0.0107996
PE O-18:1;0/24:4;0	PE O-	GPL	MEM	42	5	0		0.00721303	0.0116281	0.00673986	NA	0.00626746	0.0048251	0.0065516	0.00696007	0.00559776	0.00631204	0.0071925	0.00575919	0.0145286	0.0114845	0.0117978	0.0100002	0.0067229	0.00754715
PE O-18:1;0/24:5;0	PE O-	GPL	MEM	42	6	0		0.010077	0.0161888	0.0089691	0.0122079	0.00623766	0.00888596	0.0113513	0.0142027	0.007539	0.00912595	NA	NA	0.0190419	0.0162503	0.0197183	0.0139369	0.0105603	0.00911085
PE O-18:1;0/24:6;0	PE O-	GPL	MEM	42	7	0		0.0141512	0.0195061	0.0120491	NA	NA	NA	0.01565	0.0167094	0.0192213	0.00778346	NA	NA	0.0165078	0.0134581	0.0109055	0.022362	0.0145501	0.0143326
PE O-18:2;0/12:0;0	PE O-	GPL	MEM	30	2	0		NA	NA	NA	NA	NA	NA	0.00133313	0.00303489	NA	NA	0.00105316	0.00166682	NA	NA	NA	NA	NA	NA
PE O-18:2;0/14:0;0	PE O-	GPL	MEM	32	2	0		0.0232498	0.0243891	0.0191296	0.0320441	0.0207195	0.0290146	0.0303535	0.0292182	0.0305182	0.0334355	0.0321766	0.0269328	0.013569	0.0102551	0.0113221	0.0248661	0.0196706	0.0196144
PE O-18:2;0/14:1;0	PE O-	GPL	MEM	32	3	0		NA	NA	NA	NA	NA	NA	NA	NA	NA	NA	NA	NA	NA	NA	NA	0.0023417	0.00196251	NA
PE O-18:2;0/15:0;0	PE O-	GPL	MEM	33	2	0		0.00118049	0.000756567	0.00122707	NA	0.000827452	0.00180058	0.00118798	0.0014894	0.00185023	0.00199648	0.00206724	0.0014312	0.000869296	0.00111977	0.0013905	0.00153213	0.00211992	0.00191094
PE O-18:2;0/15:1;0	PE O-	GPL	MEM	33	3	0		NA	NA	NA	NA	NA	NA	NA	NA	0.000797097	0.000839676	NA	0.000970858	NA	NA	NA	NA	NA	NA
PE O-18:2;0/16:0;0	PE O-	GPL	MEM	34	2	0		0.139868	0.158922	0.141841	0.218194	0.150256	0.18615	0.170278	0.165432	0.17408	0.188513	0.18227	0.175672	0.0959483	0.0743717	0.08022	0.149088	0.1413	0.125332
PE O-18:2;0/16:1;0	PE O-	GPL	MEM	34	3	0		0.126428	0.133663	0.163199	0.17665	0.12792	0.164402	0.183999	0.197846	0.208899	0.206477	0.212574	0.190746	0.0457372	0.034435	0.0402996	0.103093	0.0891242	0.107344
PE O-18:2;0/16:2;0	PE O-	GPL	MEM	34	4	0		0.0103601	0.0135969	0.0127283	0.0192094	0.00999561	0.0181066	0.0154497	0.015431	0.0167219	0.0168221	0.0201934	0.0138015	0.00679124	0.00920005	0.00478469	0.0119385	0.0140381	0.0141874
PE O-18:2;0/17:0;0	PE O-	GPL	MEM	35	2	0		0.000333816	NA	0.000602712	0.00137168	0.000325186	0.00100346	0.000698661	0.000605775	0.00076725	0.00150884	0.000674593	0.00104179	NA	0.00036443	0.000392506	0.000896735	0.000369298	0.000724261
PE O-18:2;0/17:1;0	PE O-	GPL	MEM	35	3	0		0.00429952	0.00572196	0.00508747	0.00404125	0.00442925	0.00529269	0.00694981	0.00663215	0.00670025	0.00833767	0.00655785	0.00677711	0.00219031	0.00148285	0.00111176	0.00413805	0.00340928	0.00412054
PE O-18:2;0/18:1;0	PE O-	GPL	MEM	36	3	0		0.612897	0.724835	0.765826	0.978042	0.750327	0.92153	0.766777	0.746057	0.794537	0.984014	1.00706	0.951351	0.215759	0.167068	0.195864	0.412294	0.364351	0.454293
PE O-18:2;0/18:2;0	PE O-	GPL	MEM	36	4	0		0.0946795	0.117514	0.141616	0.167822	0.117275	0.154686	0.146295	0.127426	0.133085	0.169923	0.187063	0.163602	0.0261204	0.0214455	0.0273283	0.0761925	0.0618445	0.0825274
PE O-18:2;0/18:3;0	PE O-	GPL	MEM	36	5	0		0.0509196	0.048916	0.0716729	0.0819307	0.0636282	0.0783343	0.0800089	0.0736193	0.0793632	0.0916501	0.0994862	0.0810443	0.00536715	0.00451778	0.00800111	0.0314621	0.0263458	0.0451851
PE O-18:2;0/19:1;0	PE O-	GPL	MEM	37	3	0		0.0031973	0.00259169	0.00260788	0.00498933	0.00338218	0.00543215	0.00381756	0.00205059	0.00315231	0.00375711	0.00565188	0.00380289	NA	0.000788954	0.00052283	0.00118964	0.00118034	0.00191335
PE O-18:2;0/19:2;0	PE O-	GPL	MEM	37	4	0		NA	0.00393061	0.00359977	NA	0.00546063	0.00724393	0.00334594	0.00348094	0.00268381	0.00527838	0.00724406	NA	NA	NA	NA	0.00071623	NA	NA
PE O-18:2;0/19:3;0	PE O-	GPL	MEM	37	5	0		0.0158369	0.0178841	0.0191289	NA	0.0205853	0.0273795	0.0235609	0.026468	0.0221086	0.0253937	0.0247618	0.0313683	0.00616915	0.00489529	0.00722177	0.0175365	0.0154921	0.0235663
PE O-18:2;0/20:0;0	PE O-	GPL	MEM	38	2	0		0.00866973	0.00883156	0.00996447	NA	0.00905654	0.0120867	0.00751598	NA	0.00655581	0.00858484	NA	0.00681518	NA	0.00116247	NA	0.00204468	NA	0.00319931
PE O-18:2;0/20:1;0	PE O-	GPL	MEM	38	3	0		0.0757411	0.0825276	0.0860396	0.159936	0.131221	0.169145	0.0797585	0.0641181	0.0681304	0.118361	0.136412	0.120483	0.00989645	0.00589234	0.00934113	0.0254101	0.0201585	0.0309902
PE O-18:2;0/20:2;0	PE O-	GPL	MEM	38	4	0		0.0966179	0.102351	0.113999	0.188433	0.135999	0.203555	0.0996816	0.0823592	0.0842297	0.145516	0.168132	0.146951	0.0116848	0.00902473	0.0138303	0.034838	0.0288496	0.0448544
PE O-18:2;0/20:3;0	PE O-	GPL	MEM	38	5	0		0.369894	0.468873	0.578613	0.696428	0.599428	0.796982	0.557715	0.545888	0.456145	0.772445	0.768419	0.730791	0.162819	0.126681	0.161842	0.352409	0.317109	0.384708
PE O-18:2;0/20:4;0	PE O-	GPL	MEM	38	6	0		0.875399	1.01127	0.818222	0.938376	0.649282	0.884586	1.28212	1.34932	1.31539	1.13672	1.02231	0.936477	2.34524	1.95632	2.18335	1.86951	1.89009	1.5887
PE O-18:2;0/20:5;0	PE O-	GPL	MEM	38	7	0		0.209952	0.290923	0.232061	0.21184	0.178436	0.214368	0.354508	0.385664	0.403638	0.314315	0.317981	0.240009	0.416936	0.278699	0.329343	0.54764	0.425241	0.443595
PE O-18:2;0/21:1;0	PE O-	GPL	MEM	39	3	0		NA	NA	0.00112742	NA	0.00239685	0.00333981	0.00162114	0.00145066	0.00232463	0.00277437	0.00242793	0.00193567	NA	NA	NA	NA	NA	NA
PE O-18:2;0/21:2;0	PE O-	GPL	MEM	39	4	0		0.00117723	0.00215285	0.00334329	0.00786247	0.00331734	0.00604086	NA	0.00262106	0.00204169	0.0031528	0.00560146	0.00467637	NA	NA	NA	NA	NA	0.000886775
PE O-18:2;0/21:3;0	PE O-	GPL	MEM	39	5	0		0.0095649	0.0136828	0.0130492	0.0294216	0.0122729	0.0301613	0.0136266	0.0111331	0.0105693	0.0139923	0.0152131	0.00983766	0.0080269	0.00395823	0.0072182	0.00877844	0.00631087	0.0064428
PE O-18:2;0/22:0;0	PE O-	GPL	MEM	40	2	0		NA	0.0023992	0.00280346	NA	NA	NA	NA	0.00191995	NA	NA	NA	NA	NA	NA	NA	NA	NA	NA
PE O-18:2;0/22:1;0	PE O-	GPL	MEM	40	3	0		0.0426777	0.0486695	0.0525575	0.0773175	0.0648167	0.0820741	0.0532297	0.0449111	0.0457668	0.0779359	0.0791708	0.0704962	0.00902557	0.00689202	0.00882111	0.0198325	0.0167487	0.0251825
PE O-18:2;0/22:2;0	PE O-	GPL	MEM	40	4	0		0.0340215	0.0394966	0.0409558	0.0714186	0.0543659	0.0786152	0.037864	0.0284102	0.0349292	0.0607125	0.0714912	0.0608942	0.00523616	0.00486956	0.00382102	0.0156387	0.0102704	0.0163064
PE O-18:2;0/22:3;0	PE O-	GPL	MEM	40	5	0		0.144189	0.171263	0.150549	0.22019	0.167867	0.219946	0.147857	0.126657	0.130295	0.192063	0.210546	0.188457	0.0879879	0.0643238	0.0854192	0.0969016	0.0971147	0.100675
PE O-18:2;0/22:4;0	PE O-	GPL	MEM	40	6	0		0.23655	0.30168	0.18395	0.224806	0.175077	0.239723	0.21765	0.217212	0.189913	0.194374	0.181236	0.175584	0.432821	0.387796	0.415024	0.249795	0.256903	0.20456
PE O-18:2;0/22:5;0	PE O-	GPL	MEM	40	7	0		0.44517	0.578693	0.360176	0.439211	0.315485	0.514315	0.692395	0.594608	0.743721	0.513796	0.486794	0.403277	0.915778	0.750354	0.887948	0.745064	0.734029	0.523775
PE O-18:2;0/22:6;0	PE O-	GPL	MEM	40	8	0		0.427382	0.543933	0.392754	0.407087	0.331459	0.472107	0.637428	0.637787	0.655594	0.564151	0.511998	0.478412	0.80578	0.661893	0.735545	0.81953	0.726595	0.657454
PE O-18:2;0/23:1;0	PE O-	GPL	MEM	41	3	0		NA	NA	0.00105059	NA	NA	NA	NA	NA	NA	0.00193369	NA	NA	NA	NA	NA	NA	NA	NA
PE O-18:2;0/23:2;0	PE O-	GPL	MEM	41	4	0		0.00240691	NA	0.00405617	NA	NA	NA	0.00486266	0.00679689	NA	NA	0.00498849	NA	NA	NA	NA	NA	NA	NA
PE O-18:2;0/24:1;0	PE O-	GPL	MEM	42	3	0		0.00370945	0.00414936	0.0061221	0.00968165	0.00467404	0.00642436	0.00705481	0.00511763	0.00571388	0.00814737	0.00816353	0.00825795	NA	NA	NA	0.00386079	0.00222556	0.00469082
PE O-18:2;0/24:2;0	PE O-	GPL	MEM	42	4	0		0.00801836	0.010553	0.0112594	0.0252943	0.0170103	0.0254508	0.0129007	0.0128976	0.0111384	0.0197847	0.0223945	0.0187716	0.00262867	0.00261802	NA	0.00684781	0.0049366	0.00649248
PE O-18:2;0/24:3;0	PE O-	GPL	MEM	42	5	0		0.0167245	0.0229135	0.0198389	0.0262455	0.0147748	0.0207024	0.0204067	0.0181832	0.0179786	0.0232346	0.0226232	0.0187522	0.0201053	0.0157735	0.0171235	0.024363	0.025656	0.0186528
PE O-18:2;0/24:4;0	PE O-	GPL	MEM	42	6	0		0.0210474	0.0268324	0.0174391	0.0134318	0.0158302	0.0211203	0.0218034	0.0220409	0.0238563	0.0244776	0.0199887	0.0181355	0.0348381	0.0296514	0.0255218	0.0253891	0.0286135	0.0211775
PE O-18:2;0/24:5;0	PE O-	GPL	MEM	42	7	0		0.0371107	0.0415584	0.0269743	NA	0.0273756	0.0390018	0.032102	0.0317527	0.0285644	0.027767	0.0307953	0.030594	0.0662286	0.0508023	0.0600321	0.0493725	0.0483638	0.0378164
PE O-18:2;0/24:6;0	PE O-	GPL	MEM	42	8	0		0.0343873	0.0393609	0.0288466	NA	0.015814	0.0264534	0.0347173	0.0373987	0.0391316	0.0316577	0.0222669	0.0201338	0.0440645	0.0373487	0.0431868	0.0597146	0.0491279	0.0395174
PG 14:0;0_16:1;0	PG	GPL	MEM	30	1	0		NA	NA	NA	NA	NA	NA	NA	0.00227141	0.00195257	NA	NA	NA	NA	NA	NA	NA	NA	NA
PG 14:0;0_18:0;0	PG	GPL	MEM	32	0	0		NA	NA	0.000767196	NA	NA	NA	NA	NA	0.000677259	0.00100719	NA	NA	NA	NA	NA	NA	NA	NA
PG 14:0;0_18:1;0	PG	GPL	MEM	32	1	0		0.0031099	0.00340545	0.00488686	0.00479408	0.00411988	0.00533127	0.00506604	0.00642636	0.0058626	0.00438621	0.00349734	0.00341965	0.000623635	0.000603409	0.000740131	0.00162375	0.00117472	0.00115053
PG 14:0;0_18:2;0	PG	GPL	MEM	32	2	0		0.000448084	NA	NA	NA	NA	NA	NA	0.000582312	NA	0.00104636	NA	NA	NA	NA	NA	NA	NA	NA
PG 14:1;0_18:1;0	PG	GPL	MEM	32	2	0		0.0041162	0.00399351	NA	NA	0.00427477	NA	0.00510319	0.00680032	0.0073474	NA	NA	NA	NA	NA	NA	NA	NA	NA
PG 15:0;0_18:1;0	PG	GPL	MEM	33	1	0		NA	0.103079	NA	NA	NA	0.00277053	NA	NA	NA	0.0269562	NA	NA	NA	NA	0.039648	NA	0.0530511	NA
PG 16:0;0_16:1;0	PG	GPL	MEM	32	1	0		0.007493	0.00777667	0.00960646	0.008373	0.00772318	0.00949141	0.0111566	0.0133488	0.0128668	0.0102336	0.00772935	0.00770514	0.00234359	0.00273675	0.00240039	0.00467012	0.00443813	0.0046129
PG 16:0;0_16:2;0	PG	GPL	MEM	32	2	0		NA	NA	NA	NA	NA	NA	0.00339806	NA	NA	NA	NA	NA	NA	NA	NA	NA	NA	NA
PG 16:0;0_17:1;0	PG	GPL	MEM	33	1	0		0.080342	NA	0.0898201	NA	0.0725543	NA	0.00381252	0.00382749	0.0035751	0.0397857	NA	0.00451231	NA	0.0350337	NA	NA	NA	NA
PG 16:0;0_18:0;0	PG	GPL	MEM	34	0	0		NA	NA	NA	0.0104787	NA	NA	0.00883164	NA	NA	NA	NA	NA	NA	0.00738048	NA	NA	NA	NA
PG 16:0;0_18:1;0	PG	GPL	MEM	34	1	0		0.0967673	0.098321	0.115663	0.137027	0.116623	0.127198	0.129592	0.144326	0.143165	0.133982	0.135884	0.119033	0.106715	0.108824	0.108858	0.143535	0.143201	0.143338
PG 16:0;0_18:2;0	PG	GPL	MEM	34	2	0		0.00740194	0.00706854	0.00782472	0.00965509	0.00817502	0.00820816	0.00934302	0.0119128	0.011356	0.0104674	0.00873916	0.010548	NA	0.00331043	NA	0.0054005	0.00514781	0.00668107
PG 16:0;0_19:1;0	PG	GPL	MEM	35	1	0		NA	NA	NA	NA	0.00175882	NA	0.00206923	0.00158092	NA	0.00157865	NA	NA	0.00254832	0.00200188	0.0021081	0.0016075	0.00313476	0.00151468
PG 16:0;0_20:1;0	PG	GPL	MEM	36	1	0		0.00786479	NA	0.00666487	0.0054387	0.00603182	NA	0.0019715	0.00492242	0.0013295	0.00577369	0.00482448	0.00855868	NA	NA	NA	NA	NA	NA
PG 16:0;0_20:2;0	PG	GPL	MEM	36	2	0		0.00330883	0.00269047	0.00369198	NA	0.00377012	0.00378485	0.00403771	0.00356769	0.0041049	0.00430279	0.00472037	0.00476098	NA	NA	0.00173218	NA	0.00206188	NA
PG 16:0;0_20:3;0	PG	GPL	MEM	36	3	0		0.0029164	0.00190971	0.00269616	0.00776882	0.0027346	0.0025726	0.00303052	0.00300534	0.00340417	0.00336614	0.00300911	0.00674205	0.00152651	0.00174058	NA	0.00182672	0.00253111	0.00502298
PG 16:0;0_20:4;0	PG	GPL	MEM	36	4	0		0.00250524	0.00153912	0.00180603	NA	0.00147037	0.00115767	0.00217569	0.00210499	0.00226297	0.00168157	0.00187198	0.00293382	0.00255582	0.00307818	0.00290767	0.00229508	0.00243145	0.00290695
PG 16:0;0_22:4;0	PG	GPL	MEM	38	4	0		NA	NA	NA	NA	NA	NA	NA	NA	NA	NA	NA	NA	NA	0.00309521	0.00267705	NA	NA	NA
PG 16:0;0_22:5;0	PG	GPL	MEM	38	5	0		NA	NA	NA	NA	NA	NA	0.00612709	0.00717422	NA	0.00581792	NA	NA	0.00455648	NA	0.00472151	NA	NA	NA
PG 16:1;0_16:1;0	PG	GPL	MEM	32	2	0		0.00286528	0.00263234	0.00860994	0.0056578	0.0024885	0.00797579	0.0037667	0.0055387	0.00578256	0.00739639	0.00718749	0.00777077	NA	NA	NA	NA	0.00310952	0.00402299
PG 16:1;0_16:2;0	PG	GPL	MEM	32	3	0		NA	NA	NA	NA	NA	NA	NA	0.00210899	NA	0.00223649	0.00338455	NA	0.00236442	NA	NA	NA	NA	NA
PG 16:1;0_17:0;0	PG	GPL	MEM	33	1	0		NA	NA	NA	0.101934	NA	0.0772513	0.0735838	0.0496362	0.0629089	NA	0.068358	0.04731	NA	NA	NA	0.0564367	NA	0.0512147
PG 16:1;0_17:1;0	PG	GPL	MEM	33	2	0		0.00338886	0.00388055	0.00374863	0.00430364	0.00400116	0.00471943	0.00477814	0.00420542	0.00443639	0.00383852	0.0030877	0.00406489	NA	NA	NA	NA	NA	NA
PG 16:1;0_18:0;0	PG	GPL	MEM	34	1	0		NA	0.00991779	NA	NA	0.00930551	0.0101926	0.0112156	NA	NA	0.010938	NA	0.00966384	0.00420406	NA	0.00636038	0.00649371	NA	0.00655857
PG 16:1;0_18:1;0	PG	GPL	MEM	34	2	0		0.0552031	0.0655757	0.0802672	0.0613753	0.0692444	0.0747098	0.102726	0.122228	0.111305	0.092257	0.0833445	0.0774002	0.0193286	0.0165411	0.0153984	0.0285751	0.0304773	0.0367615
PG 16:1;0_18:2;0	PG	GPL	MEM	34	3	0		0.00956509	0.00170879	0.0015582	0.00937031	0.00116383	0.00130742	0.0034906	0.00490222	0.00350509	0.00246428	0.00165885	0.00159875	0.0025236	0.00328435	0.000440938	0.000806595	0.00078372	0.00594493
PG 16:1;0_18:3;0	PG	GPL	MEM	34	4	0		NA	NA	NA	NA	NA	NA	0.00244078	0.000540655	0.00212123	NA	NA	NA	NA	NA	NA	NA	NA	NA
PG 16:1;0_19:1;0	PG	GPL	MEM	35	2	0		NA	NA	NA	NA	0.000838316	NA	0.00107928	0.00135664	NA	0.00102309	0.00123479	0.00118958	NA	NA	NA	NA	0.00058318	NA
PG 16:1;0_19:2;0	PG	GPL	MEM	35	3	0		NA	NA	NA	NA	NA	0.00165912	0.00187111	0.00223491	NA	0.00180787	NA	NA	NA	NA	NA	NA	NA	NA
PG 16:1;0_20:1;0	PG	GPL	MEM	36	2	0		0.00850494	0.00799177	0.00984429	0.0105447	0.00756119	0.00852754	0.00876543	0.00827152	0.0078481	0.00779245	0.00808904	0.00868251	0.00177172	0.0013111	0.00197416	0.00340782	0.00295044	0.00411521
PG 16:1;0_20:2;0	PG	GPL	MEM	36	3	0		0.00380227	0.00459296	0.00604501	0.00524691	0.00570468	0.00693398	0.00900073	0.00705039	0.00740734	0.00824279	0.00901463	0.00681335	0.00119287	NA	0.00121329	0.00223529	0.00210902	0.00295471
PG 16:1;0_20:3;0	PG	GPL	MEM	36	4	0		0.00423928	0.00451177	0.00457432	0.00467942	0.00500372	0.00555441	0.00874327	0.00968405	0.0082255	0.00671731	0.00709771	0.00327998	0.00436526	0.00515753	0.00410816	0.00445103	0.0042585	0.0023374
PG 16:1;0_20:4;0	PG	GPL	MEM	36	5	0		NA	0.00228924	0.00241619	NA	0.0019635	NA	0.00485059	0.00504636	0.00458921	0.00377429	0.00326112	NA	NA	NA	0.00220244	NA	NA	0.00249125
PG 16:1;0_20:5;0	PG	GPL	MEM	36	6	0		NA	NA	NA	NA	NA	NA	0.002807	0.00327383	0.00199189	NA	NA	NA	NA	NA	NA	NA	NA	NA
PG 16:1;0_21:3;0	PG	GPL	MEM	37	4	0		NA	NA	NA	NA	NA	NA	NA	NA	0.00281105	NA	NA	0.00347326	NA	NA	NA	NA	NA	NA
PG 16:1;0_22:1;0	PG	GPL	MEM	38	2	0		0.000941421	NA	0.000843916	NA	NA	NA	NA	NA	NA	0.00120746	0.00157187	NA	NA	NA	NA	NA	NA	NA
PG 16:1;0_22:2;0	PG	GPL	MEM	38	3	0		NA	0.00144013	0.00128868	NA	0.00105271	0.00194462	NA	NA	NA	0.00166458	0.00216983	0.00198477	NA	NA	NA	NA	NA	NA
PG 16:1;0_22:3;0	PG	GPL	MEM	38	4	0		0.00215518	0.00243768	0.0027136	0.00189801	0.00253413	0.00347656	0.00295954	0.00298849	NA	0.00319115	0.00325666	0.00301875	NA	NA	0.00163833	0.00249554	NA	0.00244603
PG 16:1;0_22:4;0	PG	GPL	MEM	38	5	0		0.00244855	0.00306359	0.00252628	0.00129794	0.00212834	0.00243466	0.00316955	0.00305288	0.00363115	0.00210953	0.00226518	0.00195906	0.00453993	0.00823049	0.00369228	0.00398568	0.00459321	0.00208266
PG 16:1;0_22:5;0	PG	GPL	MEM	38	6	0		0.0111111	0.0130141	0.011556	0.00533283	0.00567385	0.00838481	0.0228365	0.0170976	0.0243366	0.0152617	0.0114256	0.0117828	0.00823733	0.0118527	0.0101088	0.0133464	0.0138077	0.0141621
PG 16:1;0_22:6;0	PG	GPL	MEM	38	7	0		0.012104	0.0138929	0.0142305	NA	NA	NA	0.0360672	0.0442886	0.0392293	0.0220256	0.0146749	0.0128309	0.00859642	0.00900451	0.00889112	0.0191399	0.0179473	0.0180487
PG 16:2;0_18:1;0	PG	GPL	MEM	34	3	0		NA	0.0108946	0.0108508	NA	0.00821804	0.00930208	0.0164184	0.0191864	0.0154032	0.013429	0.0116597	0.0109301	NA	NA	0.00197174	0.00461125	0.00425123	NA
PG 16:2;0_18:2;0	PG	GPL	MEM	34	4	0		NA	NA	NA	NA	NA	NA	NA	0.00163016	NA	NA	NA	NA	NA	NA	NA	NA	NA	NA
PG 16:2;0_22:6;0	PG	GPL	MEM	38	8	0		NA	NA	NA	NA	NA	NA	0.00257961	NA	0.00341083	NA	NA	NA	NA	NA	NA	NA	0.00342807	NA
PG 17:0;0_18:1;0	PG	GPL	MEM	35	1	0		NA	0.00196377	0.00314958	NA	0.0018058	0.00536389	0.00192894	0.00141891	0.00296448	0.00159949	0.00513134	0.00368649	0.0018286	0.00182308	0.0016797	0.00134431	0.00282761	0.00105054
PG 17:0;0_19:0;0	PG	GPL	MEM	36	0	0		NA	NA	NA	NA	NA	NA	NA	NA	NA	NA	NA	NA	NA	NA	NA	NA	NA	0.0024662
PG 17:0;0_20:2;0	PG	GPL	MEM	37	2	0		NA	NA	NA	0.00034022	NA	0.000281335	NA	NA	NA	NA	NA	0.000300824	NA	NA	NA	NA	NA	NA
PG 17:0;0_20:3;0	PG	GPL	MEM	37	3	0		NA	NA	NA	NA	NA	NA	NA	NA	NA	NA	NA	0.00269838	NA	NA	NA	NA	NA	NA
PG 17:0;0_20:4;0	PG	GPL	MEM	37	4	0		NA	NA	NA	NA	NA	NA	0.000784814	NA	NA	NA	NA	NA	NA	NA	NA	NA	NA	NA
PG 17:1;0_17:1;0	PG	GPL	MEM	34	2	0		NA	NA	NA	NA	NA	0.000272425	0.000331394	0.000240556	NA	NA	NA	NA	NA	NA	NA	NA	NA	NA
PG 17:1;0_18:0;0	PG	GPL	MEM	35	1	0		NA	0.00153985	NA	NA	0.000879831	NA	NA	0.000859611	NA	0.000914004	NA	NA	NA	NA	NA	0.000781151	NA	NA
PG 17:1;0_18:1;0	PG	GPL	MEM	35	2	0		0.00858374	0.00854074	0.0108535	0.00998658	0.00932686	0.0115943	0.0107671	0.012107	0.0128588	0.0109185	0.0106085	0.00884388	0.00287866	0.00289774	0.00277349	0.00440493	0.00323215	0.0066532
PG 17:1;0_18:2;0	PG	GPL	MEM	35	3	0		0.00280945	0.00336987	NA	NA	0.00355474	0.0011805	0.00160634	0.00140616	0.0037599	0.00110884	0.00350257	0.00298923	NA	NA	NA	NA	NA	0.00323493
PG 17:1;0_20:1;0	PG	GPL	MEM	37	2	0		NA	0.000264341	0.000602947	NA	NA	NA	NA	NA	NA	0.00081208	NA	0.000494527	NA	NA	NA	NA	NA	NA
PG 17:1;0_20:2;0	PG	GPL	MEM	37	3	0		NA	NA	NA	NA	NA	NA	NA	0.00036745	NA	NA	NA	NA	NA	NA	NA	NA	NA	NA
PG 17:1;0_20:3;0	PG	GPL	MEM	37	4	0		NA	NA	0.0020858	NA	NA	NA	NA	NA	NA	NA	NA	NA	NA	NA	NA	NA	NA	NA
PG 17:1;0_22:6;0	PG	GPL	MEM	39	7	0		NA	NA	NA	NA	NA	NA	0.00412293	0.00404169	0.00405546	NA	NA	NA	NA	NA	NA	NA	NA	NA
PG 18:0;0_18:0;0	PG	GPL	MEM	36	0	0		NA	0.00239614	NA	NA	NA	NA	NA	NA	0.00312943	NA	NA	NA	NA	NA	NA	NA	NA	NA
PG 18:0;0_18:1;0	PG	GPL	MEM	36	1	0		0.0500034	0.049676	0.0561538	0.0467212	0.0623201	0.0690217	0.0169703	0.0476916	0.0107895	0.0559986	0.0509139	0.072964	0.0209727	0.0215898	0.0146652	0.0282113	0.0157158	0.0588474
PG 18:0;0_18:2;0	PG	GPL	MEM	36	2	0		NA	NA	NA	0.00963038	NA	0.00768964	NA	NA	NA	NA	NA	NA	NA	0.00294832	0.00283315	0.00420829	0.00311397	NA
PG 18:0;0_20:1;0	PG	GPL	MEM	38	1	0		NA	NA	NA	0.00353995	NA	NA	0.00222528	NA	NA	NA	NA	NA	NA	NA	NA	NA	NA	NA
PG 18:0;0_20:2;0	PG	GPL	MEM	38	2	0		0.000571184	0.000562483	0.000712766	0.0011167	0.00118824	0.000861537	0.00113272	0.00129778	0.000834757	0.00117012	0.00133228	0.00140684	NA	NA	NA	NA	NA	NA
PG 18:0;0_20:3;0	PG	GPL	MEM	38	3	0		0.00209437	0.00250319	0.00264872	0.00397833	0.0025553	0.00308376	0.00389518	0.00382737	0.00305743	0.00313779	0.00302372	0.00320149	0.00142551	0.00197832	0.00138464	0.00241395	NA	NA
PG 18:0;0_20:4;0	PG	GPL	MEM	38	4	0		0.00261757	0.0030636	0.00298143	0.00237311	0.00241237	NA	0.00427738	0.00407611	0.00393734	0.0041566	0.00414252	0.00269971	0.00592661	0.00453513	0.00323589	0.00272061	0.00538982	0.00269214
PG 18:0;0_22:5;0	PG	GPL	MEM	40	5	0		0.00219582	NA	0.000858147	NA	NA	NA	0.00158254	0.00176783	0.00136587	NA	0.00123085	NA	NA	0.00172228	0.00189684	NA	0.00153331	0.00240349
PG 18:0;0_22:6;0	PG	GPL	MEM	40	6	0		NA	NA	NA	NA	NA	NA	0.0101946	0.00970759	0.0103452	NA	0.0063442	NA	NA	0.0129064	NA	NA	0.0101754	NA
PG 18:1;0_18:1;0	PG	GPL	MEM	36	2	0		0.160257	0.181876	0.220576	0.258917	0.262298	0.287011	0.281791	0.301711	0.27043	0.313647	0.309107	0.281945	0.0302918	0.0369691	0.0368875	0.0644268	0.0816342	0.119961
PG 18:1;0_18:2;0	PG	GPL	MEM	36	3	0		0.0323775	0.0357809	0.0429768	0.0397402	0.0428217	0.049568	0.0578268	0.0654656	0.0601117	0.0647269	0.0616543	0.0488725	0.010642	0.0115035	0.0116633	0.0150492	0.0166455	0.0180706
PG 18:1;0_18:3;0	PG	GPL	MEM	36	4	0		NA	0.00142365	0.00154335	NA	0.00136277	0.00138027	0.00248086	0.00285912	0.00240804	0.00169282	0.00187707	NA	NA	NA	NA	NA	NA	NA
PG 18:1;0_19:1;0	PG	GPL	MEM	37	2	0		0.00302674	0.00176479	0.00271601	0.00445184	0.00311385	0.00461607	0.00434482	0.00493583	0.00311509	0.00469971	0.00392121	0.00314683	NA	NA	NA	NA	NA	NA
PG 18:1;0_19:2;0	PG	GPL	MEM	37	3	0		NA	NA	0.00208477	NA	0.00296469	0.0025049	0.00401165	0.00332587	0.00265327	0.00285375	0.00295384	NA	NA	NA	NA	NA	NA	NA
PG 18:1;0_19:3;0	PG	GPL	MEM	37	4	0		NA	NA	NA	NA	NA	NA	NA	NA	NA	NA	0.00356767	NA	NA	NA	NA	NA	NA	NA
PG 18:1;0_20:1;0	PG	GPL	MEM	38	2	0		0.00636759	0.00670742	0.00903333	0.0122077	0.0125838	0.0115652	0.0118332	0.0115861	0.00865086	0.0118333	0.0140503	0.0148795	NA	NA	NA	NA	0.0021245	0.00386149
PG 18:1;0_20:2;0	PG	GPL	MEM	38	3	0		0.0127617	0.0148557	0.0213549	0.0267709	0.0253164	0.0317844	0.0275478	0.0268258	0.0231109	0.0354718	0.0358169	0.0290111	0.00365199	0.00388528	0.00379996	0.00871068	0.0125329	0.0131701
PG 18:1;0_20:3;0	PG	GPL	MEM	38	4	0		0.0106254	0.0111719	0.0152915	0.0138823	0.0139604	0.0194424	0.0204493	0.0216081	0.0214268	0.0218872	0.0222102	0.0185718	0.00595863	0.00498992	0.00434585	0.00869301	0.0128417	0.0110038
PG 18:1;0_20:4;0	PG	GPL	MEM	38	5	0		0.00844004	0.0102049	0.00962578	0.00732699	0.00870921	0.00849167	0.0109398	0.0117565	0.0158511	0.00894525	0.0112888	0.0100128	0.00534974	0.00931787	0.00548101	0.00835656	0.00871385	0.00859065
PG 18:1;0_20:5;0	PG	GPL	MEM	38	6	0		NA	NA	NA	NA	NA	NA	NA	0.0105435	NA	NA	NA	NA	NA	NA	NA	NA	NA	NA
PG 18:1;0_21:3;0	PG	GPL	MEM	39	4	0		NA	NA	NA	NA	NA	NA	0.00293564	0.002434	NA	NA	NA	NA	NA	NA	NA	NA	NA	NA
PG 18:1;0_22:3;0	PG	GPL	MEM	40	4	0		NA	NA	NA	NA	0.00195057	NA	NA	NA	0.0019403	0.00263909	NA	NA	NA	NA	NA	NA	NA	NA
PG 18:1;0_22:4;0	PG	GPL	MEM	40	5	0		NA	0.00314824	0.00278066	NA	0.0034776	0.00482639	0.00521458	0.00471788	0.00351991	0.0051818	0.00371248	NA	0.00406582	0.00397509	0.00385301	0.00312696	0.00332136	NA
PG 18:1;0_22:5;0	PG	GPL	MEM	40	6	0		0.0195205	0.0215565	0.0204666	NA	0.013261	0.0158772	0.0293901	0.0337708	0.0296967	0.0330946	0.0169547	0.0248646	0.0273642	0.0229074	0.0291582	0.0280182	0.0242514	0.0348471
PG 18:1;0_22:6;0	PG	GPL	MEM	40	7	0		NA	NA	NA	0.0618103	NA	NA	0.212257	0.242828	0.219755	0.161735	0.125431	NA	0.0954235	NA	NA	0.150937	0.163223	0.172905
PG 18:2;0_18:2;0	PG	GPL	MEM	36	4	0		0.000505032	0.000647026	0.000801699	0.000408382	0.000716733	0.000717896	0.0015284	0.00170658	0.00157162	0.00112101	0.000982573	0.000368544	0.000554208	0.000420538	0.000268813	0.000383397	0.000353419	0.0001869
PG 18:2;0_19:1;0	PG	GPL	MEM	37	3	0		NA	NA	NA	NA	NA	NA	0.000285761	NA	NA	NA	NA	NA	NA	NA	NA	NA	NA	NA
PG 18:2;0_19:2;0	PG	GPL	MEM	37	4	0		NA	NA	NA	NA	NA	NA	0.00197985	NA	NA	NA	NA	NA	NA	NA	NA	NA	NA	NA
PG 18:2;0_20:1;0	PG	GPL	MEM	38	3	0		0.00205993	0.00226044	0.00256421	NA	0.00231746	0.00335243	0.00222063	0.0024374	0.00248364	0.00305597	0.00246513	0.00271718	NA	NA	NA	NA	NA	NA
PG 18:2;0_20:2;0	PG	GPL	MEM	38	4	0		0.00129779	0.00144626	0.00205384	NA	0.00171744	0.00314328	0.00268565	0.00308888	0.00289252	0.00383111	0.00387868	0.00185965	NA	NA	NA	NA	NA	NA
PG 18:2;0_20:3;0	PG	GPL	MEM	38	5	0		0.00055299	0.00108887	0.00107658	0.000231078	0.00111967	0.00134373	0.0017331	0.00212149	0.00226754	0.00141152	0.00184889	0.000520937	NA	NA	NA	NA	0.000806413	0.000288346
PG 18:2;0_20:4;0	PG	GPL	MEM	38	6	0		NA	NA	0.00208826	0.000979502	0.0010526	NA	0.0035069	0.00332202	0.00321573	0.00272889	0.00155957	NA	0.00169931	0.00257689	0.00171106	0.0027499	0.0027084	0.00273292
PG 18:2;0_22:4;0	PG	GPL	MEM	40	6	0		NA	NA	NA	NA	NA	NA	NA	NA	NA	NA	NA	NA	NA	0.00101079	0.0019643	NA	NA	NA
PG 18:2;0_22:5;0	PG	GPL	MEM	40	7	0		NA	NA	NA	NA	NA	NA	0.00273998	0.00360522	NA	NA	NA	NA	0.00122421	0.065463	NA	NA	NA	NA
PG 18:2;0_22:6;0	PG	GPL	MEM	40	8	0		NA	NA	NA	NA	NA	NA	0.0273775	0.0275278	0.0249169	NA	NA	NA	NA	NA	NA	NA	NA	NA
PG 18:3;0_20:3;0	PG	GPL	MEM	38	6	0		NA	NA	NA	NA	NA	NA	NA	NA	NA	NA	NA	0.000834265	NA	NA	NA	NA	NA	NA
PG 20:1;0_20:3;0	PG	GPL	MEM	40	4	0		NA	NA	NA	NA	NA	NA	NA	NA	NA	NA	0.00190525	NA	NA	NA	NA	NA	NA	NA
PG 20:1;0_20:4;0	PG	GPL	MEM	40	5	0		0.000914823	NA	0.000406508	NA	NA	NA	NA	NA	NA	0.000801884	NA	0.00197324	NA	NA	NA	0.000506187	NA	0.000785988
PG 20:2;0_20:2;0	PG	GPL	MEM	40	4	0		NA	NA	NA	NA	0.000382203	NA	NA	NA	0.000323052	0.000492124	0.00127763	NA	NA	NA	NA	NA	NA	NA
PG 20:2;0_20:3;0	PG	GPL	MEM	40	5	0		NA	NA	NA	NA	NA	NA	0.000710283	0.000615945	0.000536891	NA	0.000568501	0.00142012	NA	NA	NA	NA	NA	0.000417731
PG 20:2;0_20:4;0	PG	GPL	MEM	40	6	0		NA	NA	0.000777548	NA	NA	NA	0.0011509	0.00112301	NA	NA	NA	0.000630356	NA	NA	NA	NA	NA	0.00119539
PG 20:3;0_20:3;0	PG	GPL	MEM	40	6	0		NA	NA	0.000380415	NA	NA	0.000323958	0.000492486	0.000613155	NA	NA	NA	0.000422592	NA	NA	NA	0.000681482	0.000474484	0.000610608
PG 20:3;0_20:4;0	PG	GPL	MEM	40	7	0		0.0951258	NA	NA	NA	NA	NA	0.00105748	NA	NA	NA	NA	0.120689	0.000699271	0.0448965	NA	NA	NA	0.00237672
PG 20:3;0_22:5;0	PG	GPL	MEM	42	8	0		NA	NA	NA	NA	NA	NA	NA	NA	NA	NA	NA	NA	NA	0.0103421	0.00926581	NA	NA	0.00645185
PG 20:3;0_22:6;0	PG	GPL	MEM	42	9	0		NA	NA	NA	NA	NA	NA	NA	0.0142918	NA	NA	NA	NA	NA	NA	NA	NA	NA	NA
PG 20:4;0_20:4;0	PG	GPL	MEM	40	8	0		0.00841023	NA	0.0088296	NA	NA	NA	NA	NA	NA	0.0159908	NA	0.0110721	0.0112942	0.0133028	0.0126936	0.015308	0.0164451	0.0149264
PG 20:4;0_22:3;0	PG	GPL	MEM	42	7	0		NA	NA	NA	NA	NA	NA	NA	NA	NA	NA	NA	NA	NA	NA	NA	NA	NA	0.0246439
PG 20:4;0_22:4;0	PG	GPL	MEM	42	8	0		NA	NA	NA	NA	NA	NA	NA	NA	NA	NA	NA	NA	NA	NA	NA	NA	NA	0.00753835
PG 20:4;0_22:5;0	PG	GPL	MEM	42	9	0		NA	NA	NA	NA	NA	NA	NA	NA	NA	NA	NA	NA	0.0161348	0.0190134	0.017105	NA	NA	0.011643
PG 22:4;0_22:5;0	PG	GPL	MEM	44	9	0		NA	NA	NA	NA	NA	NA	NA	NA	NA	NA	NA	NA	NA	0.00405368	NA	NA	NA	NA
PG 22:5;0_22:5;0	PG	GPL	MEM	44	10	0		NA	NA	NA	NA	NA	NA	0.00379104	NA	0.00331129	NA	NA	NA	0.0161895	0.0198485	0.0175087	0.00748479	0.00909825	0.00728053
PG 22:5;0_22:6;0	PG	GPL	MEM	44	11	0		NA	NA	NA	NA	NA	NA	0.0211219	0.0241773	NA	NA	NA	NA	0.0632255	0.0735168	0.0619042	0.0368357	0.0468857	NA
PG 22:6;0_22:6;0	PG	GPL	MEM	44	12	0		0.0242343	0.0339314	0.0202301	NA	NA	NA	0.0845919	0.0965266	0.0817552	0.0314087	0.0199941	0.0193303	0.121356	0.121888	0.126245	0.130861	0.137439	0.101437
PI 12:0;0_18:1;0	PI	GPL	MEM	30	1	0		NA	0.000563429	NA	NA	NA	NA	NA	NA	NA	NA	NA	NA	NA	NA	NA	NA	NA	NA
PI 12:1;0_18:0;0	PI	GPL	MEM	30	1	0		NA	0.000359037	NA	NA	NA	NA	NA	NA	NA	NA	NA	NA	NA	NA	NA	NA	NA	NA
PI 14:0;0_16:1;0	PI	GPL	MEM	30	1	0		0.00164094	0.000969897	0.00159571	NA	NA	NA	0.00128452	NA	0.00120089	NA	NA	NA	NA	NA	NA	NA	NA	NA
PI 14:0;0_18:0;0	PI	GPL	MEM	32	0	0		0.0187952	0.0125025	0.015679	0.012996	0.0139385	0.0148246	0.0179352	0.0176444	0.0149753	0.015186	0.0143452	0.0136917	0.0581108	0.0449956	0.0575946	0.0261883	0.0211773	0.0226777
PI 14:0;0_18:1;0	PI	GPL	MEM	32	1	0		0.00784234	0.00696182	0.0071738	0.00585662	0.00490447	0.00622415	0.00473721	0.00425205	0.00440846	0.00394622	0.00490985	0.00446624	NA	NA	NA	0.00112686	0.00132861	NA
PI 14:0;0_18:2;0	PI	GPL	MEM	32	2	0		0.000939132	0.000731183	0.000553029	0.000287853	NA	NA	0.000486149	NA	0.000553952	NA	NA	NA	NA	NA	NA	NA	NA	NA
PI 14:0;0_20:1;0	PI	GPL	MEM	34	1	0		NA	NA	NA	NA	NA	0.000639226	NA	NA	NA	NA	NA	0.000525513	NA	NA	NA	NA	NA	NA
PI 14:0;0_20:2;0	PI	GPL	MEM	34	2	0		0.000738078	NA	0.000864065	NA	NA	NA	NA	NA	NA	0.000712857	0.000962636	NA	NA	NA	NA	NA	NA	NA
PI 14:0;0_20:3;0	PI	GPL	MEM	34	3	0		0.000729114	0.000728219	0.000725585	0.000614964	0.000842273	0.000749271	0.000595238	0.000901362	0.000919115	0.000679307	0.000640778	0.000699101	NA	NA	NA	0.000276746	NA	NA
PI 14:0;0_20:4;0	PI	GPL	MEM	34	4	0		0.00148959	NA	NA	NA	NA	NA	0.00409642	NA	0.00206223	NA	NA	NA	NA	NA	NA	NA	NA	NA
PI 14:0;0_22:5;0	PI	GPL	MEM	36	5	0		NA	NA	0.000789025	NA	NA	NA	NA	NA	NA	NA	NA	NA	NA	NA	NA	NA	NA	NA
PI 14:1;0_14:1;0	PI	GPL	MEM	28	2	0		0.00819682	NA	NA	NA	NA	NA	NA	NA	NA	NA	NA	NA	NA	NA	NA	NA	NA	NA
PI 14:1;0_16:0;0	PI	GPL	MEM	30	1	0		0.00191575	0.00105338	0.00179544	NA	NA	NA	0.00155944	NA	0.00145523	NA	NA	NA	NA	NA	NA	NA	NA	NA
PI 14:1;0_18:0;0	PI	GPL	MEM	32	1	0		0.00579975	0.00549535	0.00481756	0.00229163	0.0015315	0.00235082	0.00270418	0.00197315	0.00274734	0.00152389	0.00180718	0.0019484	NA	NA	NA	0.000533981	0.000639039	NA
PI 14:1;0_18:1;0	PI	GPL	MEM	32	2	0		0.0057318	0.00368364	0.00312599	0.00155425	NA	NA	0.00268142	NA	0.00313799	NA	NA	NA	NA	NA	NA	NA	NA	NA
PI 15:0;0_17:1;0	PI	GPL	MEM	32	1	0		NA	0.000632581	NA	NA	NA	0.000511921	NA	0.000522851	NA	NA	0.000453553	NA	NA	NA	NA	NA	NA	NA
PI 15:0;0_18:1;0	PI	GPL	MEM	33	1	0		0.00131463	NA	NA	NA	NA	NA	NA	NA	NA	NA	NA	NA	NA	NA	NA	NA	NA	NA
PI 15:0;0_18:2;0	PI	GPL	MEM	33	2	0		NA	0.000322875	NA	NA	NA	NA	NA	NA	NA	NA	NA	NA	NA	NA	NA	NA	NA	NA
PI 15:0;0_20:3;0	PI	GPL	MEM	35	3	0		NA	NA	NA	NA	NA	NA	0.00147235	NA	NA	NA	NA	NA	NA	NA	NA	NA	NA	NA
PI 15:0;0_22:2;0	PI	GPL	MEM	37	2	0		NA	NA	NA	0.000576663	NA	NA	NA	NA	NA	NA	NA	NA	NA	NA	NA	NA	NA	NA
PI 15:1;0_18:0;0	PI	GPL	MEM	33	1	0		0.00032489	NA	NA	NA	NA	NA	NA	NA	NA	NA	NA	NA	NA	NA	NA	NA	NA	NA
PI 15:1;0_18:1;0	PI	GPL	MEM	33	2	0		0.00232683	NA	NA	NA	NA	NA	NA	NA	NA	NA	NA	NA	NA	NA	NA	NA	NA	NA
PI 16:0;0_16:1;0	PI	GPL	MEM	32	1	0		0.0264016	0.0233579	0.0236817	0.0166226	0.0116697	0.0140165	0.0179734	0.0137002	0.0173506	0.0117311	0.0117673	0.0122193	NA	NA	NA	0.0050145	0.00571591	NA
PI 16:0;0_16:2;0	PI	GPL	MEM	32	2	0		0.00395242	0.00298296	0.00259463	0.00133424	NA	NA	0.00249761	NA	0.00279768	NA	NA	NA	NA	NA	NA	NA	NA	NA
PI 16:0;0_17:1;0	PI	GPL	MEM	33	1	0		0.000621904	NA	NA	NA	NA	NA	NA	NA	NA	NA	NA	NA	NA	NA	NA	NA	NA	NA
PI 16:0;0_18:0;0	PI	GPL	MEM	34	0	0		0.0189611	0.0252128	0.0131297	0.00631487	0.0055249	0.00775912	0.0178754	NA	0.00733872	0.0060369	0.00455076	0.00446127	NA	NA	NA	0.0111185	NA	NA
PI 16:0;0_18:1;0	PI	GPL	MEM	34	1	0		0.125755	0.116167	0.133092	0.120725	0.104358	0.109914	0.0708484	0.0626968	0.077837	0.0733383	0.0818018	0.0824349	0.00649956	0.00988673	0.020351	0.0231676	0.0241407	0.0263437
PI 16:0;0_18:2;0	PI	GPL	MEM	34	2	0		0.0368152	0.0310807	0.0356332	0.0332282	0.0309918	0.0343628	0.0281623	0.0252853	0.0296168	0.0293581	0.0291574	0.0281498	NA	0.00249485	NA	0.0100912	0.00811075	0.0110714
PI 16:0;0_18:3;0	PI	GPL	MEM	34	3	0		0.00488504	0.00523377	0.00515473	0.00426757	0.00338096	0.00357712	0.00441095	0.0051406	0.00564228	0.00387746	0.00356723	0.00333941	NA	0.00144053	NA	0.00226417	NA	0.00184335
PI 16:0;0_19:1;0	PI	GPL	MEM	35	1	0		0.00131396	0.00175588	0.00156325	0.0014065	0.0020557	0.00142486	0.00114428	NA	0.00112502	NA	0.00128354	0.000952189	NA	NA	NA	NA	NA	NA
PI 16:0;0_19:2;0	PI	GPL	MEM	35	2	0		0.00260772	0.00097878	0.00122464	0.00122787	0.00155963	0.00134838	0.000965699	0.00145614	0.0013456	0.00126111	0.00143862	0.00119332	NA	NA	NA	0.00101095	NA	NA
PI 16:0;0_19:3;0	PI	GPL	MEM	35	3	0		0.00259299	0.0024396	0.00122246	0.00110136	0.00200287	0.00418187	0.000801717	0.00398004	0.0019609	0.00276346	0.00269786	0.00490604	NA	0.00315142	NA	0.00374135	0.00470352	0.00699868
PI 16:0;0_20:0;0	PI	GPL	MEM	36	0	0		NA	NA	NA	NA	NA	NA	NA	NA	NA	NA	NA	NA	NA	0.00464411	NA	0.0040275	NA	NA
PI 16:0;0_20:1;0	PI	GPL	MEM	36	1	0		0.00476321	0.00407343	0.00473635	0.00515447	0.00467207	0.00503728	0.00293737	0.00277654	0.00307815	0.00415163	0.00385482	0.00423384	0.00191189	NA	NA	0.00219065	0.00182386	0.00283545
PI 16:0;0_20:2;0	PI	GPL	MEM	36	2	0		0.0261104	0.0248527	0.0281593	0.0308634	0.0329946	0.0321755	0.0197014	0.0178831	0.022106	0.0244841	0.0269898	0.0285448	0.00489325	0.00422022	NA	0.009132	0.00819643	0.0102526
PI 16:0;0_20:3;0	PI	GPL	MEM	36	3	0		0.0936567	0.0853823	0.0957315	0.106386	0.103198	0.108325	0.0896065	0.0933654	0.097348	0.0914324	0.0987134	0.102923	0.0228454	0.0243603	0.048105	0.0493309	0.0424135	0.0511394
PI 16:0;0_20:4;0	PI	GPL	MEM	36	4	0		0.142721	0.135694	0.11596	0.0878205	0.0839644	0.0793538	0.163642	0.178986	0.179375	0.120028	0.0963882	0.101124	0.236756	0.219037	0.234808	0.237365	0.228932	0.195038
PI 16:0;0_20:5;0	PI	GPL	MEM	36	5	0		0.0108251	0.0109105	0.00856748	0.00543071	0.00625701	0.00587166	0.0125632	0.0150637	0.0149229	0.00848646	0.00775241	0.0090991	0.0124821	0.0105967	NA	0.0179527	0.0148607	0.0116821
PI 16:0;0_21:2;0	PI	GPL	MEM	37	2	0		NA	NA	NA	0.00283757	NA	NA	NA	NA	NA	NA	NA	NA	NA	NA	NA	NA	NA	NA
PI 16:0;0_21:3;0	PI	GPL	MEM	37	3	0		0.0025736	0.00240419	0.00260139	0.00220296	0.00248574	0.00227853	0.00225291	0.00316304	0.00251273	0.00333487	0.00228225	0.00306807	NA	NA	NA	0.00278658	0.00264953	0.00314438
PI 16:0;0_22:1;0	PI	GPL	MEM	38	1	0		NA	NA	0.00285711	NA	NA	NA	NA	NA	NA	NA	NA	NA	NA	NA	NA	NA	NA	NA
PI 16:0;0_22:2;0	PI	GPL	MEM	38	2	0		NA	0.00141537	0.00147516	0.00259335	0.00199364	NA	NA	NA	0.00114212	0.00174831	0.00193763	0.00164652	NA	NA	NA	NA	NA	NA
PI 16:0;0_22:3;0	PI	GPL	MEM	38	3	0		0.00621115	0.00793983	0.00690328	0.00836842	0.00702706	0.00953808	0.00764813	0.00664847	0.00587565	0.00856832	0.0091804	0.0090389	0.00132221	0.00163765	NA	NA	0.00469455	0.00408064
PI 16:0;0_22:4;0	PI	GPL	MEM	38	4	0		0.0110574	0.00971439	0.00922063	0.00814521	0.00528135	NA	0.0137613	0.0117043	0.0137991	0.00836097	0.0079772	0.00766063	0.020972	0.0195819	0.0324306	0.0154552	0.0144878	0.0145443
PI 16:0;0_22:5;0	PI	GPL	MEM	38	5	0		0.0259605	0.0212208	0.0204057	0.0135186	0.0123751	0.0125734	0.0291694	0.030237	0.0300962	0.0238857	0.0183744	0.0195777	0.0365499	0.0310696	0.0439747	0.0320913	0.0323673	0.0308729
PI 16:0;0_22:6;0	PI	GPL	MEM	38	6	0		0.0184518	0.0165956	0.0135445	0.00763427	0.00645093	0.0067502	0.0168909	0.0191868	0.0191795	0.0146761	0.0103831	0.0114887	0.0117136	0.013895	NA	0.0169078	0.0140182	0.0134149
PI 16:0;0_24:3;0	PI	GPL	MEM	40	3	0		NA	NA	NA	NA	NA	NA	0.0466419	NA	NA	NA	NA	NA	NA	NA	NA	NA	0.0947702	NA
PI 16:0;0_24:6;0	PI	GPL	MEM	40	6	0		0.00230017	NA	NA	NA	NA	NA	NA	NA	NA	NA	NA	NA	NA	NA	NA	NA	NA	NA
PI 16:1;0_16:1;0	PI	GPL	MEM	32	2	0		0.00429877	0.00297848	0.00293976	0.00110606	NA	NA	0.0024679	NA	0.00295489	NA	NA	NA	NA	NA	NA	NA	NA	NA
PI 16:1;0_17:0;0	PI	GPL	MEM	33	1	0		0.000516256	NA	NA	NA	NA	NA	NA	NA	NA	NA	NA	NA	NA	NA	NA	NA	NA	NA
PI 16:1;0_17:1;0	PI	GPL	MEM	33	2	0		0.000663951	0.00142675	NA	NA	NA	NA	NA	NA	NA	NA	NA	NA	NA	NA	NA	NA	NA	NA
PI 16:1;0_18:0;0	PI	GPL	MEM	34	1	0		0.0840837	0.0831807	0.0832655	0.0700796	0.0587375	0.0643867	0.0591861	0.0580743	0.0695026	0.0532699	0.056297	0.0576972	0.0114143	0.0207348	0.0150533	0.0312342	0.0347525	0.0306379
PI 16:1;0_18:1;0	PI	GPL	MEM	34	2	0		0.154826	0.148148	0.152274	0.128574	0.117125	0.12075	0.107735	0.102568	0.123877	0.101814	0.106668	0.104399	NA	0.00565772	NA	0.0305375	0.026155	0.0368379
PI 16:1;0_18:2;0	PI	GPL	MEM	34	3	0		0.0074592	NA	0.00712789	NA	0.00546048	NA	0.00705604	0.00622634	0.00725429	NA	NA	0.00528519	NA	NA	NA	NA	NA	NA
PI 16:1;0_18:3;0	PI	GPL	MEM	34	4	0		NA	NA	NA	NA	NA	NA	NA	0.00362812	0.00185073	NA	NA	NA	NA	NA	NA	NA	NA	NA
PI 16:1;0_19:0;0	PI	GPL	MEM	35	1	0		NA	NA	0.000294518	0.000356486	NA	NA	NA	NA	0.00030268	NA	NA	0.000212217	NA	NA	NA	NA	NA	NA
PI 16:1;0_19:1;0	PI	GPL	MEM	35	2	0		0.000429226	0.00031112	0.000423914	0.000370493	NA	0.000454691	0.000449258	NA	0.000474374	0.00043787	NA	0.000460089	NA	0.000165878	NA	0.000355519	NA	NA
PI 16:1;0_19:2;0	PI	GPL	MEM	35	3	0		NA	NA	NA	NA	NA	NA	0.000260325	NA	0.000824676	NA	NA	NA	NA	NA	NA	NA	NA	NA
PI 16:1;0_20:0;0	PI	GPL	MEM	36	1	0		NA	NA	0.000984213	NA	NA	NA	NA	NA	NA	NA	0.000961959	NA	NA	0.000624506	NA	0.000842563	0.000670529	NA
PI 16:1;0_20:1;0	PI	GPL	MEM	36	2	0		0.00486902	0.00426423	0.00505681	0.00524296	0.00511246	0.00530778	0.00410177	0.00279293	0.00331233	0.00416171	0.00419818	0.00439515	0.00164152	0.00115065	0.00279563	0.0022365	0.00230892	0.00193473
PI 16:1;0_20:2;0	PI	GPL	MEM	36	3	0		0.00508794	0.00599354	0.00524084	0.00630542	0.00624971	0.00514976	0.00551844	0.00505326	0.005273	0.00650083	0.00607893	0.00543291	0.00103783	NA	NA	0.00177844	0.00172671	0.00176599
PI 16:1;0_20:3;0	PI	GPL	MEM	36	4	0		0.0135186	0.0119125	0.0124957	0.0142662	0.0141533	0.0134465	0.0159226	0.0164393	0.0161924	0.0153941	0.0149828	0.0141589	0.00519914	0.00394702	0.0140316	0.0068959	0.00686657	0.00816953
PI 16:1;0_20:4;0	PI	GPL	MEM	36	5	0		0.0153906	0.0150056	0.0118514	0.0100338	0.0100005	0.0109477	0.0188906	0.0185079	0.0204687	0.0137815	0.0114767	0.0117866	0.0144771	0.0132044	0.0543342	0.0171577	0.0165561	0.0119516
PI 16:1;0_22:1;0	PI	GPL	MEM	38	2	0		NA	NA	0.000448795	0.000579977	0.000344649	0.000727413	NA	NA	NA	NA	NA	0.000573407	NA	NA	NA	NA	NA	NA
PI 16:1;0_22:4;0	PI	GPL	MEM	38	5	0		NA	0.00172411	0.00159949	NA	NA	NA	NA	NA	NA	NA	NA	NA	0.00377343	0.00246134	NA	0.00236305	0.00196891	NA
PI 16:1;0_22:5;0	PI	GPL	MEM	38	6	0		NA	0.00375248	0.00318954	0.00272727	NA	NA	0.00544466	0.00414977	0.00493519	NA	0.00314159	0.00295735	0.00409362	0.00340172	0.00480132	0.00407645	0.00442351	0.00435689
PI 16:1;0_22:6;0	PI	GPL	MEM	38	7	0		NA	NA	0.00182118	NA	NA	NA	NA	NA	NA	NA	NA	NA	NA	NA	NA	NA	NA	NA
PI 16:2;0_17:0;0	PI	GPL	MEM	33	2	0		NA	0.000572332	NA	NA	NA	NA	NA	NA	NA	NA	NA	NA	NA	NA	NA	NA	NA	NA
PI 16:2;0_18:0;0	PI	GPL	MEM	34	2	0		0.0156206	0.00901607	0.0122015	0.0105661	0.0106605	0.0109169	0.0117599	0.0123419	0.012777	0.00960759	0.0108129	0.0106134	NA	0.00222553	NA	0.00624534	0.00527306	NA
PI 16:2;0_18:1;0	PI	GPL	MEM	34	3	0		0.0128923	0.0113919	0.0122423	0.0101743	0.00990676	0.0101074	0.0113144	0.0100085	0.0115696	0.010793	0.00998966	0.0100973	NA	0.00335107	NA	0.0053043	0.00689287	0.00454462
PI 16:2;0_18:2;0	PI	GPL	MEM	34	4	0		0.00148981	NA	NA	NA	NA	NA	NA	NA	NA	NA	NA	NA	NA	NA	NA	NA	NA	NA
PI 17:0;0_17:0;0	PI	GPL	MEM	34	0	0		0.00128439	0.00129453	0.000947641	0.000690616	0.000498046	0.000580843	0.00152199	NA	0.000348348	0.000618445	0.000421694	0.000287511	NA	NA	NA	0.00090052	NA	NA
PI 17:0;0_17:1;0	PI	GPL	MEM	34	1	0		NA	NA	NA	NA	0.00313376	NA	0.00330687	NA	NA	NA	0.00328322	0.00242948	NA	0.00107929	NA	0.00185174	0.00195259	NA
PI 17:0;0_18:1;0	PI	GPL	MEM	35	1	0		0.00548632	0.00415079	0.00538737	0.00518606	0.0033891	0.0057717	0.00420691	0.00299915	0.00362493	0.00463314	0.00402259	0.00351665	NA	NA	NA	NA	NA	NA
PI 17:0;0_18:2;0	PI	GPL	MEM	35	2	0		0.000823324	0.00100356	0.0016272	0.00182747	0.00147114	0.0017235	0.001359	0.00137342	0.00139818	0.00158969	0.00168599	0.00177597	NA	0.000572836	NA	0.000805234	0.000982213	0.00121991
PI 17:0;0_18:3;0	PI	GPL	MEM	35	3	0		0.00105439	0.00105987	0.000764248	NA	0.0011158	NA	0.000472861	0.00244679	0.00115	0.00169776	0.00203788	0.00242952	NA	NA	NA	NA	NA	NA
PI 17:0;0_19:1;0	PI	GPL	MEM	36	1	0		0.000718976	NA	NA	NA	NA	NA	NA	NA	NA	NA	NA	NA	NA	NA	NA	NA	NA	NA
PI 17:0;0_19:2;0	PI	GPL	MEM	36	2	0		NA	NA	NA	0.00175118	NA	0.00119696	NA	NA	NA	NA	NA	NA	NA	NA	NA	NA	NA	NA
PI 17:0;0_19:3;0	PI	GPL	MEM	36	3	0		0.00100576	NA	0.000936986	NA	NA	0.00155921	0.00123345	0.00110609	0.000835643	NA	NA	NA	NA	NA	NA	NA	NA	NA
PI 17:0;0_20:2;0	PI	GPL	MEM	37	2	0		0.00349283	0.00283068	0.00348886	0.00466662	0.00486132	0.00460146	0.00287936	0.00222331	0.00259002	0.00365736	0.0042404	0.00441403	NA	NA	NA	0.000652451	0.00066436	0.00085488
PI 17:0;0_20:3;0	PI	GPL	MEM	37	3	0		0.018414	0.0168895	0.0183807	0.0230591	0.0228219	0.024288	0.0195877	0.017829	0.0185393	0.0200491	0.0227409	0.0223771	0.00745253	0.0079211	NA	0.0125708	0.0109769	0.0121006
PI 17:0;0_20:4;0	PI	GPL	MEM	37	4	0		0.0131095	0.0111065	0.00882261	0.00818567	0.00707165	0.00746404	0.0153231	0.0154123	0.0166131	0.0121941	0.00871838	0.0102767	0.0552131	0.0569719	0.0459816	0.0389226	0.0412318	0.0256842
PI 17:0;0_20:5;0	PI	GPL	MEM	37	5	0		0.000331909	0.000240311	0.000286596	NA	NA	NA	0.000431973	0.000593366	0.000374567	0.000385225	0.00022321	0.000220239	0.00155423	NA	NA	0.00116313	NA	NA
PI 17:0;0_21:3;0	PI	GPL	MEM	38	3	0		NA	NA	NA	0.00286494	NA	NA	NA	NA	NA	NA	NA	NA	NA	NA	NA	NA	NA	NA
PI 17:0;0_22:3;0	PI	GPL	MEM	39	3	0		0.00284151	0.00274696	0.00251363	0.00343829	0.00269183	0.00286323	0.00253381	0.00208407	0.00223294	0.00332769	0.00356317	NA	0.000938167	0.00125794	NA	0.00222752	0.00207703	NA
PI 17:0;0_22:4;0	PI	GPL	MEM	39	4	0		0.00213028	0.00238869	0.00169139	NA	0.00160747	NA	0.00190242	0.00192134	0.00271571	NA	0.00208894	0.00202993	0.00289557	0.00348901	NA	0.0030546	0.00245975	0.00222615
PI 17:0;0_22:5;0	PI	GPL	MEM	39	5	0		0.00290129	0.00271656	0.0033258	0.00242445	0.00213556	0.00549715	0.00370145	0.00628703	0.00641113	0.00517724	0.00416045	0.00507736	0.00575662	0.00449336	NA	0.00497525	0.00403231	0.00288102
PI 17:0;0_22:6;0	PI	GPL	MEM	39	6	0		0.000553099	0.000497428	0.00312427	NA	NA	NA	0.000814303	NA	0.00325575	0.00344145	NA	NA	NA	NA	NA	NA	0.000950056	NA
PI 17:1;0_17:1;0	PI	GPL	MEM	34	2	0		0.000933156	0.000784299	0.000902764	0.00105958	0.000635049	0.000959623	0.000879094	0.000882492	0.0010539	0.000896414	0.000815896	0.00088002	NA	7.54135e-05	NA	0.000436416	0.000271016	0.000625919
PI 17:1;0_18:0;0	PI	GPL	MEM	35	1	0		0.00375339	0.00331295	0.00324005	0.00276665	0.00246147	0.00318997	0.00295346	0.00235244	0.00260689	0.0030787	0.00261964	0.0020679	NA	NA	NA	NA	NA	NA
PI 17:1;0_18:1;0	PI	GPL	MEM	35	2	0		0.00866896	0.0105605	0.0150839	0.0162172	0.015302	0.0152538	0.0136476	0.01192	0.0133701	0.0145481	0.0154832	0.0146683	NA	0.00371955	NA	0.00559575	0.00707501	0.0072418
PI 17:1;0_18:2;0	PI	GPL	MEM	35	3	0		0.00468597	0.00451699	0.00297666	0.00293392	0.00585538	0.0125386	0.001935	0.00747496	0.00530302	0.00723454	0.00910636	0.0126759	0.0176764	0.00249624	NA	0.0045074	0.0047091	0.00709285
PI 17:1;0_19:1;0	PI	GPL	MEM	36	2	0		NA	NA	NA	0.00149023	NA	NA	0.00154916	NA	NA	0.0015072	NA	0.0015992	NA	NA	NA	NA	NA	NA
PI 17:1;0_19:2;0	PI	GPL	MEM	36	3	0		0.00139371	0.00139224	0.00111605	0.00198354	NA	0.00199065	0.00150051	0.0018415	NA	0.00201417	0.00140356	0.00147927	NA	NA	NA	NA	NA	NA
PI 17:1;0_19:3;0	PI	GPL	MEM	36	4	0		0.00157409	0.00175603	0.000959759	NA	NA	0.00186266	0.00217117	0.00227708	0.00237652	NA	NA	NA	NA	NA	NA	NA	NA	NA
PI 17:1;0_20:1;0	PI	GPL	MEM	37	2	0		0.00206588	0.00196858	0.00201735	0.00255449	0.00247026	0.00288508	0.00161199	NA	0.00141514	0.00201068	0.00268862	0.00230403	NA	NA	NA	0.000524131	0.000419718	NA
PI 17:1;0_20:2;0	PI	GPL	MEM	37	3	0		0.00819214	0.00782489	0.00854196	0.0116045	0.0122914	0.0128203	0.00957894	0.00803663	0.00781859	0.0103321	0.0120804	0.0121819	NA	0.00058859	NA	0.00199468	0.0021133	0.00327389
PI 17:1;0_20:3;0	PI	GPL	MEM	37	4	0		0.0183008	0.0140528	0.0154887	0.0194963	0.0178594	0.0179295	0.0218943	0.0184432	0.0208853	0.0207438	0.0204253	0.0211771	0.00755125	0.00585547	0.00761249	0.0106562	0.00903684	0.00996522
PI 17:1;0_20:4;0	PI	GPL	MEM	37	5	0		0.00567264	0.00506219	0.00416341	NA	NA	NA	0.00675825	0.00701926	0.00665473	0.0054111	0.00384703	0.00405903	0.0074167	0.00709477	NA	0.00707204	0.00857695	NA
PI 17:1;0_21:4;0	PI	GPL	MEM	38	5	0		NA	NA	NA	NA	NA	NA	NA	NA	NA	NA	NA	NA	NA	NA	0.00653736	NA	NA	NA
PI 17:1;0_22:2;0	PI	GPL	MEM	39	3	0		NA	0.00119704	NA	NA	NA	0.00191501	0.00118813	0.000970328	NA	NA	NA	NA	NA	NA	NA	NA	NA	NA
PI 17:1;0_22:3;0	PI	GPL	MEM	39	4	0		0.00378595	NA	NA	NA	NA	NA	0.00436284	0.00390844	NA	NA	NA	NA	NA	NA	NA	NA	NA	NA
PI 17:1;0_22:4;0	PI	GPL	MEM	39	5	0		0.00382295	0.00361416	NA	0.00256102	NA	NA	0.00416503	NA	NA	NA	NA	NA	NA	0.00422039	NA	NA	0.00408242	0.00267003
PI 17:1;0_22:5;0	PI	GPL	MEM	39	6	0		0.00286541	0.0020636	NA	NA	NA	NA	0.00311958	NA	NA	NA	NA	NA	NA	NA	NA	NA	0.00303726	NA
PI 17:2;0_18:0;0	PI	GPL	MEM	35	2	0		0.0058979	0.00506685	NA	NA	NA	NA	NA	NA	NA	NA	NA	NA	NA	NA	NA	NA	NA	NA
PI 17:2;0_18:1;0	PI	GPL	MEM	35	3	0		NA	NA	0.00552408	0.00560072	0.0106446	NA	0.00289141	NA	NA	NA	NA	NA	NA	NA	NA	NA	NA	NA
PI 18:0;0_18:1;0	PI	GPL	MEM	36	1	0		0.277784	0.274105	0.285433	0.246456	0.232864	0.2501	0.171555	0.159229	0.168622	0.154972	0.171706	0.166533	0.0414949	0.0432059	0.0466933	0.060504	0.0595743	0.0765655
PI 18:0;0_18:2;0	PI	GPL	MEM	36	2	0		0.195669	0.183496	0.228311	0.234607	0.240562	0.241565	0.16937	0.162204	0.172527	0.205819	0.225209	0.218364	0.0282572	0.0276753	0.0219323	0.0523364	0.0468871	0.0718487
PI 18:0;0_18:3;0	PI	GPL	MEM	36	3	0		0.0935977	0.0788263	0.0936582	0.0865474	0.0910113	0.0877592	0.0951054	0.110363	0.112358	0.0977077	0.0995739	0.100208	0.0105912	0.010033	NA	0.0270825	0.0210395	0.0352927
PI 18:0;0_19:2;0	PI	GPL	MEM	37	2	0		0.0143152	0.013386	0.0154691	0.0168846	0.0186307	0.018127	0.0121644	0.0105679	0.0119468	0.0149384	0.0155446	0.0150853	NA	NA	NA	0.00410556	0.0040602	0.00640733
PI 18:0;0_19:3;0	PI	GPL	MEM	37	3	0		0.0384638	0.0340008	0.0367499	0.0344857	0.0320951	0.0324985	0.0399008	0.0426074	0.0450884	0.0363247	0.0337754	0.0332428	0.0158474	0.0139492	NA	0.0286243	0.0281823	0.0343573
PI 18:0;0_19:4;0	PI	GPL	MEM	37	4	0		NA	0.00391229	NA	NA	NA	NA	NA	NA	NA	NA	0.0035841	NA	NA	NA	NA	NA	NA	NA
PI 18:0;0_20:2;0	PI	GPL	MEM	38	2	0		0.0899356	0.0897232	0.100942	0.116523	0.118247	0.122582	0.0607392	0.0374999	0.056668	0.0721937	0.0887855	0.0884294	NA	NA	NA	0.0146614	0.0135969	0.0142066
PI 18:0;0_20:3;0	PI	GPL	MEM	38	3	0		1.40702	1.30998	1.36199	1.5971	1.7136	1.76158	1.36538	1.39316	1.32346	1.48143	1.61599	1.57066	0.156377	0.184385	0.238733	NA	0.528856	0.51174
PI 18:0;0_20:4;0	PI	GPL	MEM	38	4	0		1.77145	1.70155	1.30373	1.09424	1.08175	1.07415	2.09666	2.25556	2.12053	1.65896	1.37474	1.39377	4.67187	4.10248	4.0076	3.45289	3.46308	3.01623
PI 18:0;0_20:5;0	PI	GPL	MEM	38	5	0		0.094482	0.0898247	0.0713151	0.0358398	0.0367572	0.0368462	0.107764	0.115446	0.112399	0.0642185	0.0527584	0.0503097	0.148348	0.104156	0.121524	0.148661	0.127082	0.122154
PI 18:0;0_21:3;0	PI	GPL	MEM	39	3	0		0.0172427	0.016116	0.016171	0.0150898	0.0130555	0.0126686	0.0156346	0.015933	0.0180129	0.0147352	0.0148286	0.0206725	0.0120296	0.0135539	NA	0.0185502	0.018998	0.0210793
PI 18:0;0_21:4;0	PI	GPL	MEM	39	4	0		NA	0.00322411	0.00318575	NA	0.0032666	NA	0.00215978	NA	NA	0.00411925	NA	NA	NA	NA	NA	NA	0.00378604	NA
PI 18:0;0_22:3;0	PI	GPL	MEM	40	3	0		0.372915	0.412592	0.337435	0.401066	NA	0.589261	0.362822	0.444963	0.420836	0.417822	0.455739	0.515531	0.82347	0.819936	5.48996	0.543201	0.559029	0.736578
PI 18:0;0_22:4;0	PI	GPL	MEM	40	4	0		0.0665509	0.0807848	0.0584274	0.0534296	0.0472491	0.0582603	0.0657989	0.0743713	0.0709916	0.061216	0.0544126	0.0634417	0.179673	0.161651	0.793824	0.098053	0.117797	0.1377
PI 18:0;0_22:5;0	PI	GPL	MEM	40	5	0		0.0881312	0.0948652	0.0688236	0.048713	0.0459823	0.0497146	0.096784	0.106056	0.0978246	0.0678611	0.0580149	0.0646511	0.140319	0.128085	0.16708	0.125736	0.124723	0.12029
PI 18:0;0_22:6;0	PI	GPL	MEM	40	6	0		0.0686612	0.064651	0.0539673	0.036469	0.0306831	0.0317589	0.0711829	0.0763367	0.0764812	0.0472162	0.0415616	0.042604	0.0509522	0.0430604	NA	0.0624546	0.0571418	0.0592493
PI 18:0;0_24:6;0	PI	GPL	MEM	42	6	0		0.00308416	0.00464528	NA	NA	NA	NA	NA	NA	0.00221065	NA	NA	NA	NA	NA	NA	NA	0.00522158	NA
PI 18:1;0_18:1;0	PI	GPL	MEM	36	2	0		0.672826	0.626639	0.684819	0.793386	0.809387	0.827809	0.469094	0.415193	0.453965	0.594955	0.666683	0.667919	0.107476	0.105136	0.0872059	0.192287	0.179965	0.231576
PI 18:1;0_18:2;0	PI	GPL	MEM	36	3	0		0.163553	0.145486	0.171491	0.196491	0.209467	0.20794	0.140747	0.129611	0.138122	0.184784	0.197788	0.201572	0.0272722	0.0279583	0.126554	0.0521366	0.0436815	0.0529388
PI 18:1;0_18:3;0	PI	GPL	MEM	36	4	0		0.0486928	0.0420107	0.0457854	0.0429881	0.0468885	0.0463919	0.0454219	0.0439934	0.0488736	0.0478579	0.049122	0.0539716	0.0090515	0.00824696	NA	0.0158971	0.012298	NA
PI 18:1;0_19:1;0	PI	GPL	MEM	37	2	0		0.00646528	0.00578882	0.00705083	0.006748	0.00778454	0.0079745	0.00401796	0.00366337	0.00439746	0.00717164	0.00618592	0.00669382	NA	NA	NA	0.00174127	0.00208992	0.00255341
PI 18:1;0_19:2;0	PI	GPL	MEM	37	3	0		0.0103881	0.00938738	0.0116962	0.0136931	0.013254	0.013104	0.00962053	0.00899189	0.0104593	0.0126234	0.0129431	0.0129942	0.00354463	0.0033613	NA	0.00596456	NA	0.00499824
PI 18:1;0_19:3;0	PI	GPL	MEM	37	4	0		0.00913034	0.00785445	0.00920491	0.00923882	0.00877627	0.00755249	0.00994935	0.00986069	0.0105706	0.0105193	0.00830941	0.00947726	0.00783805	0.00732868	NA	0.0102131	0.0099591	0.00959274
PI 18:1;0_20:1;0	PI	GPL	MEM	38	2	0		0.0140192	0.0144181	0.0165228	0.0192685	0.0171413	0.0175938	0.00835125	0.00448281	0.00802308	0.0107994	0.0137415	0.014355	NA	0.00491775	NA	0.0019923	0.00216238	0.00191556
PI 18:1;0_20:2;0	PI	GPL	MEM	38	3	0		0.140666	0.126071	0.150868	0.201222	0.217834	0.220069	0.106759	0.0983886	0.104998	0.163611	0.19099	0.193813	0.00392202	0.00487224	0.00861299	NA	0.0230451	0.022858
PI 18:1;0_20:3;0	PI	GPL	MEM	38	4	0		0.583454	0.540742	0.565283	0.766046	0.823044	0.82497	0.533917	0.524742	0.526673	0.703362	0.760639	0.760969	0.163034	0.126933	0.156026	0.26316	0.232814	0.286734
PI 18:1;0_20:4;0	PI	GPL	MEM	38	5	0		0.64976	0.591996	0.512738	0.47763	0.479491	0.46608	0.685589	0.705953	0.6997	0.660184	0.57839	0.601015	0.726557	0.657608	0.561201	0.727032	0.681835	0.603708
PI 18:1;0_20:5;0	PI	GPL	MEM	38	6	0		0.0357332	0.03302	0.0278142	0.018053	0.0172483	0.0163761	0.0426494	0.0417821	0.0454969	0.0341931	0.0248978	0.027271	0.0269934	0.0190071	0.0243667	0.0410582	0.0354992	0.02877
PI 18:1;0_21:2;0	PI	GPL	MEM	39	3	0		0.00331576	0.00312854	0.00332657	0.00372565	0.00407972	0.00428311	0.00307432	0.00338455	0.00366203	0.00424347	0.00421029	NA	NA	NA	NA	NA	NA	NA
PI 18:1;0_21:3;0	PI	GPL	MEM	39	4	0		0.00890225	0.00829879	0.00957885	0.0124277	0.00924339	0.0145837	0.0073525	0.00749949	0.0112083	0.0116416	0.0142482	0.0127917	0.00637296	0.00620212	NA	0.00846622	0.0069829	0.00898932
PI 18:1;0_22:2;0	PI	GPL	MEM	40	3	0		0.0765267	0.10549	0.101788	0.149426	NA	0.236217	0.0861467	0.0964424	0.0980488	0.152746	0.171296	0.184429	NA	NA	NA	NA	NA	0.10224
PI 18:1;0_22:3;0	PI	GPL	MEM	40	4	0		0.0283424	0.0338914	0.0310841	0.0486517	0.0434149	0.0593581	0.0289717	0.0284508	0.0258028	0.0446615	0.052748	0.05705	NA	0.0176355	NA	0.0214069	0.0218497	0.0290428
PI 18:1;0_22:4;0	PI	GPL	MEM	40	5	0		0.0251727	0.0260582	0.0223542	0.0198625	0.0168532	0.0199313	0.0230809	0.0228528	0.0226525	0.0216591	0.0196426	0.0211565	0.0308268	0.0316679	0.0400074	0.0268024	0.0242493	0.0217017
PI 18:1;0_22:5;0	PI	GPL	MEM	40	6	0		0.0539505	0.0486919	0.0423974	0.0314771	0.0280122	0.027941	0.0601292	0.0538779	0.0581372	0.0480631	0.043505	0.043292	0.0428102	0.040981	0.0943881	0.0518877	0.049216	0.044523
PI 18:1;0_22:6;0	PI	GPL	MEM	40	7	0		0.0471263	0.0401542	0.0372655	0.0301392	0.0274702	0.0268574	0.051263	0.0453669	0.0506123	0.0431035	0.0380272	0.0382418	0.0317849	0.0274027	NA	0.0440241	0.0416748	0.0363747
PI 18:1;0_24:5;0	PI	GPL	MEM	42	6	0		0.00212319	NA	NA	NA	NA	NA	NA	NA	NA	NA	NA	NA	NA	0.00452559	NA	NA	NA	NA
PI 18:1;0_24:6;0	PI	GPL	MEM	42	7	0		0.00287788	NA	NA	NA	NA	NA	NA	NA	NA	NA	NA	NA	NA	NA	NA	NA	NA	NA
PI 18:2;0_18:2;0	PI	GPL	MEM	36	4	0		0.00494751	0.00363729	0.00359566	0.00507543	0.00463301	0.00510711	0.00538096	0.00361963	0.00494801	0.00477757	0.00537906	0.00574959	0.00161829	0.00165845	0.0091282	0.00265172	0.00192072	0.0026909
PI 18:2;0_18:3;0	PI	GPL	MEM	36	5	0		0.00119893	NA	0.000949479	NA	NA	NA	0.00121335	NA	NA	NA	NA	NA	NA	NA	NA	NA	NA	NA
PI 18:2;0_19:1;0	PI	GPL	MEM	37	3	0		0.00112219	NA	0.000762964	0.00127129	0.000856174	0.000892349	0.000656662	0.000891176	0.00101591	NA	0.00143385	0.00125222	NA	NA	NA	NA	NA	NA
PI 18:2;0_20:1;0	PI	GPL	MEM	38	3	0		0.00306561	0.00331542	NA	0.00541238	0.00742324	0.00494308	0.00274989	NA	0.001968	0.00402651	0.00418464	0.00523044	NA	NA	NA	NA	NA	0.00110286
PI 18:2;0_20:2;0	PI	GPL	MEM	38	4	0		0.00606183	NA	0.00456347	0.00766187	0.0081424	0.0064077	0.00466666	NA	0.00477934	0.00678283	0.00677199	0.0078851	NA	NA	NA	NA	NA	NA
PI 18:2;0_20:3;0	PI	GPL	MEM	38	5	0		0.011675	0.0106521	0.0116319	0.0150014	0.0156489	0.0160078	0.0124875	0.0126205	0.0107839	0.014801	0.0163002	0.0174162	0.00306637	0.00231873	NA	0.00395408	0.00392374	0.00550102
PI 18:2;0_20:4;0	PI	GPL	MEM	38	6	0		0.0155888	0.0128485	0.0117513	0.0109788	0.0097273	0.00943371	0.0155823	0.0151547	0.0148138	0.0141274	0.0105105	0.0119479	0.00786755	0.0074326	0.0111484	0.0106092	0.00890311	0.00702835
PI 18:2;0_20:5;0	PI	GPL	MEM	38	7	0		NA	NA	NA	NA	NA	NA	0.00182176	NA	NA	NA	NA	NA	NA	NA	NA	NA	NA	NA
PI 18:2;0_22:3;0	PI	GPL	MEM	40	5	0		NA	NA	NA	NA	NA	NA	0.00100203	NA	NA	NA	NA	NA	NA	NA	NA	NA	NA	NA
PI 18:2;0_22:4;0	PI	GPL	MEM	40	6	0		0.000729261	NA	NA	NA	NA	NA	NA	NA	NA	NA	NA	NA	NA	NA	NA	NA	NA	NA
PI 18:2;0_22:5;0	PI	GPL	MEM	40	7	0		NA	0.00173535	0.00184983	NA	NA	NA	0.00240569	0.00252484	NA	NA	NA	NA	NA	0.00219934	NA	NA	NA	NA
PI 18:3;0_20:3;0	PI	GPL	MEM	38	6	0		0.00136397	NA	0.00175649	NA	0.0014434	0.00198282	0.00160936	0.00189272	0.00190583	NA	0.00188325	NA	NA	NA	NA	NA	NA	NA
PI 18:3;0_20:4;0	PI	GPL	MEM	38	7	0		0.00359169	NA	0.00132849	NA	NA	NA	0.00263849	0.00391853	0.0046191	NA	NA	NA	NA	NA	NA	NA	NA	NA
PI 19:0;0_20:3;0	PI	GPL	MEM	39	3	0		0.00148955	0.00157385	0.00152997	0.0015754	0.00182186	0.00146266	0.0013201	0.00146634	0.00156867	0.00164726	0.00172557	0.00231498	0.00134038	NA	NA	0.00119922	0.00144635	0.00187194
PI 19:0;0_20:4;0	PI	GPL	MEM	39	4	0		0.00164944	0.00184648	0.00159597	0.00157806	0.00127112	NA	0.00160471	0.00254464	0.00274869	0.00201628	0.00204035	0.00191508	0.00813469	0.00823818	NA	0.00570111	0.00521644	0.00421186
PI 19:1;0_20:2;0	PI	GPL	MEM	39	3	0		0.000853899	0.000743394	0.00088583	0.00109614	0.00113972	0.00122398	0.000531571	NA	0.000602919	0.00103623	0.000866519	0.00143893	NA	NA	NA	NA	NA	NA
PI 19:1;0_20:3;0	PI	GPL	MEM	39	4	0		0.00275101	0.0032204	0.00341606	0.00581605	0.0046802	0.00656158	0.00231868	0.00195515	0.00364412	0.00469881	0.00474519	0.00466459	0.00175817	0.00149227	NA	0.00277531	0.00168212	0.00187569
PI 19:1;0_20:4;0	PI	GPL	MEM	39	5	0		0.00315265	0.00314823	0.00419512	0.00218412	0.00280122	NA	0.00263169	0.00405327	0.00425748	0.00363142	0.00371465	0.00393483	0.00954785	0.00821016	NA	0.00826772	0.00697747	0.00352005
PI 19:2;0_20:3;0	PI	GPL	MEM	39	5	0		NA	0.000390976	0.00113251	NA	0.00110265	0.00258012	NA	NA	NA	0.0012351	0.00109916	NA	NA	NA	NA	NA	NA	NA
PI 19:2;0_20:4;0	PI	GPL	MEM	39	6	0		0.000279715	0.000249621	NA	NA	NA	NA	NA	NA	0.000996838	NA	NA	NA	NA	NA	NA	NA	0.000343788	NA
PI 20:0;0_20:3;0	PI	GPL	MEM	40	3	0		0.0212894	0.0278898	0.0224554	NA	NA	NA	NA	NA	0.030398	NA	0.0295237	0.0413233	NA	NA	NA	NA	NA	NA
PI 20:0;0_20:4;0	PI	GPL	MEM	40	4	0		0.00428563	0.00410992	0.00319048	NA	0.00324188	NA	0.00358228	0.00498489	0.00464312	0.00484867	0.00433196	0.00430377	0.0105717	0.00764432	NA	0.00426156	0.00654868	0.00731848
PI 20:1;0_20:2;0	PI	GPL	MEM	40	3	0		0.0349315	0.0406568	0.0346586	0.0572329	NA	NA	0.0261621	0.0343196	0.0353891	0.0561947	0.0558032	0.0642957	NA	NA	NA	NA	NA	NA
PI 20:1;0_20:3;0	PI	GPL	MEM	40	4	0		0.0193583	0.021822	0.0215647	0.0330869	0.029286	0.0385977	0.0167741	0.0157115	0.0141983	0.0249194	0.0319652	0.0377901	0.00861177	0.00516148	NA	0.0088587	0.00831392	0.0129368
PI 20:1;0_20:4;0	PI	GPL	MEM	40	5	0		0.0158429	0.0173818	0.0150669	0.0124225	0.0103041	0.0122346	0.0163379	0.016185	0.014456	0.0150011	0.0148031	0.0144574	0.0204312	0.0206963	0.0287585	0.0188589	0.0199266	0.0147676
PI 20:1;0_22:5;0	PI	GPL	MEM	42	6	0		NA	NA	NA	NA	NA	NA	0.00434167	NA	0.00120296	NA	NA	NA	NA	NA	NA	NA	0.00137292	NA
PI 20:2;0_20:2;0	PI	GPL	MEM	40	4	0		0.0018978	0.00221065	0.00261188	0.00391761	0.00471188	0.00475551	0.00176274	0.00196718	0.00207762	0.00290324	0.00476179	0.00473901	NA	NA	NA	NA	0.000790762	NA
PI 20:2;0_20:3;0	PI	GPL	MEM	40	5	0		0.00700277	0.00647802	0.00671099	0.0103513	0.0103254	0.0113683	0.00566979	0.00610806	0.00531795	0.0090294	0.0105707	0.0107313	NA	NA	NA	0.00256977	0.00182947	0.00316121
PI 20:2;0_20:4;0	PI	GPL	MEM	40	6	0		0.0105901	0.00925102	0.00961562	0.00855379	0.00887477	0.00866212	0.0100862	0.0101501	0.0101895	0.0105875	0.00990626	0.00880068	0.00692661	0.00712486	NA	0.00699511	0.00697175	0.00618471
PI 20:3;0_20:3;0	PI	GPL	MEM	40	6	0		0.00623316	0.00716922	0.00917586	0.0105261	0.00929505	0.0103387	0.00807531	0.00855812	0.00667306	0.00988088	0.00967683	0.00964973	NA	0.00146274	NA	0.00290388	0.00314398	0.00321718
PI 20:3;0_20:4;0	PI	GPL	MEM	40	7	0		0.0290181	0.022353	0.0241159	0.0260706	0.0214846	0.0209394	0.0291258	0.0278141	0.0284017	0.0302293	0.0224707	0.0240834	0.0201449	0.0167233	NA	0.0152621	0.0185446	0.0128124
PI 20:3;0_20:5;0	PI	GPL	MEM	40	8	0		0.00259973	NA	NA	NA	NA	NA	0.00285789	NA	NA	NA	NA	NA	NA	NA	NA	NA	NA	NA
PI 20:3;0_22:3;0	PI	GPL	MEM	42	6	0		NA	NA	NA	NA	NA	NA	NA	NA	NA	NA	0.00341702	NA	NA	NA	NA	NA	NA	NA
PI 20:4;0_20:4;0	PI	GPL	MEM	40	8	0		0.014047	0.0144236	0.0120837	0.0113893	0.00931966	0.00840436	0.0124555	0.0126114	0.013446	0.0140793	0.011006	0.0106051	0.00636283	0.00749474	NA	0.010223	0.01156	0.00761889
PI 20:4;0_22:3;0	PI	GPL	MEM	42	7	0		0.000828332	NA	NA	NA	NA	NA	0.00363436	NA	NA	NA	NA	NA	NA	NA	NA	NA	NA	NA
PS 12:0;0_18:0;0	PS	GPL	MEM	30	0	0		NA	0.00180291	NA	NA	NA	NA	NA	NA	NA	NA	NA	NA	NA	NA	NA	NA	NA	NA
PS 14:0;0_16:0;0	PS	GPL	MEM	30	0	0		NA	0.00295707	NA	NA	NA	NA	NA	NA	NA	NA	NA	NA	NA	NA	NA	NA	NA	NA
PS 14:0;0_18:0;0	PS	GPL	MEM	32	0	0		0.00694038	0.00675519	0.00401142	0.00303719	0.00322675	0.00240548	0.00266645	NA	0.0031063	NA	0.00327736	0.00293981	0.0058813	0.0066796	NA	0.00479807	NA	NA
PS 14:0;0_18:1;0	PS	GPL	MEM	32	1	0		0.0127017	0.0117521	0.0111288	0.00883504	0.00907827	0.0127313	0.0104377	0.0109222	0.0112578	0.0101685	0.0118039	0.0112899	NA	0.00959277	0.0089518	0.0109032	0.00976564	0.00994887
PS 14:0;0_19:1;0	PS	GPL	MEM	33	1	0		NA	NA	NA	NA	NA	NA	NA	NA	NA	NA	0.000543405	0.000536957	NA	NA	NA	NA	NA	NA
PS 14:0;0_20:1;0	PS	GPL	MEM	34	1	0		0.00260881	0.00243416	0.00249034	0.00164408	0.00214649	NA	NA	0.00234768	NA	NA	0.00300878	0.00298733	NA	NA	NA	0.00159973	NA	NA
PS 14:0;0_20:2;0	PS	GPL	MEM	34	2	0		NA	NA	NA	NA	NA	NA	0.000294627	NA	NA	NA	NA	0.00040171	NA	NA	NA	NA	NA	NA
PS 14:0;0_22:1;0	PS	GPL	MEM	36	1	0		NA	NA	NA	NA	NA	0.0574138	NA	NA	NA	NA	NA	NA	NA	NA	NA	NA	NA	NA
PS 14:1;0_18:0;0	PS	GPL	MEM	32	1	0		0.0134438	0.0118677	0.012447	0.00576268	0.00773739	0.00945319	0.00884498	0.00971445	0.0105007	0.00887923	0.00900019	0.00896689	NA	0.00376989	NA	0.00683478	0.00539356	0.00618469
PS 14:1;0_20:5;0	PS	GPL	MEM	34	6	0		NA	NA	NA	NA	0.0097045	NA	0.00778515	NA	NA	NA	NA	NA	NA	NA	NA	NA	NA	NA
PS 15:0;0_17:0;0	PS	GPL	MEM	32	0	0		NA	NA	NA	NA	NA	0.00422038	NA	NA	NA	NA	NA	NA	NA	NA	NA	0.00463916	0.00490947	NA
PS 15:0;0_18:1;0	PS	GPL	MEM	33	1	0		0.00779066	0.0078776	0.00830521	0.004694	0.00817014	0.00831563	0.00694051	NA	0.00691452	0.00530972	0.00631304	0.00579409	NA	0.00638694	NA	0.00638248	0.00631515	0.00862695
PS 15:0;0_18:2;0	PS	GPL	MEM	33	2	0		NA	0.00064509	NA	NA	NA	NA	NA	NA	NA	NA	NA	NA	0.00524669	NA	NA	NA	NA	NA
PS 15:0;0_20:5;0	PS	GPL	MEM	35	5	0		NA	NA	NA	NA	NA	NA	NA	NA	NA	NA	NA	NA	0.0149515	NA	NA	NA	NA	NA
PS 15:0;0_22:4;0	PS	GPL	MEM	37	4	0		NA	NA	NA	NA	NA	NA	NA	NA	NA	NA	NA	NA	NA	0.00169304	0.00280861	0.000756541	0.000628554	NA
PS 15:0;0_22:5;0	PS	GPL	MEM	37	5	0		NA	NA	NA	NA	NA	NA	NA	NA	0.00100214	NA	NA	NA	NA	NA	NA	NA	NA	NA
PS 15:1;0_18:0;0	PS	GPL	MEM	33	1	0		NA	NA	NA	0.0015359	NA	NA	0.0024245	0.00278297	0.0019557	NA	NA	NA	NA	NA	NA	0.00360042	0.00291078	NA
PS 16:0;0_16:0;0	PS	GPL	MEM	32	0	0		0.00864864	0.00878191	0.00509173	0.00439375	0.00518221	0.00343394	0.0044015	NA	0.00427376	0.00682354	0.00433323	0.00363684	0.0103806	0.0129863	NA	0.0106688	0.0156534	NA
PS 16:0;0_16:1;0	PS	GPL	MEM	32	1	0		0.0481226	0.0457756	0.044617	0.0318432	0.0354235	0.0431721	0.0491839	0.0441373	0.0526709	0.039841	0.0428982	0.0409893	0.0510433	0.0343222	0.0405125	0.0503207	0.0428605	0.0430715
PS 16:0;0_17:1;0	PS	GPL	MEM	33	1	0		0.00365966	0.00363179	0.00353839	0.00192572	0.00365751	0.00397916	0.00287202	0.00430927	0.00273143	0.00209836	0.00225782	0.00208629	0.0105597	0.00576448	NA	0.00498854	0.00401161	0.00587401
PS 16:0;0_18:0;0	PS	GPL	MEM	34	0	0		0.0554881	0.0532234	0.046156	0.0335839	0.0437128	0.0553177	0.045906	0.0433525	0.0412113	0.0458781	0.0465101	0.0423471	0.0894549	0.0699477	NA	0.0611417	0.0633563	0.0592587
PS 16:0;0_18:1;0	PS	GPL	MEM	34	1	0		0.295401	0.279624	0.285603	0.225916	0.315757	0.334061	0.30425	0.287674	0.3069	0.301279	0.311748	0.299639	0.297631	0.273464	0.199483	0.32396	0.298148	0.301253
PS 16:0;0_18:2;0	PS	GPL	MEM	34	2	0		0.0173845	0.0130502	0.0121974	0.0113649	0.0135338	0.0154684	0.0129813	0.00933088	0.0121418	0.011936	0.0131062	0.0115084	NA	0.0101156	NA	0.0139358	0.0112841	NA
PS 16:0;0_19:0;0	PS	GPL	MEM	35	0	0		NA	NA	NA	NA	0.00511334	NA	NA	NA	NA	NA	NA	NA	NA	NA	NA	NA	NA	NA
PS 16:0;0_19:1;0	PS	GPL	MEM	35	1	0		0.0116786	0.0124791	0.0130493	0.00792097	0.00937752	0.0102585	0.0101133	NA	0.00899411	NA	NA	NA	NA	0.00923738	NA	0.0113331	0.00987586	NA
PS 16:0;0_20:1;0	PS	GPL	MEM	36	1	0		0.0137126	0.014547	0.0151041	0.0144761	0.0217868	0.0176634	0.0118174	0.01213	0.00827908	0.0139709	0.0160683	0.015702	0.00788263	0.00689193	0.0151298	0.0115059	0.00694663	0.0109818
PS 16:0;0_20:2;0	PS	GPL	MEM	36	2	0		0.00968449	0.00864697	0.00952038	0.0086338	0.0106387	0.0134774	0.0108348	0.00913236	0.00792221	0.0108633	0.0119196	0.0123436	0.00711179	0.00625464	NA	0.00803052	0.00835571	0.0087202
PS 16:0;0_20:3;0	PS	GPL	MEM	36	3	0		0.00662374	0.00633571	0.00616248	0.00874128	0.00836907	0.0102667	0.00775737	0.00592643	0.00804929	0.00789517	0.00768441	0.00851925	0.007777	0.013409	NA	0.0148419	0.0165834	0.00721682
PS 16:0;0_20:4;0	PS	GPL	MEM	36	4	0		0.0139187	0.014355	0.011168	0.0112795	0.0155277	0.0195887	0.0177807	0.0178546	0.0179292	0.0157087	0.0125196	0.0146279	0.0567821	0.0529801	0.0471211	0.0349129	0.0343592	0.0255199
PS 16:0;0_21:3;0	PS	GPL	MEM	37	3	0		NA	NA	NA	NA	NA	NA	0.0038647	NA	0.00505512	NA	NA	NA	NA	0.00331251	NA	NA	NA	NA
PS 16:0;0_22:0;0	PS	GPL	MEM	38	0	0		0.0145341	0.0265269	NA	0.0118155	NA	NA	NA	NA	NA	NA	NA	NA	NA	NA	NA	0.0224386	NA	NA
PS 16:0;0_22:1;0	PS	GPL	MEM	38	1	0		0.00544422	0.00551299	0.00564564	0.00501531	0.00646877	0.00622995	0.00534814	0.00576481	0.00423559	0.00602476	0.00612038	0.00594511	0.0109868	0.00796512	NA	0.00790095	0.00735799	0.00706908
PS 16:0;0_22:2;0	PS	GPL	MEM	38	2	0		0.0025985	0.00246196	0.00345362	0.00360708	0.00432683	0.00508417	0.00374833	0.002777	NA	0.00417121	0.00421881	0.00370911	NA	0.00237354	NA	0.00469933	NA	NA
PS 16:0;0_22:3;0	PS	GPL	MEM	38	3	0		0.0113516	0.0146136	0.0142988	0.0133931	0.0219985	0.0213538	0.0129303	0.0137901	0.0118402	0.0195936	0.01928	0.0214112	0.0192896	0.0165432	NA	0.01986	0.0179895	0.020152
PS 16:0;0_22:4;0	PS	GPL	MEM	38	4	0		0.0869788	0.103935	0.0726248	NA	0.0635337	0.0726152	0.07706	NA	0.0744626	0.0807046	0.0701941	0.0639044	0.213575	0.189402	0.171312	0.138573	0.152885	0.0821983
PS 16:0;0_22:5;0	PS	GPL	MEM	38	5	0		0.0174594	0.0172434	0.0136399	0.0113919	0.0127429	0.0152066	0.0200835	0.0185319	0.0200802	0.0178446	0.0152228	0.0161307	0.0576767	0.054615	0.0564124	0.0471851	0.0410958	0.0338943
PS 16:0;0_22:6;0	PS	GPL	MEM	38	6	0		0.00732006	NA	0.00663517	0.00472792	NA	0.0068783	0.0140076	0.0150005	0.018438	0.00914263	0.0089425	0.009243	0.0346695	0.0185747	NA	0.0244493	0.0202672	NA
PS 16:0;0_24:0;0	PS	GPL	MEM	40	0	0		0.0240798	0.0226691	0.0254148	NA	0.0341204	NA	NA	NA	NA	NA	0.0283704	0.0250023	NA	NA	NA	0.00843796	0.00690784	NA
PS 16:0;0_24:1;0	PS	GPL	MEM	40	1	0		0.00266997	0.00173909	0.00205452	0.00135119	0.00170629	0.0016334	0.00158947	NA	0.0017762	0.00191207	0.00187312	0.00204811	NA	0.00247074	NA	0.00249699	0.00224933	0.00251144
PS 16:0;0_24:2;0	PS	GPL	MEM	40	2	0		NA	NA	0.00383757	0.00301167	0.00438324	NA	NA	NA	0.00287374	NA	0.00395615	NA	NA	NA	NA	NA	NA	NA
PS 16:0;0_24:3;0	PS	GPL	MEM	40	3	0		0.00553046	0.00806534	0.00467612	NA	NA	NA	0.00579556	NA	0.00433619	NA	0.0052545	NA	NA	NA	NA	NA	0.00601843	NA
PS 16:0;0_24:4;0	PS	GPL	MEM	40	4	0		NA	NA	0.00371645	NA	NA	NA	NA	NA	NA	NA	NA	NA	NA	NA	NA	NA	NA	NA
PS 16:1;0_17:0;0	PS	GPL	MEM	33	1	0		0.0081638	0.00879112	0.00878152	0.0046203	0.00791861	0.0075679	0.00685261	0.00965131	0.00662125	0.00536509	0.00609559	0.0047507	0.0150047	0.00806183	NA	0.00715776	0.00679931	0.00945419
PS 16:1;0_17:1;0	PS	GPL	MEM	33	2	0		NA	0.00268399	NA	NA	NA	NA	NA	0.00625814	NA	NA	NA	NA	0.00791877	NA	NA	NA	NA	0.0146774
PS 16:1;0_18:0;0	PS	GPL	MEM	34	1	0		0.302362	0.274655	0.296832	0.191636	0.256745	0.26982	0.269814	0.281288	0.293932	0.268762	0.272954	0.276256	0.246564	0.233619	0.168294	0.27792	0.254658	0.274819
PS 16:1;0_18:1;0	PS	GPL	MEM	34	2	0		0.0588803	0.0544661	0.0593982	0.0466897	0.059197	0.0616896	0.0494674	0.0370662	0.0504777	0.0498323	0.0566805	0.0517286	NA	0.0213252	NA	0.03411	0.0265526	NA
PS 16:1;0_19:0;0	PS	GPL	MEM	35	1	0		0.00826575	0.00842846	0.00866012	0.00503042	0.00560506	0.00578848	0.0066854	NA	0.00568472	NA	0.00602898	NA	NA	0.0037327	NA	0.00505044	0.00447017	NA
PS 16:1;0_19:1;0	PS	GPL	MEM	35	2	0		0.0105484	0.0112977	0.0119899	0.00700987	0.0086052	0.0079304	0.00666136	NA	0.00622509	0.00510299	0.00561503	0.00494981	NA	0.00165266	NA	0.00409379	0.0029533	NA
PS 16:1;0_20:0;0	PS	GPL	MEM	36	1	0		0.00762253	0.00739474	0.00991501	0.00658661	NA	0.00782339	0.00810267	NA	0.00531953	0.00874148	0.00705649	0.00746585	0.00502215	0.00270777	NA	0.00672895	0.0058549	NA
PS 16:1;0_20:1;0	PS	GPL	MEM	36	2	0		0.0165162	0.0179001	0.0202787	0.0197215	0.0250986	0.0218466	0.016576	0.0143539	0.0137456	0.0207668	0.0235214	0.0203628	0.00427539	0.00440328	0.00679832	0.00689099	0.00670066	NA
PS 16:1;0_20:2;0	PS	GPL	MEM	36	3	0		0.00441993	0.00411336	0.00523252	0.00590481	0.00562104	0.00579455	0.00412832	0.0031228	0.00381192	0.00488481	0.00497198	0.00507451	0.00119097	0.00181583	NA	0.00318145	0.00334714	0.00147791
PS 16:1;0_20:3;0	PS	GPL	MEM	36	4	0		0.0129682	0.0112749	0.0122752	0.00988165	0.0130088	0.013947	0.0141305	0.011649	0.0105418	0.0135166	0.0128677	0.0122707	0.00587666	0.00566314	NA	0.0104078	0.0108047	0.0102944
PS 16:1;0_21:1;0	PS	GPL	MEM	37	2	0		NA	0.00178206	NA	NA	NA	NA	NA	NA	0.00270037	NA	0.00286233	NA	NA	0.00116174	NA	NA	NA	NA
PS 16:1;0_21:2;0	PS	GPL	MEM	37	3	0		NA	0.000711393	NA	0.001017	NA	NA	NA	NA	NA	0.00125982	0.00107254	NA	NA	NA	NA	NA	NA	NA
PS 16:1;0_21:3;0	PS	GPL	MEM	37	4	0		0.00170064	0.00300211	0.00174976	0.000934366	0.00102212	0.00212077	0.00175003	NA	0.00154886	0.000934564	0.00117416	0.00116765	NA	NA	NA	0.00217011	0.00197735	NA
PS 16:1;0_22:0;0	PS	GPL	MEM	38	1	0		0.00836694	0.00775192	0.00827176	0.00608891	0.00824259	0.00875704	0.00678864	0.00615634	0.00639659	0.00749629	0.00824398	0.00781303	0.00449783	0.00496301	0.0099313	0.0063579	0.00592385	0.00681175
PS 16:1;0_22:1;0	PS	GPL	MEM	38	2	0		0.0121569	0.01217	0.0139828	0.0116803	0.0149122	0.0164349	0.0127468	0.0104443	0.0106139	0.0163177	0.0167039	0.0184034	0.00448949	0.0044552	NA	0.00976143	0.00672953	0.00768093
PS 16:1;0_22:2;0	PS	GPL	MEM	38	3	0		0.0061191	0.00704256	0.00796855	0.00769695	0.0119782	0.0130347	0.0060335	0.00843106	0.00536974	0.0100364	0.0119226	0.0137016	0.00380995	0.00140989	NA	0.00362206	0.00439663	0.00378265
PS 16:1;0_22:3;0	PS	GPL	MEM	38	4	0		0.00904364	0.00710959	0.00759475	NA	0.00662231	0.00763232	0.00708648	NA	0.00538379	0.00742353	0.0078143	0.00769186	NA	NA	NA	0.0033825	0.00338484	NA
PS 16:1;0_22:4;0	PS	GPL	MEM	38	5	0		0.00667696	0.00650137	0.0045956	0.00332455	0.00355568	0.00350844	0.00519297	0.00527237	0.00545143	0.00369728	0.00309526	0.00344275	0.00518657	0.00640834	0.00517438	0.00544721	0.00564452	0.00397474
PS 16:1;0_22:5;0	PS	GPL	MEM	38	6	0		0.00442751	0.00729699	0.00454485	0.00321237	0.00603017	0.00422568	0.00935493	0.00891971	0.011161	0.00561794	0.00530065	0.00557758	0.0156402	0.00766655	0.0622226	0.0124356	0.00930515	0.0323418
PS 16:1;0_23:0;0	PS	GPL	MEM	39	1	0		NA	NA	NA	NA	NA	NA	NA	NA	NA	NA	NA	NA	NA	0.00136782	NA	0.0107379	0.00618934	NA
PS 16:1;0_23:1;0	PS	GPL	MEM	39	2	0		0.00171239	0.000927384	NA	0.00104906	NA	NA	NA	NA	NA	NA	NA	0.00211155	NA	NA	NA	0.000690006	NA	NA
PS 16:1;0_23:2;0	PS	GPL	MEM	39	3	0		0.00242993	0.00104281	NA	NA	NA	NA	NA	NA	0.00198897	NA	NA	0.00168203	NA	NA	NA	NA	NA	NA
PS 16:1;0_24:0;0	PS	GPL	MEM	40	1	0		0.00925685	0.00871306	0.00903831	0.00373916	0.00675374	0.00648677	0.00610075	0.00618986	0.00657311	0.00634704	0.00729494	0.0073844	0.00624068	0.00503178	0.00382474	0.00803485	0.00799073	0.00728107
PS 16:1;0_24:1;0	PS	GPL	MEM	40	2	0		0.00994644	0.00935111	0.0106082	0.00689386	0.00989142	0.0113464	0.00756906	0.00936881	0.00699523	0.012276	0.0105128	0.0108068	0.00537678	0.00837391	0.00620078	0.00975032	0.00855364	0.010625
PS 16:1;0_24:2;0	PS	GPL	MEM	40	3	0		0.00479296	0.00523674	0.00535355	0.00542276	0.00668799	0.00726219	0.00453005	0.00365815	0.00372335	0.00639178	0.00656201	0.00640992	0.00198844	0.00253865	NA	0.00377553	0.00314757	0.00355039
PS 16:1;0_24:3;0	PS	GPL	MEM	40	4	0		0.00262987	0.00232333	0.00263931	0.00242319	0.00268797	0.00263001	0.00300387	0.00273609	0.00245383	0.00266806	0.00274584	0.00289894	0.00356642	0.00249526	NA	0.00301451	0.00256639	0.00236011
PS 16:1;0_24:4;0	PS	GPL	MEM	40	5	0		NA	0.00928761	0.0075445	0.004196	0.00456043	NA	0.00658476	0.00665678	0.00686625	NA	0.00479889	0.00523457	NA	0.00330336	NA	0.00388062	0.00515068	NA
PS 16:1;0_24:5;0	PS	GPL	MEM	40	6	0		0.0333889	0.0311672	0.029108	NA	NA	NA	0.0281892	0.0262121	NA	NA	NA	NA	NA	0.0109815	NA	NA	NA	NA
PS 16:1;0_24:6;0	PS	GPL	MEM	40	7	0		NA	0.00844318	NA	NA	NA	NA	0.00993977	0.0133193	0.0112725	NA	0.0143324	NA	NA	NA	NA	NA	NA	NA
PS 16:2;0_17:0;0	PS	GPL	MEM	33	2	0		NA	0.000673437	NA	NA	NA	NA	NA	0.00100074	NA	NA	NA	NA	NA	NA	NA	NA	NA	NA
PS 16:2;0_18:0;0	PS	GPL	MEM	34	2	0		0.00487208	0.00450293	0.00455189	0.00285171	0.00401138	0.00475332	0.00360316	0.00272646	0.00377813	0.00341449	0.00348989	0.00399991	NA	0.00632784	NA	0.0056051	0.00465364	NA
PS 16:2;0_22:4;0	PS	GPL	MEM	38	6	0		9.14367e-05	0.000219597	NA	NA	NA	NA	0.00018764	NA	NA	NA	NA	NA	NA	NA	NA	NA	NA	NA
PS 17:0;0_17:1;0	PS	GPL	MEM	34	1	0		0.0105497	0.0108371	0.0131108	0.0102389	0.0113109	0.0183456	0.0123859	0.0113528	0.00923478	0.013069	0.0133551	0.0110502	0.0161558	0.0162306	0.0345314	0.0165903	0.0140772	0.019089
PS 17:0;0_18:1;0	PS	GPL	MEM	35	1	0		0.073257	0.0698747	0.0794497	0.0551728	0.0613494	0.0693219	0.0677918	0.069491	0.0638963	0.0791421	0.0787722	0.0806276	0.0729917	0.0715128	0.109491	0.0688846	0.0622291	0.0689163
PS 17:0;0_18:2;0	PS	GPL	MEM	35	2	0		0.00534968	0.00639897	0.0070942	NA	0.0056322	0.00569151	0.00561543	0.00586048	0.00569617	0.00512971	0.00560968	0.00495868	NA	NA	NA	NA	NA	NA
PS 17:0;0_19:1;0	PS	GPL	MEM	36	1	0		NA	NA	NA	0.00440074	NA	NA	NA	NA	NA	NA	0.00508754	NA	NA	NA	NA	NA	NA	NA
PS 17:0;0_19:2;0	PS	GPL	MEM	36	2	0		0.00228519	NA	NA	NA	NA	NA	NA	NA	0.00178242	NA	NA	NA	NA	NA	NA	NA	NA	NA
PS 17:0;0_19:3;0	PS	GPL	MEM	36	3	0		NA	0.00782399	NA	NA	NA	NA	NA	0.00574927	NA	NA	NA	NA	NA	NA	NA	NA	NA	NA
PS 17:0;0_20:1;0	PS	GPL	MEM	37	1	0		0.00392849	0.00398235	0.00447478	0.0046198	0.00500667	0.00647317	0.00422962	0.00372883	0.00329609	0.00600207	0.00557875	0.00445238	NA	0.00372302	NA	0.00368454	0.00307836	0.00331619
PS 17:0;0_20:2;0	PS	GPL	MEM	37	2	0		0.00526288	0.00465336	0.00517357	0.0053445	0.00659069	0.0062446	0.00544832	0.00501687	0.0046596	0.00675962	0.00760499	0.00687385	NA	0.00227712	NA	0.00336318	0.00337982	0.00364363
PS 17:0;0_20:3;0	PS	GPL	MEM	37	3	0		0.0065791	0.00721456	0.00765452	0.00746993	0.00792668	0.00765603	0.00880072	0.00701084	0.00985425	0.00759888	0.00766201	0.00657336	0.0165926	0.00573111	NA	0.0111331	0.0110962	0.0156428
PS 17:0;0_20:4;0	PS	GPL	MEM	37	4	0		0.00667202	0.0148473	0.00670952	0.0048343	0.00437212	0.0109514	0.00659699	0.0059704	0.00632132	0.00480021	0.00474513	0.00423739	0.0326336	0.0347615	0.0633398	0.0224088	0.0203402	0.018972
PS 17:0;0_21:2;0	PS	GPL	MEM	38	2	0		NA	NA	NA	NA	NA	NA	NA	NA	NA	NA	0.000881423	NA	NA	NA	NA	NA	NA	NA
PS 17:0;0_21:3;0	PS	GPL	MEM	38	3	0		NA	0.00148454	NA	NA	NA	NA	0.00149257	NA	NA	0.00219694	NA	NA	NA	NA	NA	NA	0.00312638	NA
PS 17:0;0_22:1;0	PS	GPL	MEM	39	1	0		NA	0.0061078	0.0121192	NA	NA	0.0112977	NA	0.00838226	0.00941251	0.0123341	0.00643562	0.012084	NA	NA	NA	NA	NA	NA
PS 17:0;0_22:2;0	PS	GPL	MEM	39	2	0		NA	0.000468987	0.000840737	NA	NA	0.00151274	NA	NA	NA	NA	NA	NA	NA	NA	NA	NA	NA	NA
PS 17:0;0_22:3;0	PS	GPL	MEM	39	3	0		0.00267837	0.00213687	0.00210942	0.0025177	0.00254816	0.00422229	0.00211201	0.00156502	0.00164531	NA	0.00189238	0.00236231	0.00237238	0.00272521	NA	NA	0.00266259	NA
PS 17:0;0_22:4;0	PS	GPL	MEM	39	4	0		0.00642425	0.00731896	0.00643877	0.00563942	0.00504577	0.00586968	0.00525701	0.00419331	0.00440438	0.00547544	0.00545285	0.00501701	0.0307894	0.0246289	0.392502	0.0109023	0.01221	0.0785202
PS 17:0;0_22:5;0	PS	GPL	MEM	39	5	0		0.0198278	0.0149942	0.029775	0.0219081	0.0191925	0.0260258	0.0227287	0.0252987	0.0204563	0.0265225	0.0295933	0.0329822	0.0405587	0.0356397	0.148828	0.0334383	0.0331697	0.0383255
PS 17:0;0_22:6;0	PS	GPL	MEM	39	6	0		0.0134016	0.0141107	0.0125058	NA	0.00939793	0.00993093	0.0168892	0.0120621	0.0160261	0.0126845	0.0109765	0.0114192	0.0254514	0.0259319	0.0529871	0.0242764	0.0251298	0.0165857
PS 17:0;0_24:2;0	PS	GPL	MEM	41	2	0		NA	NA	0.000847737	NA	NA	NA	NA	NA	NA	NA	NA	NA	NA	NA	NA	NA	NA	NA
PS 17:1;0_18:0;0	PS	GPL	MEM	35	1	0		0.0222583	0.0202754	0.0220853	0.0110294	0.0147865	0.0177384	0.0161638	0.0172584	0.0175492	0.0155444	0.0159414	0.0122005	0.0359203	0.0350158	NA	0.028013	0.0263277	0.0259376
PS 17:1;0_18:1;0	PS	GPL	MEM	35	2	0		0.0236994	0.0238529	0.0259055	0.0158176	0.0222763	0.0231829	0.0177155	0.0196267	0.0172746	0.0146697	0.0160468	0.0159884	NA	0.00887594	NA	0.0134773	0.0105785	0.00887542
PS 17:1;0_19:1;0	PS	GPL	MEM	36	2	0		NA	0.00277916	0.00273115	NA	NA	NA	NA	NA	NA	NA	NA	NA	NA	NA	NA	NA	NA	NA
PS 17:1;0_20:1;0	PS	GPL	MEM	37	2	0		0.00209618	0.00195304	0.00176725	0.00189522	0.00248257	0.00217253	0.00184591	0.00151909	0.00131199	0.00230167	0.00218735	0.00183664	0.00150706	0.000850861	NA	0.000766212	0.000880697	0.00136061
PS 17:1;0_20:2;0	PS	GPL	MEM	37	3	0		NA	0.000802049	NA	0.00101076	0.00127435	0.00110248	0.00118263	NA	NA	0.000863259	0.00118638	0.000918203	NA	NA	NA	NA	NA	0.00113708
PS 17:1;0_20:3;0	PS	GPL	MEM	37	4	0		0.00131514	0.00213915	0.00134546	0.000760326	0.000672218	0.0018022	0.00132531	0.000914166	0.00121605	0.000744714	0.000894575	0.000727338	0.00112238	0.00140086	NA	0.00142461	0.0015331	0.00129912
PS 17:1;0_20:4;0	PS	GPL	MEM	37	5	0		NA	NA	NA	NA	NA	NA	NA	NA	0.0028214	NA	NA	NA	NA	NA	NA	NA	NA	NA
PS 17:1;0_21:4;0	PS	GPL	MEM	38	5	0		NA	NA	NA	NA	NA	NA	NA	NA	NA	NA	NA	NA	NA	0.00126786	0.00180522	NA	NA	NA
PS 17:1;0_22:0;0	PS	GPL	MEM	39	1	0		NA	0.00437913	NA	NA	0.0136415	NA	NA	NA	NA	NA	0.00580826	NA	NA	NA	NA	NA	0.00310584	NA
PS 17:1;0_22:1;0	PS	GPL	MEM	39	2	0		0.00167259	0.000964948	NA	0.000943952	0.00235928	0.00185307	0.0129801	NA	0.0100777	NA	0.0021526	0.00167364	NA	NA	NA	0.000682734	0.000935734	NA
PS 17:1;0_22:2;0	PS	GPL	MEM	39	3	0		NA	NA	0.000785457	NA	0.00111243	NA	0.000957388	NA	NA	NA	0.000919101	NA	NA	NA	NA	NA	NA	NA
PS 17:1;0_22:3;0	PS	GPL	MEM	39	4	0		NA	NA	NA	0.00285404	NA	0.00403556	NA	0.00159363	NA	0.00384623	NA	NA	NA	NA	NA	NA	NA	NA
PS 17:1;0_22:4;0	PS	GPL	MEM	39	5	0		0.00289042	0.00200557	0.00432916	NA	0.00198468	0.00393717	0.00243244	0.00452496	0.00260339	0.00290398	NA	NA	0.00339906	0.00338889	NA	0.00239507	0.0016148	NA
PS 17:1;0_22:5;0	PS	GPL	MEM	39	6	0		0.00119765	0.000574965	0.000853749	0.00832253	0.000586424	0.000561301	0.00114702	0.00193815	0.00125429	0.000900335	0.000782955	0.00124419	0.00389817	0.00248899	0.0178403	0.0018953	0.0014908	NA
PS 17:1;0_24:1;0	PS	GPL	MEM	41	2	0		NA	0.0011169	0.00075879	0.00495321	NA	NA	NA	NA	NA	NA	0.000930853	NA	NA	NA	NA	NA	NA	NA
PS 17:1;0_24:2;0	PS	GPL	MEM	41	3	0		NA	NA	NA	0.00511479	NA	NA	NA	NA	NA	NA	NA	NA	NA	NA	NA	NA	NA	NA
PS 18:0;0_18:1;0	PS	GPL	MEM	36	1	0		2.39038	2.29305	2.36702	1.68057	2.27921	2.35747	2.21131	2.30508	2.22515	2.42406	2.40825	2.4111	2.28952	2.16885	1.86134	2.20377	2.14525	2.1506
PS 18:0;0_18:2;0	PS	GPL	MEM	36	2	0		0.123742	0.113843	0.118799	0.0822466	0.0970551	0.12256	0.12298	0.127842	0.133708	0.118377	0.124451	0.127096	0.119572	0.123474	0.0964185	0.130712	0.122868	0.131856
PS 18:0;0_18:3;0	PS	GPL	MEM	36	3	0		NA	NA	NA	NA	NA	NA	NA	NA	NA	NA	NA	NA	NA	0.0129276	NA	NA	NA	NA
PS 18:0;0_19:0;0	PS	GPL	MEM	37	0	0		NA	NA	0.00970393	NA	NA	NA	NA	NA	NA	NA	0.00851717	NA	NA	0.00866006	NA	NA	NA	NA
PS 18:0;0_19:1;0	PS	GPL	MEM	37	1	0		0.0430833	0.0430458	0.0493844	0.0337629	0.0500154	0.0490358	0.0448064	0.0308685	0.0379083	0.0441972	0.0524339	0.0390662	0.0284031	0.0288812	NA	0.0289869	0.0287219	0.0265863
PS 18:0;0_19:2;0	PS	GPL	MEM	37	2	0		0.0095474	0.00960864	0.0111698	0.00644014	0.0103954	0.0117498	0.00965549	0.00850158	0.00990325	0.0091025	0.00988357	0.00783593	NA	0.00598249	NA	0.00887908	0.00780806	0.00739477
PS 18:0;0_19:3;0	PS	GPL	MEM	37	3	0		0.00629534	0.00498857	0.00618789	0.00394602	0.00562844	0.00547695	0.00649578	0.0054964	0.00954827	0.00439735	0.00508393	0.00563019	NA	0.00691439	NA	0.00827168	0.00871535	NA
PS 18:0;0_20:0;0	PS	GPL	MEM	38	0	0		0.0153127	NA	NA	0.0101792	NA	NA	NA	NA	0.0247406	0.0285047	NA	NA	NA	NA	NA	NA	NA	NA
PS 18:0;0_20:1;0	PS	GPL	MEM	38	1	0		0.0284754	0.030554	0.0312646	0.0237375	0.0331787	0.0365822	0.0224173	0.0183904	0.0221771	0.026687	0.0321884	0.0314094	0.0151935	0.0189171	0.016807	0.0214769	0.0202027	0.017773
PS 18:0;0_20:2;0	PS	GPL	MEM	38	2	0		0.070004	0.0695312	0.0717194	0.0529691	0.0763745	0.0832545	0.0667445	0.0560517	0.064718	0.0786898	0.0826741	0.084934	0.0327472	0.0318135	NA	0.0532726	0.0517736	0.0544398
PS 18:0;0_20:3;0	PS	GPL	MEM	38	3	0		0.271155	0.283839	0.289479	0.212317	0.425351	0.412307	0.298814	0.363661	0.316949	0.396865	0.40309	0.501305	0.580372	0.438039	0.831785	0.455824	0.487841	0.469955
PS 18:0;0_20:4;0	PS	GPL	MEM	38	4	0		0.203285	0.168474	0.137513	NA	0.115103	0.110051	0.151983	0.276964	0.158503	0.136726	0.114199	0.131847	1.10011	0.938906	0.747217	0.276775	0.346537	0.165425
PS 18:0;0_20:5;0	PS	GPL	MEM	38	5	0		0.00668632	0.0065969	0.00525015	0.00363927	0.00410109	0.00511596	0.00689611	0.00725457	0.00880679	0.00548202	0.00533022	0.00535083	0.0195984	0.0224894	0.00796053	0.0134051	0.0142338	0.0104618
PS 18:0;0_21:2;0	PS	GPL	MEM	39	2	0		NA	0.00482084	0.00752922	0.00474189	0.0129791	0.0130061	NA	0.003708	NA	0.00710785	NA	0.0107204	NA	NA	NA	0.00381533	NA	NA
PS 18:0;0_21:3;0	PS	GPL	MEM	39	3	0		0.0584639	0.0379164	0.0382101	0.0423492	0.0362173	0.0697623	0.0417788	0.0341528	0.0397186	0.0720232	0.0427977	0.0380583	0.0412725	0.0418184	0.0834833	0.0497769	0.0459651	0.0573562
PS 18:0;0_21:5;0	PS	GPL	MEM	39	5	0		NA	0.0177822	NA	NA	NA	NA	NA	NA	NA	NA	NA	NA	NA	NA	NA	NA	NA	NA
PS 18:0;0_22:1;0	PS	GPL	MEM	40	1	0		0.0112853	0.0119341	0.0116097	0.00719983	0.00992373	0.0116991	0.0113121	0.00991151	0.0102914	0.0105062	0.01108	0.0112453	0.0125198	0.0113191	0.0220643	0.0114912	0.0114041	0.0121291
PS 18:0;0_22:2;0	PS	GPL	MEM	40	2	0		0.0143127	0.0144254	0.0167293	0.0123051	0.0179084	0.022883	0.0127725	NA	0.0108842	NA	0.0190892	0.0191469	0.011303	NA	NA	0.0132791	0.0107736	NA
PS 18:0;0_22:3;0	PS	GPL	MEM	40	3	0		0.0652325	0.0641802	0.0686917	0.0519899	0.0672275	0.0743206	0.0526114	0.045328	0.0463977	0.0654725	0.0678659	0.0693919	0.0819441	0.0755286	0.111672	0.0794394	0.0692606	0.0666638
PS 18:0;0_22:4;0	PS	GPL	MEM	40	4	0		0.154679	0.151633	0.112667	0.0717984	0.0973669	0.107028	0.0928338	0.0896898	0.0954027	0.0711152	0.0697725	0.0688518	0.439676	0.423994	0.326515	0.224573	0.235882	0.173544
PS 18:0;0_22:5;0	PS	GPL	MEM	40	5	0		0.275073	0.262461	0.192604	0.126303	0.182637	0.198345	0.228783	0.230344	0.227581	0.201013	0.179563	0.192311	0.875469	0.819249	0.638144	0.538516	0.615743	0.453648
PS 18:0;0_22:6;0	PS	GPL	MEM	40	6	0		0.282022	0.272994	0.220621	0.174515	0.24144	0.243522	0.276532	0.296837	0.324696	0.294644	0.267287	0.290667	0.547969	0.521165	0.313083	0.520269	0.496638	0.451235
PS 18:0;0_24:1;0	PS	GPL	MEM	42	1	0		0.00933515	0.00959527	0.00945341	0.00573921	0.00697528	0.008217	0.00734306	0.00565059	0.00696652	0.00839135	0.00823241	0.00769853	0.00626675	0.00634258	NA	0.00811851	0.00792656	0.007311
PS 18:0;0_24:2;0	PS	GPL	MEM	42	2	0		0.0191052	0.0176848	0.0193295	0.0132613	0.0177585	0.0215877	0.0167121	0.0137931	0.0148899	0.0187398	0.0200174	0.0190415	NA	NA	NA	NA	0.0154764	NA
PS 18:0;0_24:3;0	PS	GPL	MEM	42	3	0		0.0142151	0.015391	0.0135517	0.00971956	0.0125089	0.0140803	0.013688	0.00883111	0.010811	0.0126546	0.0130633	0.0132034	0.0196275	0.0188672	NA	0.0163251	0.014575	0.0108018
PS 18:0;0_24:4;0	PS	GPL	MEM	42	4	0		0.00619045	0.00685756	0.00496654	NA	0.00412606	0.00468259	0.0062525	0.00324502	0.00449354	NA	0.00395245	0.00336127	0.0140833	0.0152857	NA	0.0103123	0.01075	0.0106185
PS 18:0;0_24:5;0	PS	GPL	MEM	42	5	0		NA	NA	NA	NA	NA	NA	NA	NA	NA	NA	NA	NA	0.0203217	0.0225137	NA	0.00779941	0.00561396	NA
PS 18:0;0_24:6;0	PS	GPL	MEM	42	6	0		NA	NA	NA	NA	NA	NA	NA	NA	NA	NA	NA	NA	NA	0.00779543	NA	NA	NA	NA
PS 18:1;0_18:1;0	PS	GPL	MEM	36	2	0		0.312028	0.300982	0.320011	0.309806	0.372659	0.459641	0.28561	0.269848	0.268993	0.347013	0.395707	0.377266	0.14903	0.1594	0.132839	0.211074	0.199004	0.216618
PS 18:1;0_18:2;0	PS	GPL	MEM	36	3	0		0.039765	0.0371082	0.0444734	0.0515458	0.0469836	0.0485316	0.0449837	0.0304957	0.0420459	0.050061	0.0471214	0.0437132	NA	NA	NA	0.0372305	0.0379012	NA
PS 18:1;0_18:3;0	PS	GPL	MEM	36	4	0		0.00605661	0.00550801	0.00591432	0.00554921	0.00783038	NA	0.00710495	0.00638401	0.00738834	0.0079599	0.00675308	0.00727355	NA	NA	NA	NA	NA	0.00613943
PS 18:1;0_19:0;0	PS	GPL	MEM	37	1	0		0.0728107	0.0754868	0.079932	0.054786	0.0737703	0.0748351	0.0700822	0.0560101	0.0613063	0.0703729	0.0758841	0.0746603	0.0332503	0.0344777	0.121809	0.0401325	0.0402031	0.036227
PS 18:1;0_19:1;0	PS	GPL	MEM	37	2	0		0.097315	0.0970408	0.113019	0.0818854	0.10221	0.104761	0.0816506	0.0652338	0.0672108	0.085623	0.0913215	0.0863405	0.0267293	0.0186439	NA	0.0377227	0.0319973	0.0317279
PS 18:1;0_19:2;0	PS	GPL	MEM	37	3	0		0.00964615	0.00797288	0.010229	0.00778988	0.0104786	0.00948317	NA	0.00854019	NA	0.00881253	0.0108338	0.0107184	NA	NA	NA	NA	NA	NA
PS 18:1;0_19:3;0	PS	GPL	MEM	37	4	0		0.00949597	NA	0.00884337	0.00588394	0.00729663	NA	0.00979599	0.00993682	0.00975008	0.00760764	0.00821083	0.00817207	NA	NA	NA	NA	NA	NA
PS 18:1;0_20:0;0	PS	GPL	MEM	38	1	0		0.020506	0.0180062	0.0209526	0.0149512	0.0203697	0.0209522	0.0151863	0.0152331	0.0137291	0.0200315	0.0194863	0.0192064	0.0099788	0.0112326	0.0172178	0.0138502	0.0124565	0.0112039
PS 18:1;0_20:1;0	PS	GPL	MEM	38	2	0		0.0292406	0.0296349	0.0338568	0.0315386	0.0398896	0.0466823	0.029583	0.0229052	0.0242232	0.0354486	0.041541	0.0416997	0.0105274	0.0109457	NA	0.0173461	0.0172207	0.0199995
PS 18:1;0_20:2;0	PS	GPL	MEM	38	3	0		0.0235824	0.0220807	0.0286097	0.0273486	0.0511654	0.0507903	0.0215681	0.0244383	0.0182669	0.0383441	0.0433933	0.0488657	0.0143542	0.0107877	NA	0.0150426	0.014324	0.0166588
PS 18:1;0_20:3;0	PS	GPL	MEM	38	4	0		0.0399729	0.0284809	0.0305206	NA	0.0404338	0.0398783	0.0333962	0.0608358	0.0295744	0.0400081	0.0373482	0.0398676	0.0445624	0.0307199	0.0431951	0.0254904	0.0275058	0.0200929
PS 18:1;0_20:4;0	PS	GPL	MEM	38	5	0		0.0205618	0.0200909	0.0161235	0.0162035	0.0190963	0.0221017	0.0209638	0.0218566	0.0198487	0.0189575	0.0185039	0.0195356	0.0341499	0.0379301	0.0210001	0.0222813	0.0236313	0.0176465
PS 18:1;0_20:5;0	PS	GPL	MEM	38	6	0		0.00376278	0.00505128	0.00329063	0.00287641	0.00686119	0.00518778	0.00575815	0.00649044	0.00597875	0.00488932	0.00488576	0.00575882	0.00890157	0.00422621	NA	0.00634286	0.0049044	0.0183602
PS 18:1;0_21:0;0	PS	GPL	MEM	39	1	0		NA	NA	NA	NA	NA	NA	NA	NA	NA	NA	NA	NA	NA	0.00664492	NA	NA	NA	NA
PS 18:1;0_21:1;0	PS	GPL	MEM	39	2	0		0.010775	0.00433739	0.00676102	0.00486962	NA	NA	NA	0.00477395	NA	0.00774333	0.0136396	NA	NA	NA	NA	0.00412818	0.00689218	NA
PS 18:1;0_21:2;0	PS	GPL	MEM	39	3	0		NA	0.00669751	0.00787454	0.0107408	0.00986937	NA	NA	0.00896794	NA	NA	0.0103707	0.00995813	NA	NA	NA	NA	NA	NA
PS 18:1;0_21:3;0	PS	GPL	MEM	39	4	0		0.0450389	0.0360264	0.0454521	0.0474054	0.0686188	0.0651546	0.0418612	0.043439	0.0358489	0.0660287	0.0443013	0.0498073	NA	0.0277412	NA	0.0357469	0.0311461	NA
PS 18:1;0_22:0;0	PS	GPL	MEM	40	1	0		0.034369	0.0324071	0.0361844	0.0243148	0.0346733	0.0397475	0.0297105	0.024783	0.0264961	0.0356727	0.0359988	0.0348781	0.0190561	0.0179906	0.0217138	0.0256428	0.0216435	0.0241634
PS 18:1;0_22:1;0	PS	GPL	MEM	40	2	0		0.0292785	0.0302095	0.0319871	0.0267486	0.0391958	0.0442655	0.0282716	0.0316145	0.0199274	0.0521872	0.039683	0.0392907	0.0197874	0.0269492	0.0456065	0.0244268	0.0231289	0.0333964
PS 18:1;0_22:2;0	PS	GPL	MEM	40	3	0		0.00912187	0.00979363	0.0102282	0.0107868	0.0135476	0.0143162	0.00902899	0.00896586	0.00586924	0.0118817	0.0119021	0.0121634	NA	0.00557835	NA	0.00793876	0.0063103	0.00908
PS 18:1;0_22:3;0	PS	GPL	MEM	40	4	0		0.0165166	0.0160868	0.0165783	0.0156666	0.0222871	0.0231139	0.0155204	0.0133066	0.0110991	0.0163426	0.0181217	0.0161596	NA	0.00963311	0.0168293	0.00967291	0.00949186	0.0111584
PS 18:1;0_22:4;0	PS	GPL	MEM	40	5	0		0.0479461	0.0424356	0.0387345	0.0268705	0.0378484	0.0442782	0.033459	0.0340564	0.0322937	0.0374895	0.032823	0.0340144	0.0418178	0.0390443	0.0645086	0.0321019	0.03487	0.037321
PS 18:1;0_22:5;0	PS	GPL	MEM	40	6	0		0.112966	0.0926975	0.0901899	0.0799868	0.106241	0.115145	0.107716	0.107511	0.0940934	0.129288	0.108456	0.117716	0.146826	0.106673	0.24685	0.144414	0.116417	0.131544
PS 18:1;0_22:6;0	PS	GPL	MEM	40	7	0		0.0250286	0.0187086	0.028314	0.0254212	0.0477545	0.0517388	0.0190625	0.0284376	0.0204358	0.0399694	0.0294468	0.0541438	0.0693726	0.0557539	0.133483	0.0463183	0.0506187	0.0472761
PS 18:1;0_23:1;0	PS	GPL	MEM	41	2	0		0.00606248	0.00567615	0.00605053	NA	NA	NA	0.00532382	NA	NA	NA	0.00513638	NA	NA	NA	NA	NA	NA	NA
PS 18:1;0_23:2;0	PS	GPL	MEM	41	3	0		NA	0.00671551	0.00614883	NA	NA	NA	0.00763391	NA	0.00580486	NA	NA	NA	NA	NA	NA	0.00781905	NA	NA
PS 18:1;0_23:3;0	PS	GPL	MEM	41	4	0		NA	NA	NA	NA	NA	NA	NA	NA	NA	NA	NA	NA	NA	NA	NA	NA	0.00242162	NA
PS 18:1;0_24:0;0	PS	GPL	MEM	42	1	0		0.0357235	0.0340823	0.0379182	0.0175192	0.0265215	0.0280459	0.0242605	0.0232713	0.0254796	0.0271126	0.0264986	0.0265923	0.0243768	0.0235257	NA	0.0304031	0.0327329	0.0283319
PS 18:1;0_24:1;0	PS	GPL	MEM	42	2	0		0.0203796	0.0203623	0.0247249	0.014731	0.0241707	0.0279841	0.0158405	0.016733	0.0140363	0.0232752	0.0253443	0.0252558	0.0265154	0.0214832	NA	0.0350907	0.0175481	0.0312243
PS 18:1;0_24:2;0	PS	GPL	MEM	42	3	0		0.00790172	0.00830202	0.00825749	0.00797621	0.0120982	0.0141345	0.00840207	0.00493932	0.00558914	0.00957827	0.0110073	0.0103117	0.00592794	0.0047928	NA	0.00643561	0.00577151	0.00586457
PS 18:1;0_24:3;0	PS	GPL	MEM	42	4	0		0.00655326	0.00700815	0.00537417	0.00711677	0.00619597	0.00657025	0.00758165	0.00385442	0.00561444	0.0099338	0.00612944	0.00506817	0.0102312	0.00852942	0.0531354	0.0093319	0.00889399	0.00869455
PS 18:1;0_24:4;0	PS	GPL	MEM	42	5	0		NA	NA	NA	NA	NA	NA	NA	NA	NA	NA	NA	NA	0.00746492	0.00763453	NA	0.00439236	0.00299729	NA
PS 18:2;0_18:2;0	PS	GPL	MEM	36	4	0		0.00304286	0.00286563	0.00348959	0.00268825	0.00325839	0.00286987	0.0036993	0.00354695	0.00273657	0.00443257	0.00366694	0.0035203	0.00221438	0.00142449	0.00247495	0.00255774	0.00333587	0.00241603
PS 18:2;0_19:0;0	PS	GPL	MEM	37	2	0		NA	0.00593183	NA	NA	NA	NA	NA	NA	NA	NA	NA	0.00545411	NA	NA	NA	NA	NA	NA
PS 18:2;0_19:1;0	PS	GPL	MEM	37	3	0		0.0040554	0.00357389	0.00433573	NA	0.00373716	0.00303122	0.00363875	0.00272497	NA	0.00237228	0.00293037	0.00299669	NA	NA	NA	NA	NA	NA
PS 18:2;0_19:2;0	PS	GPL	MEM	37	4	0		NA	0.000576133	0.000552499	0.000317781	0.000310292	0.000739985	0.000591409	0.00045777	0.00055894	0.000307594	0.000387467	0.000411954	NA	NA	NA	NA	NA	NA
PS 18:2;0_19:3;0	PS	GPL	MEM	37	5	0		NA	NA	NA	NA	NA	NA	NA	NA	0.00137959	NA	NA	NA	NA	NA	NA	NA	NA	NA
PS 18:2;0_20:0;0	PS	GPL	MEM	38	2	0		0.00200286	0.00159119	0.00243104	0.00143728	0.00207626	0.00195113	0.0015865	0.00166112	0.00173854	0.00237108	0.00184339	NA	NA	NA	NA	0.00136218	NA	NA
PS 18:2;0_20:1;0	PS	GPL	MEM	38	3	0		0.0104214	0.0128323	0.0144193	NA	0.0263083	0.0250136	0.0102437	0.012299	0.00814815	NA	0.0254817	0.0247697	NA	NA	NA	0.00455791	NA	NA
PS 18:2;0_20:2;0	PS	GPL	MEM	38	4	0		NA	0.00504417	0.00531838	NA	NA	NA	NA	0.00699618	NA	0.00676293	0.00744334	0.00632103	NA	0.00168767	NA	NA	NA	NA
PS 18:2;0_20:3;0	PS	GPL	MEM	38	5	0		0.00856669	0.00862596	0.00796602	0.00872585	0.00977326	0.0094578	0.00990933	0.00901403	0.00922231	0.0106916	0.0116218	0.0106426	0.00227772	0.00277912	NA	0.00553364	0.00569811	0.00452161
PS 18:2;0_20:4;0	PS	GPL	MEM	38	6	0		0.00254286	0.00457287	0.00279468	0.00199822	0.00385297	0.00247796	0.00704845	0.00706234	0.00839157	0.00376829	0.00349391	0.00380386	0.0140605	0.00863729	NA	0.00780202	0.00835961	0.0181599
PS 18:2;0_21:1;0	PS	GPL	MEM	39	3	0		NA	NA	NA	NA	NA	NA	0.00101186	NA	NA	NA	NA	NA	NA	NA	NA	NA	NA	NA
PS 18:2;0_21:2;0	PS	GPL	MEM	39	4	0		NA	0.00134222	NA	NA	NA	NA	NA	NA	NA	NA	0.00154619	NA	NA	NA	NA	NA	NA	NA
PS 18:2;0_21:3;0	PS	GPL	MEM	39	5	0		0.00377971	0.00276711	0.00697821	0.00385373	0.0035273	0.00590801	0.00437112	0.00834012	0.00446364	0.00805721	0.00954009	0.00942875	NA	NA	NA	NA	0.00325871	NA
PS 18:2;0_22:0;0	PS	GPL	MEM	40	2	0		0.00190256	0.00205161	NA	0.0013801	NA	NA	0.00194614	NA	0.00170257	0.00314387	NA	0.00281114	NA	NA	NA	NA	0.00117771	NA
PS 18:2;0_22:1;0	PS	GPL	MEM	40	3	0		0.00571432	0.00506142	0.0064006	0.00654738	0.00767816	0.00816187	0.00596923	0.00460911	0.00499854	0.00868665	0.00858598	0.0089876	NA	0.000983517	NA	0.00239414	0.00190565	NA
PS 18:2;0_22:2;0	PS	GPL	MEM	40	4	0		NA	0.00319219	NA	NA	NA	NA	NA	NA	NA	0.00458874	NA	NA	NA	NA	NA	NA	NA	NA
PS 18:2;0_22:3;0	PS	GPL	MEM	40	5	0		NA	0.00944065	0.00713536	0.00720344	NA	NA	NA	0.00719813	NA	NA	NA	NA	NA	0.00342385	NA	NA	NA	NA
PS 18:2;0_22:4;0	PS	GPL	MEM	40	6	0		0.0124312	0.0141145	0.0100761	0.0080695	0.0118309	0.010944	0.0103566	0.0118372	0.0102671	0.0104512	0.00986979	0.00902591	0.0116541	0.00934443	NA	0.00820652	0.00782629	0.00699857
PS 18:2;0_22:5;0	PS	GPL	MEM	40	7	0		0.00618178	0.0052232	0.00555638	0.0045728	0.00918785	0.00943507	0.0044746	0.00698361	0.00458229	0.00848098	0.00586709	0.00942544	0.0182893	0.0160185	0.0416905	0.00958018	0.0122119	0.00921126
PS 18:2;0_24:0;0	PS	GPL	MEM	42	2	0		0.0010561	0.00124653	0.00135763	0.000778677	0.0014343	NA	0.000991487	NA	0.000923875	0.000999297	0.00157345	0.00167375	0.00155517	0.00115249	NA	NA	0.000836349	NA
PS 18:2;0_24:1;0	PS	GPL	MEM	42	3	0		0.000646035	0.000720823	0.000882304	0.000652126	0.00112069	0.00099008	0.00109244	0.000540275	0.000626878	0.000944752	0.00115344	0.000844234	0.000508244	NA	NA	NA	0.000563683	0.000651285
PS 18:2;0_24:2;0	PS	GPL	MEM	42	4	0		0.000934239	0.00104579	0.000774744	0.0012204	0.00114287	0.00123614	0.00143176	0.00071933	0.000809671	NA	0.00149674	0.0011059	NA	NA	NA	NA	NA	NA
PS 18:2;0_24:3;0	PS	GPL	MEM	42	5	0		NA	NA	NA	NA	NA	NA	NA	NA	NA	NA	NA	NA	NA	NA	NA	0.000401789	0.000250624	NA
PS 18:3;0_22:4;0	PS	GPL	MEM	40	7	0		NA	0.000574523	NA	NA	NA	NA	NA	NA	NA	0.000703293	NA	NA	NA	NA	NA	NA	NA	NA
PS 19:0;0_19:1;0	PS	GPL	MEM	38	1	0		NA	0.000665797	NA	NA	NA	NA	NA	NA	NA	NA	NA	NA	NA	NA	NA	NA	NA	NA
PS 19:0;0_20:2;0	PS	GPL	MEM	39	2	0		NA	0.00262849	NA	NA	NA	NA	NA	NA	NA	NA	NA	NA	NA	NA	NA	NA	NA	NA
PS 19:0;0_20:3;0	PS	GPL	MEM	39	3	0		NA	0.0204671	0.0187967	NA	0.0214868	NA	0.0243739	0.0178686	0.0182359	NA	0.0223951	0.0196355	0.00879844	0.00963548	NA	0.0147993	0.0131686	NA
PS 19:0;0_20:4;0	PS	GPL	MEM	39	4	0		0.0448205	0.0473256	0.0344082	NA	NA	NA	0.0375229	0.0222663	0.0241752	NA	0.0211658	NA	0.114455	0.0867144	NA	0.047325	0.0511072	NA
PS 19:0;0_22:4;0	PS	GPL	MEM	41	4	0		0.0128069	0.014094	NA	NA	NA	NA	NA	NA	NA	NA	NA	NA	0.0111328	0.0186575	NA	0.00937142	0.00532232	NA
PS 19:0;0_22:5;0	PS	GPL	MEM	41	5	0		0.0258228	0.0261865	0.0200347	NA	0.0162462	NA	0.0238098	NA	0.0199093	0.0221229	0.0193797	0.0201882	0.0310799	0.0390036	NA	0.0277497	0.028215	0.0276421
PS 19:0;0_22:6;0	PS	GPL	MEM	41	6	0		0.0146854	0.0183259	0.0159527	0.0233514	0.019001	0.0167726	0.0153829	0.0360244	0.0149312	0.015876	0.0136715	0.0157279	0.0202675	0.024426	0.132584	0.0206234	0.0204714	0.0161228
PS 19:1;0_19:1;0	PS	GPL	MEM	38	2	0		0.000601987	0.000418363	0.000445303	0.000388135	NA	NA	0.000427494	NA	0.000542511	0.000699909	0.000750184	NA	NA	0.000250119	NA	NA	NA	NA
PS 19:1;0_20:3;0	PS	GPL	MEM	39	4	0		NA	0.0174146	NA	NA	NA	NA	NA	NA	0.0102985	NA	NA	0.014767	NA	NA	NA	NA	NA	NA
PS 19:1;0_20:4;0	PS	GPL	MEM	39	5	0		0.0137344	0.0100439	NA	NA	0.0131261	NA	0.0132947	NA	0.0102533	NA	NA	NA	0.0158776	0.0142734	NA	0.0106109	0.0103382	NA
PS 19:1;0_22:4;0	PS	GPL	MEM	41	5	0		NA	NA	NA	NA	0.00461836	NA	NA	NA	NA	NA	NA	NA	0.00814224	NA	NA	NA	NA	NA
PS 19:1;0_22:5;0	PS	GPL	MEM	41	6	0		0.0141975	0.018395	0.0158172	NA	0.0156797	0.0190782	0.0185146	NA	0.0176914	0.0176781	0.0186992	0.0180027	0.0207573	0.016018	NA	0.0194472	0.0177331	0.012053
PS 19:1;0_22:6;0	PS	GPL	MEM	41	7	0		0.014969	0.01676	0.0116357	NA	NA	NA	0.0187973	0.0144564	0.0161701	NA	NA	0.0120496	NA	0.0201974	NA	0.0113531	NA	NA
PS 19:2;0_22:4;0	PS	GPL	MEM	41	6	0		0.00494992	NA	NA	NA	NA	NA	0.00481024	NA	NA	NA	NA	NA	NA	NA	NA	NA	NA	NA
PS 19:3;0_22:4;0	PS	GPL	MEM	41	7	0		NA	NA	NA	NA	NA	NA	NA	NA	NA	NA	NA	NA	NA	NA	NA	0.0091954	NA	NA
PS 20:0;0_20:3;0	PS	GPL	MEM	40	3	0		NA	NA	NA	NA	NA	NA	NA	NA	NA	NA	0.00232675	NA	NA	0.000830771	NA	NA	NA	NA
PS 20:0;0_20:4;0	PS	GPL	MEM	40	4	0		0.00325367	0.00295316	0.00194089	NA	NA	NA	0.00324962	NA	NA	0.00306801	NA	0.00244719	NA	0.00503874	NA	NA	0.00486486	NA
PS 20:0;0_22:4;0	PS	GPL	MEM	42	4	0		NA	NA	NA	NA	NA	NA	NA	NA	NA	NA	NA	NA	NA	0.00124584	NA	NA	NA	NA
PS 20:0;0_22:5;0	PS	GPL	MEM	42	5	0		NA	NA	NA	NA	NA	NA	NA	NA	NA	NA	NA	NA	NA	0.000838289	NA	NA	0.000270042	NA
PS 20:1;0_20:1;0	PS	GPL	MEM	40	2	0		0.000397107	NA	NA	NA	0.000530359	0.000786432	0.000406898	NA	NA	0.000615638	0.000373324	0.000483241	NA	NA	NA	NA	NA	NA
PS 20:1;0_20:2;0	PS	GPL	MEM	40	3	0		NA	0.00102302	NA	NA	NA	NA	0.000687258	NA	NA	NA	NA	0.000966927	NA	NA	NA	NA	NA	NA
PS 20:1;0_20:3;0	PS	GPL	MEM	40	4	0		0.0022792	0.00204998	0.0018946	0.00146294	0.0026674	0.00292748	0.00197665	0.00169824	0.00155514	0.00195912	0.00213608	0.00296172	NA	NA	NA	NA	0.00168973	NA
PS 20:1;0_20:4;0	PS	GPL	MEM	40	5	0		0.00245122	0.00221799	0.00198812	0.0019188	0.00366188	0.00280061	0.00228358	0.00240125	0.00157205	0.00217669	0.00187923	NA	0.00612291	0.00486669	NA	0.00338501	0.00340161	0.00475601
PS 20:1;0_22:3;0	PS	GPL	MEM	42	4	0		NA	NA	NA	NA	NA	NA	NA	NA	NA	NA	NA	0.000283189	NA	NA	NA	NA	NA	NA
PS 20:2;0_20:2;0	PS	GPL	MEM	40	4	0		NA	NA	NA	NA	NA	NA	NA	NA	0.000291101	NA	NA	NA	NA	NA	NA	NA	NA	NA
PS 20:2;0_20:3;0	PS	GPL	MEM	40	5	0		0.001061	0.000824898	0.0012892	0.00139074	NA	NA	0.00133649	NA	0.00104492	NA	NA	0.00213959	NA	0.00122214	NA	NA	NA	NA
PS 20:2;0_20:4;0	PS	GPL	MEM	40	6	0		0.000928558	0.00128026	0.000915027	NA	NA	NA	NA	0.00175107	NA	0.00190107	NA	NA	NA	NA	NA	NA	0.00216439	NA
PS 20:2;0_22:4;0	PS	GPL	MEM	42	6	0		NA	NA	NA	NA	NA	NA	NA	NA	NA	NA	NA	NA	NA	0.000172713	NA	NA	NA	NA
PS 20:3;0_20:3;0	PS	GPL	MEM	40	6	0		0.00136652	0.00148543	0.00104048	0.00148171	0.00159055	0.00211508	0.00168951	0.00252595	0.00148435	0.00293723	0.00209402	0.00263402	0.00428648	0.00192846	NA	0.0021804	0.00270009	0.00318593
PS 20:3;0_20:4;0	PS	GPL	MEM	40	7	0		0.000994548	0.000742731	0.000855869	0.00121155	0.00273547	NA	0.000699673	0.00167478	0.0010252	0.00173952	0.00136472	0.00248335	0.00928457	0.00617383	0.0104831	0.00221883	0.00311207	0.00315783
PS 20:3;0_22:0;0	PS	GPL	MEM	42	3	0		0.000656134	NA	NA	0.000753515	NA	NA	NA	0.000756294	NA	NA	NA	NA	NA	NA	NA	NA	NA	NA
PS 20:3;0_22:1;0	PS	GPL	MEM	42	4	0		0.000797425	NA	0.000695679	0.00117324	0.00105907	0.00125612	NA	0.000766547	0.000712225	NA	0.00124871	0.000976046	0.00169865	NA	NA	NA	0.00107378	NA
PS 20:3;0_22:6;0	PS	GPL	MEM	42	9	0		NA	NA	NA	NA	0.0200461	NA	NA	NA	NA	0.0240478	0.0207643	0.0229333	0.0047833	0.0267962	NA	NA	NA	NA
PS 20:3;0_24:1;0	PS	GPL	MEM	44	4	0		NA	NA	0.00274526	NA	0.0121179	0.0129254	0.0064667	NA	0.00552374	0.00845996	0.00451211	0.0132847	NA	NA	NA	NA	NA	NA
PS 20:4;0_22:0;0	PS	GPL	MEM	42	4	0		0.00115075	0.00126178	0.000977696	NA	0.00100513	NA	NA	0.00109133	NA	0.00223346	NA	NA	0.00490077	0.00505588	NA	0.00313545	0.00360118	NA
PS 20:4;0_22:1;0	PS	GPL	MEM	42	5	0		NA	NA	NA	NA	NA	NA	NA	NA	NA	NA	NA	NA	0.00301427	0.00257573	NA	0.000962941	0.000548228	NA
PS 20:4;0_22:5;0	PS	GPL	MEM	42	9	0		NA	NA	NA	NA	NA	0.0211631	NA	NA	NA	NA	NA	NA	0.0257216	NA	NA	NA	NA	NA
PS 20:4;0_24:0;0	PS	GPL	MEM	44	4	0		0.00623708	NA	0.00545057	NA	NA	NA	NA	0.0130018	NA	NA	0.00479279	NA	0.0252878	0.00997416	0.0469143	0.0083379	0.0130197	NA
PS 20:5;0_22:4;0	PS	GPL	MEM	42	9	0		NA	NA	NA	NA	NA	NA	NA	NA	NA	NA	NA	NA	0.00438525	NA	NA	NA	NA	NA
SM 32:1;2	SM	SL	MEM	32	1	2		0.0696423	0.0613471	0.0553099	0.0536277	0.0522819	0.0701316	0.0685432	0.062293	0.0702816	0.0635234	0.0710729	0.0685112	0.079182	0.0829911	0.0808847	0.0779387	0.0703457	0.059841
SM 32:1;4	SM	SL	MEM	32	1	4		0.00898477	NA	NA	NA	NA	NA	NA	NA	NA	NA	NA	0.00872601	NA	0.0155023	NA	NA	NA	0.0141382
SM 32:2;4	SM	SL	MEM	32	2	4		0.0187888	0.0108709	0.0101258	0.0161843	NA	0.0081087	0.00818503	NA	0.00854449	0.0110641	NA	0.020542	0.00829089	NA	NA	0.0139579	0.00906024	0.0146775
SM 34:0;2	SM	SL	MEM	34	0	2		0.0909359	0.0939195	0.0978265	0.123576	0.0960851	0.137759	0.100193	0.0690961	0.0628582	0.104401	0.140317	0.108653	0.049386	0.0539417	0.0515922	0.0553781	0.061221	0.0522531
SM 34:1;2	SM	SL	MEM	34	1	2		2.61757	2.57817	2.3851	2.67936	2.16911	2.56246	2.29647	2.06112	2.12408	2.29956	2.44703	2.47541	2.76419	2.74559	2.61206	2.54495	2.41431	2.22013
SM 34:1;3	SM	SL	MEM	34	1	3		0.0421687	0.0556307	0.0439514	0.0654261	0.0544654	0.0737765	0.0245665	0.024775	0.0201875	0.0630185	0.0741026	0.0617241	0.057925	0.062107	0.0576397	0.0671846	0.0687947	0.063819
SM 34:2;2	SM	SL	MEM	34	2	2		0.178339	0.171115	0.153037	0.158161	0.139705	0.171752	0.193161	0.17933	0.183797	0.192606	0.196617	0.201469	0.273864	0.265264	0.266458	0.247487	0.229584	0.208428
SM 36:1;2	SM	SL	MEM	36	1	2		0.122664	0.115333	0.0965628	0.134696	0.0952028	0.136658	0.0843935	0.0812237	0.0736781	0.0850382	0.0954105	0.0965097	0.154961	0.186378	0.170954	0.0749264	0.0840392	0.0756434
SM 36:2;2	SM	SL	MEM	36	2	2		0.0331341	0.033032	0.027029	0.0322766	0.0265787	0.0406702	0.0278734	0.028415	0.0251586	0.028967	0.029223	0.0324794	0.0494986	0.0480725	0.0506705	0.025873	0.0258448	0.0245923
SM 38:1;2	SM	SL	MEM	38	1	2		0.0418354	0.036789	0.0309635	0.0380126	0.03243	0.0486212	0.0264326	0.0269777	0.0268606	0.0205165	0.0284384	0.0253695	0.056604	0.0627058	0.0600057	0.0266608	0.0286031	0.0243071
SM 38:2;2	SM	SL	MEM	38	2	2		0.0112769	0.00986491	0.00706536	NA	0.00861284	0.0107767	0.00803311	0.00778069	NA	NA	NA	0.00817998	0.0191952	0.0231196	0.0237998	0.00845367	0.0111997	0.00768221
SM 40:1;2	SM	SL	MEM	40	1	2		0.147991	0.13946	0.133589	0.120844	0.0826594	0.117514	0.116237	0.0988802	0.10447	0.101734	0.0981114	0.102916	0.131489	0.1427	0.137059	0.094905	0.0981355	0.0859494
SM 40:2;2	SM	SL	MEM	40	2	2		0.055698	0.0500377	0.0480326	0.0436819	0.0379707	0.0435302	0.0548264	0.0490961	0.0492735	0.0489876	0.0497129	0.0482802	0.0691836	0.0759119	0.0683039	0.048299	0.0562506	0.0451351
SM 42:1;2	SM	SL	MEM	42	1	2		0.244847	0.249448	0.25409	0.199553	0.176324	0.215741	0.188522	0.177284	0.182552	0.187293	0.185687	0.19915	0.200912	0.21378	0.194833	0.203699	0.202148	0.181715
SM 42:2;2	SM	SL	MEM	42	2	2		0.690659	0.721976	0.680787	0.74232	0.639081	0.854695	0.58541	0.508243	0.518628	0.633178	0.694064	0.692921	0.608328	0.65313	0.575363	0.584752	0.633412	0.556266
SM 44:2;2	SM	SL	MEM	44	2	2		0.0170871	0.0145208	0.0158412	0.0169363	0.0119796	0.018427	0.0100591	0.0109162	0.00932704	0.0145403	0.0131755	0.0118599	0.00989095	0.0123525	0.0114447	0.00925388	0.00993594	0.0106328
TAG 39:0;0	TAG	GL	STO	39	0	0		0.0116582	NA	NA	NA	NA	NA	NA	NA	NA	NA	NA	NA	NA	NA	NA	NA	NA	NA
TAG 42:0;0	TAG	GL	STO	42	0	0		0.0581513	NA	NA	NA	NA	NA	NA	NA	NA	NA	NA	NA	NA	NA	NA	NA	NA	NA
TAG 42:1;0	TAG	GL	STO	42	1	0		0.00678648	NA	NA	NA	NA	NA	NA	NA	NA	NA	NA	NA	NA	NA	NA	NA	NA	NA
TAG 43:0;0	TAG	GL	STO	43	0	0		0.0116276	NA	NA	NA	NA	NA	NA	NA	NA	NA	NA	NA	NA	NA	NA	NA	NA	NA
TAG 44:0;0	TAG	GL	STO	44	0	0		0.0715545	NA	NA	NA	NA	NA	NA	NA	NA	NA	NA	NA	NA	NA	NA	NA	NA	NA
TAG 44:1;0	TAG	GL	STO	44	1	0		0.0120919	NA	NA	NA	NA	NA	NA	NA	NA	0.00879585	NA	NA	NA	NA	NA	NA	NA	NA
TAG 45:0;0	TAG	GL	STO	45	0	0		0.0167205	NA	NA	NA	NA	NA	NA	NA	NA	0.0103343	NA	NA	NA	NA	NA	NA	NA	NA
TAG 45:1;0	TAG	GL	STO	45	1	0		NA	NA	NA	NA	NA	NA	NA	NA	NA	0.013727	NA	NA	NA	NA	NA	NA	NA	NA
TAG 46:0;0	TAG	GL	STO	46	0	0		0.0969648	NA	NA	NA	NA	NA	NA	NA	NA	NA	NA	NA	NA	NA	NA	NA	NA	NA
TAG 46:1;0	TAG	GL	STO	46	1	0		0.0345451	0.0172695	0.0232484	0.00830916	NA	0.00749583	0.0130228	0.0175682	0.0161883	0.0200578	NA	NA	NA	NA	NA	NA	NA	NA
TAG 47:0;0	TAG	GL	STO	47	0	0		0.0210132	NA	NA	NA	NA	NA	NA	NA	NA	NA	NA	NA	NA	NA	NA	NA	NA	NA
TAG 48:0;0	TAG	GL	STO	48	0	0		0.119383	0.0303617	0.0430773	NA	NA	NA	NA	0.0267983	0.02931	0.027454	NA	NA	NA	NA	NA	NA	NA	NA
TAG 48:1;0	TAG	GL	STO	48	1	0		0.0961242	0.0579315	0.0790193	NA	NA	NA	0.0378658	0.047263	0.0519959	0.042194	NA	NA	NA	NA	NA	NA	NA	NA
TAG 48:2;0	TAG	GL	STO	48	2	0		0.0407079	0.0269359	0.0343764	NA	NA	NA	NA	0.0237633	0.021919	0.0268405	NA	NA	NA	NA	NA	NA	NA	NA
TAG 48:3;0	TAG	GL	STO	48	3	0		0.00832	NA	0.00542826	NA	NA	NA	NA	0.00485619	NA	NA	NA	NA	NA	NA	NA	NA	NA	NA
TAG 49:0;0	TAG	GL	STO	49	0	0		0.0181507	NA	NA	NA	NA	NA	NA	NA	NA	NA	NA	NA	NA	NA	NA	NA	NA	NA
TAG 49:2;0	TAG	GL	STO	49	2	0		NA	NA	NA	NA	NA	NA	NA	NA	NA	0.0149491	NA	NA	NA	NA	NA	NA	NA	NA
TAG 50:0;0	TAG	GL	STO	50	0	0		0.0844338	0.0244604	0.0291349	0.0203319	0.0149568	0.0144968	0.0126212	NA	0.0185168	0.0177453	0.0115764	0.0114529	0.00851716	0.0088924	0.00918869	0.016098	0.0130829	0.016909
TAG 50:1;0	TAG	GL	STO	50	1	0		0.158001	0.0887916	0.132783	0.0609351	0.0622623	0.0562247	0.0618588	0.0649459	0.0723981	0.0524157	0.0423369	0.0430316	0.0316775	0.0296432	0.0288549	0.0504547	0.0401708	0.056336
TAG 50:2;0	TAG	GL	STO	50	2	0		0.113825	0.074445	0.120934	0.0487913	0.0473961	0.0444555	0.055412	0.0624723	0.0656089	0.048761	0.0397291	0.0377286	NA	NA	NA	0.0345682	NA	0.0416456
TAG 50:3;0	TAG	GL	STO	50	3	0		0.0383233	0.0250746	0.0338378	0.0138243	0.0125657	0.011208	0.014968	0.0177652	0.0184131	0.0170053	0.00854296	0.0120573	0.00842854	NA	NA	0.011175	NA	0.00932943
TAG 51:1;0	TAG	GL	STO	51	1	0		0.0115724	NA	0.00812354	NA	NA	NA	NA	0.00499687	NA	0.00739101	NA	NA	NA	NA	NA	NA	NA	NA
TAG 51:2;0	TAG	GL	STO	51	2	0		0.0120832	0.00751526	0.00963523	NA	NA	NA	0.00537324	0.00701645	0.0062832	0.0116415	NA	NA	NA	NA	0.00668257	NA	NA	0.00796466
TAG 52:0;0	TAG	GL	STO	52	0	0		0.034479	0.00942082	NA	NA	0.00565499	NA	NA	NA	NA	0.00777905	NA	NA	NA	NA	NA	NA	NA	NA
TAG 52:1;0	TAG	GL	STO	52	1	0		0.0968077	0.0550678	0.0771421	0.0393932	0.033377	0.0291045	0.0314952	0.0350369	0.0379858	0.0239358	NA	0.0280173	0.0193407	0.0201968	0.0194429	NA	0.0242285	0.0278324
TAG 52:2;0	TAG	GL	STO	52	2	0		0.167761	0.107706	0.17517	0.0851723	0.0796031	0.0759282	0.0769246	0.0781706	0.0776782	0.0603915	0.0590623	0.0593023	0.0379755	0.0349578	0.0386036	0.0433264	0.0409602	0.0558345
TAG 52:3;0	TAG	GL	STO	52	3	0		0.0851193	0.0569133	0.0913325	0.035938	0.0362413	0.0386378	0.0379945	0.045062	0.0416286	0.0307303	0.0298917	0.0283734	0.016111	0.0139262	0.0187073	0.0171561	0.0161068	0.027518
TAG 52:4;0	TAG	GL	STO	52	4	0		0.0145475	0.0120922	0.0126513	NA	NA	NA	0.00875688	0.0104256	0.010463	NA	NA	NA	NA	NA	NA	NA	NA	NA
TAG 53:2;0	TAG	GL	STO	53	2	0		0.00813276	0.00540742	0.00905323	NA	NA	NA	NA	0.00450449	NA	NA	NA	NA	NA	NA	NA	NA	NA	NA
TAG 53:3;0	TAG	GL	STO	53	3	0		0.00615247	NA	NA	NA	NA	NA	NA	NA	NA	NA	NA	NA	NA	NA	NA	NA	NA	NA
TAG 54:0;0	TAG	GL	STO	54	0	0		0.0109245	NA	NA	NA	NA	NA	NA	NA	NA	NA	NA	NA	NA	NA	NA	NA	NA	NA
TAG 54:1;0	TAG	GL	STO	54	1	0		NA	0.0168418	0.0186603	0.0119766	0.00996493	NA	0.0112153	0.00936398	0.0127087	0.0131163	NA	0.0151794	NA	NA	NA	NA	NA	NA
TAG 54:2;0	TAG	GL	STO	54	2	0		0.0749107	0.050754	0.0733054	0.0382674	0.0329176	0.0341536	0.0351476	0.0357917	0.033829	0.0259954	0.0286181	0.0367064	0.0167217	0.0172006	0.0205713	0.0200862	0.0187643	0.0225289
TAG 54:3;0	TAG	GL	STO	54	3	0		0.113997	0.0852493	0.119676	0.0589043	0.0561046	0.055773	0.0602638	0.05355	0.0481861	0.044749	0.0517799	0.0521395	0.0246178	0.0218676	0.0224762	0.0252159	0.024594	0.0399045
TAG 54:4;0	TAG	GL	STO	54	4	0		0.031675	0.0214726	0.0311249	0.0137442	0.0149928	0.0126381	0.0169908	0.0220673	0.0177093	0.014052	0.0136948	0.0138406	0.0144898	0.0127336	0.0171787	0.0116509	0.00972298	0.0185113
TAG 54:5;0	TAG	GL	STO	54	5	0		0.0157466	0.0104533	0.012746	NA	NA	NA	0.0127218	0.0124774	0.00945895	NA	NA	NA	0.014126	0.0138114	0.0120321	0.0100777	NA	0.0112815
TAG 54:6;0	TAG	GL	STO	54	6	0		0.0108095	NA	0.00837219	NA	NA	NA	NA	0.010027	0.00596228	NA	NA	NA	0.010237	0.0105613	0.0104901	NA	NA	NA
TAG 54:7;0	TAG	GL	STO	54	7	0		NA	NA	0.00564388	NA	NA	NA	NA	NA	NA	NA	NA	NA	NA	NA	NA	NA	NA	NA
TAG 56:1;0	TAG	GL	STO	56	1	0		NA	0.00939116	0.0120197	NA	0.00596921	0.00865101	NA	0.00808781	0.00527509	0.00600592	NA	0.0470023	NA	NA	0.00872236	0.00876518	0.0117709	NA
TAG 56:2;0	TAG	GL	STO	56	2	0		0.0126501	0.0140551	0.0148526	0.0100199	0.00718298	0.00805825	0.00724695	0.00802192	0.00565759	0.00754379	0.00664045	0.0161347	NA	NA	NA	NA	NA	NA
TAG 56:3;0	TAG	GL	STO	56	3	0		0.0213337	0.0160567	0.0265512	0.0161666	0.0143203	0.0149639	0.0107008	0.0139484	0.0104758	0.0113359	0.0136024	0.018991	NA	NA	NA	NA	NA	0.0117317
TAG 56:4;0	TAG	GL	STO	56	4	0		0.028244	0.0200306	0.029326	0.0159544	0.0140595	0.0158699	0.0192122	0.0202184	0.0183251	0.015842	0.0176189	0.015374	0.0115525	0.0116962	0.0136492	0.0141568	0.0134022	0.0136688
TAG 56:5;0	TAG	GL	STO	56	5	0		0.0197484	0.0167926	0.0194372	0.0101062	0.00873394	0.0102773	0.0184078	0.0208544	0.0169959	0.0116468	0.0108404	0.0105137	0.0194624	0.0181201	0.0207329	0.0146397	0.0138451	0.0183921
TAG 56:6;0	TAG	GL	STO	56	6	0		0.0140532	0.0106558	0.0150569	NA	NA	NA	0.0131073	0.0153194	0.0115242	NA	NA	NA	0.0214754	0.0172207	0.0195064	0.0137389	0.0133393	0.0136014
TAG 56:7;0	TAG	GL	STO	56	7	0		0.012048	NA	NA	NA	NA	NA	NA	0.0147628	0.0103319	NA	NA	NA	NA	0.0114226	0.0153769	NA	NA	NA
TAG 58:2;0	TAG	GL	STO	58	2	0		0.00543975	0.0070157	NA	NA	NA	NA	NA	0.00547764	NA	NA	NA	NA	NA	NA	NA	NA	NA	NA
TAG 58:3;0	TAG	GL	STO	58	3	0		0.00707953	0.00612626	0.0082319	NA	NA	NA	NA	NA	NA	NA	NA	0.0114863	NA	NA	NA	NA	NA	NA
TAG 58:4;0	TAG	GL	STO	58	4	0		0.00600436	0.00589732	0.00894149	NA	NA	NA	NA	NA	NA	NA	NA	NA	NA	NA	NA	NA	NA	NA
TAG 58:5;0	TAG	GL	STO	58	5	0		0.0073972	NA	NA	NA	NA	NA	NA	0.00608348	NA	NA	NA	NA	0.00744577	0.0099006	NA	NA	NA	NA
TAG 58:6;0	TAG	GL	STO	58	6	0		0.00881279	NA	0.00734236	NA	NA	NA	NA	0.00912857	0.00593731	NA	NA	NA	0.0133249	0.0136364	0.0138159	NA	NA	0.00800826
TAG 58:7;0	TAG	GL	STO	58	7	0		0.0105884	NA	0.0105488	NA	NA	NA	0.00827361	0.0101216	0.00922781	NA	NA	NA	0.01385	0.0131801	0.0135088	0.00798209	0.00862212	0.0096393
TAG 58:8;0	TAG	GL	STO	58	8	0		NA	NA	0.00567448	NA	NA	NA	NA	0.00693876	NA	NA	NA	NA	NA	NA	0.00696958	NA	NA	NA

## Sheet: S1b Lipidomics (Mitos)
feature	class	KO1	KO2	KO3	KO4	WT1	WT2	WT3	WT4
CE 14:0;0	CE	14.2422	23.7626	17.4456	20.7615	10.3465	12.3555	10.2673	11.2868
CE 14:1;0	CE		2.21844
CE 15:0;0	CE	8.5864	13.4749	11.3049	13.3897	6.83315	7.42574	6.26179	6.82071
CE 16:0;0	CE	173.157	305.611	231.067	274.195	141.182	159.032	136.475	155.389
CE 16:1;0	CE	118.166	207.475	158.371	190.258	91.919	116.106	86.3968	114.023
CE 16:2;0	CE	4.18211	7.17475	6.00585	7.06106	3.54041	4.86392	2.96535	4.62741
CE 17:0;0	CE	15.4628	27.2001	20.9603	25.1018	13.9694	15.2373	13.0419	14.8633
CE 17:1;0	CE	28.5423	52.5773	38.3347	44.8834	22.1302	26.2961	21.3457	25.8315
CE 18:0;0	CE	36.2141	62.4892	50.7568	55.7381	32.4254	37.4948	31.6836	35.2859
CE 18:1;0	CE	397.682	701.324	542.262	629.791	328.958	398.032	320.085	385.737
CE 18:2;0	CE	117.293	219.876	158.405	198.43	91.2604	112.014	86.9395	110.079
CE 18:3;0	CE	16.7488	34.3882	23.4506	28.991	12.2721	15.6099	12.8494	15.9071
CE 19:0;0	CE
CE 19:1;0	CE	5.54319	10.3709	7.46836	8.49941	5.16168	5.82942	4.13769	5.87036
CE 19:2;0	CE		3.69974		3.50872
CE 20:1;0	CE	7.05369	11.5363	9.80194	9.90434	6.06208	6.68018	5.97952	6.97937
CE 20:2;0	CE	2.36907	4.35002	3.81311	4.72879	1.97956	2.14908	1.99922	2.55967
CE 20:3;0	CE	17.3906	31.4133	23.7836	29.1545	11.966	16.2412	12.2906	16.4038
CE 20:4;0	CE	69.1361	148.734	92.895	130.858	42.8982	71.1971	39.895	71.7849
CE 20:5;0	CE	8.48245	19.024	10.7108	16.3436	4.83447	8.42026	4.36945	7.80789
CE 22:5;0	CE	3.74194	9.13492	5.46614	7.5184	2.52242	3.87091	2.46919	3.46132
CE 22:6;0	CE	26.3486	52.7621	35.7087	46.7237	17.1776	28.066	17.4437	29.975
CE 24:1;0	CE	2.01269
Cer 32:1;2	Cer		0.453727	0.437581	0.443228	0.353808	0.359347	0.403672	0.314945
Cer 34:0;1	Cer	0.511124	0.757823	0.698748	0.614304	0.602964	0.89427	0.663174	0.866074
Cer 34:0;2	Cer	0.584035	0.75648	0.796939	0.710067	0.725889	0.745148	0.66216	0.646783
Cer 34:1;2	Cer	12.8201	16.0094	16.5768	14.8408	13.0458	13.478	13.1363	12.8578
Cer 34:1;3	Cer	0.681555	0.627485	0.573713	0.553036	0.669619	0.675523	0.61006	0.719223
Cer 34:2;2	Cer	1.49218	1.80224	2.0268	1.75615	1.52184	1.79098	1.66214	1.62897
Cer 36:0;1	Cer
Cer 36:0;2	Cer
Cer 36:1;2	Cer	0.579083	0.680748	0.76854	0.610222	0.604617	0.709116	0.558129	0.661492
Cer 36:2;2	Cer
Cer 36:2;4	Cer
Cer 38:0;1	Cer
Cer 38:1;2	Cer
Cer 38:2;2	Cer
Cer 40:0;1	Cer
Cer 40:0;3	Cer
Cer 40:1;2	Cer	1.44367	1.78773	1.82382	1.59568	1.20665	1.41298	1.08501	1.29116
Cer 40:2;2	Cer	0.677536	0.75381	0.845773	0.730718	0.544312	0.583139	0.545121	0.534908
Cer 42:0;1	Cer						0.34029		0.40247
Cer 42:1;1	Cer	0.592984	0.867565	0.886158	0.748043	0.582497	1.04047	0.700319	1.06815
Cer 42:1;2	Cer	5.17805	6.64935	6.93425	6.26416	4.57096	5.86959	4.3881	5.67203
Cer 42:2;1	Cer	0.44027	0.637087	0.58941	0.531201	0.510329	0.611102	0.473487	0.557296
Cer 42:2;2	Cer	7.01965	9.01938	9.26268	8.28456	6.58468	6.02827	6.80169	5.65979
CL 64:3;0	CL	0.714497					1.16265		1.03627
CL 64:4;0	CL				0.85885		1.02691		1.36628
CL 66:3;0	CL		0.990208
CL 66:4;0	CL	3.47192	4.22501	4.20843	3.93799	2.82701	5.71685	4.11361	6.05689
CL 68:2;0	CL
CL 68:3;0	CL	0.684984		1.12215	0.853059
CL 68:4;0	CL	7.72976	9.34165	9.15436	7.49664	9.89171	12.6943	9.4846	11.7211
CL 68:5;0	CL	2.84252	3.39581	4.25631	3.85483	3.13456	4.80152	3.67124	3.93372
CL 68:6;0	CL						0.898657
CL 70:3;0	CL
CL 70:5;0	CL	4.00201	4.87737	4.6422	4.58904	5.62279	5.44738	4.52504	4.19366
CL 70:7;0	CL	0.82643	1.61582		1.55934	0.92608	1.06212	0.81972	1.67853
CL 72:3;0	CL
CL 72:4;0	CL	1.87428		2.70849	1.20125	1.8429		1.86634
CL 72:5;0	CL	1.93796	3.33084	2.77937	2.21977	2.42799		2.01365
CL 72:7;0	CL	1.82668	3.21174	2.63471	2.25504	1.8626	2.57012	2.05229	1.81812
CL 72:8;0	CL	0.900802	1.17316	1.60815		0.948321		0.911772	1.33376
CL 76:3;0	CL
CL 76:5;0	CL
CL 80:3;0	CL
CL 80:5;0	CL
CL 80:7;0	CL
CL 82:15;0	CL
CL 84:13;0	CL
CL 84:7;0	CL
CL 86:15;0	CL
CL 86:19;0	CL
CL 86:23;0	CL
CL 88:15;0	CL
CL 92:13;0	CL
DAG 12:0;0_16:0;0	DAG				0.249066
DAG 12:0;0_18:0;0	DAG
DAG 12:0;0_18:1;0	DAG
DAG 14:0;0_14:0;0	DAG				0.784624
DAG 14:0;0_16:0;0	DAG	4.31695	6.1604	6.13766	5.54414	3.53598	4.23976	3.43865	3.74866
DAG 14:0;0_16:1;0	DAG	2.00257	2.03307	1.86309	1.58388	1.16579	1.56838	0.976067	1.37757
DAG 14:0;0_17:0;0	DAG
DAG 14:0;0_18:0;0	DAG		1.15665	1.23539	0.949185	0.794482	0.912019	0.829989	0.765364
DAG 14:0;0_18:1;0	DAG	3.39205	4.88445	4.80308	4.72136	3.18091	3.66538	3.20332	3.45208
DAG 14:0;0_18:2;0	DAG	0.204462		0.285685	0.358342	0.153672	0.219049		0.170033
DAG 14:0;0_19:1;0	DAG
DAG 14:0;0_20:1;0	DAG							0.187531
DAG 14:0;0_20:2;0	DAG
DAG 14:0;0_20:3;0	DAG
DAG 14:0;0_22:4;0	DAG
DAG 14:0;0_22:5;0	DAG
DAG 14:1;0_16:0;0	DAG		0.791735	0.748381	0.655641	0.460338	0.592885	0.393386	0.554398
DAG 14:1;0_18:0;0	DAG			0.332546		0.397134	0.347962
DAG 14:1;0_18:1;0	DAG								0.512351
DAG 15:0;0_15:0;0	DAG			0.0869697
DAG 15:0;0_16:0;0	DAG
DAG 15:0;0_17:0;0	DAG
DAG 15:0;0_17:1;0	DAG
DAG 15:0;0_18:0;0	DAG
DAG 15:0;0_18:1;0	DAG	0.286875	0.532548	0.50787	0.396782	0.386519	0.416146		0.399907
DAG 16:0;0_16:0;0	DAG	10.1745	12.5765	13.5774	11.9802	8.56351	9.38198	8.84381	9.22877
DAG 16:0;0_16:1;0	DAG	8.22445	12.0769	11.56	10.79	7.05638	9.22831	6.78648	9.35759
DAG 16:0;0_16:2;0	DAG	0.496877	1.05461	1.03619		0.673807	0.904483		0.676557
DAG 16:0;0_17:0;0	DAG
DAG 16:0;0_17:1;0	DAG		0.899222	1.00073	0.730957
DAG 16:0;0_18:0;0	DAG			14.03
DAG 16:0;0_18:1;0	DAG	20.1128	28.2952	29.2819	26.2082	20.1151	21.4401	19.2729	21.034
DAG 16:0;0_18:2;0	DAG	1.04757	1.98092	2.02779	1.68769	1.22002	1.46826	1.18628	1.42366
DAG 16:0;0_18:3;0	DAG			0.830585
DAG 16:0;0_19:0;0	DAG
DAG 16:0;0_19:1;0	DAG				0.271117
DAG 16:0;0_20:1;0	DAG
DAG 16:0;0_20:2;0	DAG	0.542737	0.634873	0.679041	0.553173	0.626144	0.474462	0.53525	0.396239
DAG 16:0;0_20:3;0	DAG	1.06124	1.18471	1.25542	1.03806	0.861561	0.920911	0.820085	0.878342
DAG 16:0;0_20:4;0	DAG	1.6363	2.03979	2.69259	1.66897	1.52494	1.01938	1.12185	1.03782
DAG 16:0;0_20:5;0	DAG
DAG 16:0;0_22:1;0	DAG
DAG 16:0;0_22:4;0	DAG	0.272002	0.32404	0.441544	0.298881	0.330331			0.22566
DAG 16:0;0_22:5;0	DAG	0.862919	1.08042	1.18987	0.983534	0.689216	0.591229
DAG 16:0;0_22:6;0	DAG	1.69062	1.82057	1.68618	1.79131	0.854871		1.26003
DAG 16:0;0_24:1;0	DAG	1.49815	3.02714		1.62487		1.75034		0.817941
DAG 16:1;0_16:1;0	DAG	1.245	2.21837	1.94962	2.515	1.22195	1.87378	2.06227	1.48166
DAG 16:1;0_17:0;0	DAG	0.17121	0.235289	0.216395	0.187212	0.214666	0.17717		0.177462
DAG 16:1;0_18:0;0	DAG	1.99742	3.26041	3.31723	3.03331	2.27654	2.87922	2.02303	2.91101
DAG 16:1;0_18:1;0	DAG	8.79601	11.2307	11.6933	11.0617	8.74904	11.0697	8.22309	10.1492
DAG 16:1;0_18:2;0	DAG		1.29426	0.937404	1.42763	1.23314	1.63604		1.36053
DAG 16:1;0_20:1;0	DAG
DAG 16:1;0_20:2;0	DAG				0.174617	0.23142
DAG 16:1;0_20:3;0	DAG	0.44738	0.46787		0.512123	0.453419	0.379615	0.383011	0.381393
DAG 16:1;0_20:4;0	DAG
DAG 16:1;0_22:3;0	DAG
DAG 16:1;0_22:4;0	DAG			0.375318	0.279745
DAG 16:1;0_22:5;0	DAG		0.426259	0.348416	0.508492	0.293052
DAG 16:1;0_24:0;0	DAG			2.65254	1.27139	2.38439	1.19217		0.935185
DAG 17:0;0_17:1;0	DAG
DAG 17:0;0_18:0;0	DAG
DAG 17:0;0_18:1;0	DAG		1.02828
DAG 17:0;0_18:2;0	DAG
DAG 17:0;0_20:1;0	DAG
DAG 17:0;0_20:2;0	DAG
DAG 17:1;0_17:1;0	DAG
DAG 17:1;0_18:0;0	DAG		0.347537		1.0197
DAG 17:1;0_18:1;0	DAG
DAG 17:1;0_19:1;0	DAG
DAG 17:1;0_20:1;0	DAG
DAG 18:0;0_18:0;0	DAG
DAG 18:0;0_18:1;0	DAG	10.3974	15.0032	15.3211	12.5516	11.0613	11.9693	11.4175	11.9079
DAG 18:0;0_18:2;0	DAG	1.62147	2.21136	2.33832	2.05904	1.65049	1.91914	1.53139	1.69704
DAG 18:0;0_18:3;0	DAG		0.429197	0.568289	0.524138	0.366665	0.833794	0.37748	0.912909
DAG 18:0;0_19:1;0	DAG
DAG 18:0;0_20:1;0	DAG
DAG 18:0;0_20:2;0	DAG	1.88685	3.69567	2.26167		2.22175	1.86198	2.83592	1.95429
DAG 18:0;0_20:3;0	DAG	5.74561	6.70129	7.92828	6.52433	4.93067	6.16102	5.69429	6.69452
DAG 18:0;0_20:4;0	DAG	8.70636	11.2578	11.7186	10.104	7.52275	7.83574	7.43917	7.12418
DAG 18:0;0_20:5;0	DAG	0.662556	0.760464	0.847018	0.728636	0.650922	0.562065	0.612219	0.69836
DAG 18:0;0_22:4;0	DAG					1.0569		1.19669
DAG 18:0;0_22:5;0	DAG	2.042	2.65664	2.63173	2.51452	2.06082	2.99558	2.26868	1.80785
DAG 18:0;0_22:6;0	DAG	2.37247	3.11608	3.3666	3.21122	2.52793	2.49827	2.41182	2.46754
DAG 18:1;0_18:1;0	DAG	14.8971	19.3702	20.2904	17.5574	17.2139	17.478	16.1387	15.21
DAG 18:1;0_18:2;0	DAG	2.62966	2.84928	3.31656	2.78178	2.41861	2.75553	2.37457	2.74359
DAG 18:1;0_18:3;0	DAG		0.446744	0.706835	0.299948		0.509464	0.30786	0.461626
DAG 18:1;0_19:0;0	DAG
DAG 18:1;0_19:1;0	DAG
DAG 18:1;0_20:1;0	DAG
DAG 18:1;0_20:2;0	DAG		1.02213		0.991583	1.07332	0.869982
DAG 18:1;0_20:3;0	DAG	2.1388	2.8221	2.99495	2.71488	2.49677	2.41299	2.54343	2.49525
DAG 18:1;0_20:4;0	DAG	3.40284	4.27791	4.499	3.84187	3.67952	2.9113	3.83885	3.3642
DAG 18:1;0_20:5;0	DAG
DAG 18:1;0_22:1;0	DAG		1.73879					1.34713
DAG 18:1;0_22:3;0	DAG					0.343216
DAG 18:1;0_22:4;0	DAG	1.29967	1.60632	1.64228	1.4636	1.21339		1.53945	1.08682
DAG 18:1;0_22:5;0	DAG	0.898374	1.22383	1.33597	1.35145	1.10828	0.817985	1.06488	0.691703
DAG 18:1;0_22:6;0	DAG
DAG 18:2;0_18:2;0	DAG		0.0958569		0.0816541	0.102679	0.114607	0.098389	0.11033
DAG 18:2;0_20:2;0	DAG
DAG 18:2;0_20:3;0	DAG
DAG 18:2;0_20:4;0	DAG					0.200751
DAG 18:2;0_22:5;0	DAG
DAG 20:1;0_20:3;0	DAG
DAG 20:1;0_20:4;0	DAG
DAG 22:6;0_22:6;0	DAG
HexCer 32:0;2	HexCer
HexCer 32:1;2	HexCer
HexCer 34:0;3	HexCer
HexCer 34:0;4	HexCer
HexCer 34:1;2	HexCer	20.1262	25.6539	27.5991	23.0269	21.2169	23.7134	20.8223	23.4101
HexCer 34:2;2	HexCer
HexCer 36:0;3	HexCer
HexCer 36:0;4	HexCer
HexCer 36:1;2	HexCer	1.03485	1.12521	1.21847	0.934013	0.989766	1.07714	1.04631	0.985637
HexCer 36:1;4	HexCer
HexCer 36:2;4	HexCer
HexCer 38:1;2	HexCer		0.815813		0.989713
HexCer 38:1;4	HexCer
HexCer 38:2;4	HexCer
HexCer 40:1;2	HexCer	5.36288	6.79347	7.27782	6.09732	3.8334	5.10324	4.15579	4.97804
HexCer 42:1;2	HexCer	16.6547	21.8676	21.9548	19.637	15.0132	19.2509	15.011	17.9192
HexCer 42:2;2	HexCer	12.1684	15.1795	16.1014	12.7818	11.4907	9.92009	11.2928	9.67634
LPA 16:1;0	LPA
LPA 16:2;0	LPA
LPA 18:0;0	LPA	0.620071	0.752711	0.711134	0.663313	0.66075	0.730846	0.652406	0.671824
LPA 18:1;0	LPA	0.210515	0.263528	0.244167	0.22139	0.206861	0.250907	0.209471	0.198984
LPC 14:0;0	LPC	1.5772	1.90403	2.30967	2.13313	0.907496	0.907641	0.968843	0.964668
LPC 15:1;0	LPC
LPC 16:0;0	LPC	12.8751	17.2778	15.5039	14.7677	9.46425	8.87379	9.90832	8.25352
LPC 16:1;0	LPC	2.17516	3.99762	3.50429	2.87032	1.64583	1.96283	1.62227	2.0812
LPC 18:0;0	LPC	8.8048	10.1769	12.0292	9.6072	6.70925	5.7	7.02627	5.84061
LPC 18:1;0	LPC	6.11535	10.8997	13.0748	8.10341	5.02196	5.25819	5.64311	5.62063
LPC 18:2;0	LPC	0.330145	0.463522	0.4265	0.349962		0.253913	0.227267	0.202273
LPC 20:0;0	LPC	0.197554	0.278643
LPC 20:3;0	LPC	0.190663
LPC 22:0;0	LPC			0.31993	0.28631		0.211934
LPC 22:1;0	LPC	0.213161	0.302097					0.262617	0.225444
LPC O-14:0;0	LPC O-	0.142262	0.236183	0.279763	0.216543	0.188089	0.151693	0.232768	0.181807
LPC O-14:1;0	LPC O-			0.146599
LPC O-16:0;0	LPC O-	2.90685	4.07504	5.00329	3.65033	3.95436	3.20191	3.53453	3.68418
LPC O-16:1;0	LPC O-	1.12326	1.69047	2.16961	1.51185	1.69465	1.10354	1.59066	1.22111
LPC O-18:0;0	LPC O-	0.525819	0.75825	0.915388	0.64251	0.786995	0.662362	0.742345	0.740216
LPC O-18:1;0	LPC O-	2.57341	3.80897	4.77691	3.50869	3.93249	2.98391	3.68428	3.41029
LPC O-18:2;0	LPC O-	0.412394	0.611125	0.773786	0.591351	0.609354	0.375309	0.564589	0.460254
LPC O-20:0;0	LPC O-	0.109457	0.160994	0.201373	0.129652	0.182428	0.109501	0.156351	0.114388
LPC O-22:0;0	LPC O-	0.135207	0.193832	0.202088	0.142311				0.127715
LPE 16:0;0	LPE	4.05946	4.46094	5.36648	4.28587	3.27148	2.97972	3.19829	2.59467
LPE 16:1;0	LPE	0.79591	0.902832	1.00121	0.887437	0.486052	0.627559	0.497085	0.604438
LPE 18:0;0	LPE	14.8296	17.2366	19.6791	16.3372	13.7685	13.3719	12.9285	11.7186
LPE 18:1;0	LPE	5.95819	6.89297	7.69589	6.42014	4.33234	4.43577	4.30004	4.21253
LPE 18:2;0	LPE	0.294101	0.313373	0.344502	0.318938	0.234396	0.231778	0.223474	0.231456
LPE 18:3;0	LPE	0.0493014					0.05739		0.0666915
LPE 20:0;0	LPE	0.524485	0.625558	0.686022	0.562534	0.412834	0.390829	0.43704	0.369199
LPE 20:1;0	LPE	0.757546	0.917302	1.01992	0.880956	0.65045	0.62351	0.645431	0.585506
LPE 20:2;0	LPE	0.15585	0.175905	0.181605	0.165226	0.123291	0.105033	0.123671	0.11943
LPE 20:3;0	LPE	0.486277	0.514088	0.538568	0.491172	0.365199	0.381461	0.371379	0.40891
LPE 20:4;0	LPE	1.0723	1.10755	1.06983	1.09696	0.694155	0.611438	0.68182	0.640579
LPE 20:5;0	LPE	0.13648	0.135121	0.12324	0.136143	0.0908565	0.0735651	0.0876844	0.0859477
LPE 22:0;0	LPE	0.0868223	0.111692	0.117703	0.0916429	0.0940223	0.114582	0.093484	0.103938
LPE 22:1;0	LPE	0.185813	0.202592	0.232868	0.188045	0.165824	0.178946	0.163826	0.168634
LPE 22:3;0	LPE	0.13607	0.145381	0.151315	0.130123	0.111191	0.081443	0.0998973	0.0791306
LPE 22:4;0	LPE	0.244469	0.298635	0.253794	0.273744	0.149672	0.118126	0.166955	0.112507
LPE 22:5;0	LPE	0.498635	0.608077	0.535834	0.561309	0.323417	0.293872	0.339341	0.286369
LPE 22:6;0	LPE	0.726867	0.903926	0.842147	0.90408	0.4826	0.463394	0.508227	0.437739
LPE 24:0;0	LPE	0.353394	0.403112	0.458322	0.342873	0.423997	0.526005	0.388126	0.493291
LPE 24:1;0	LPE	0.196304	0.248199	0.252425	0.208953	0.217913	0.215204	0.200706	0.21152
LPE 24:2;0	LPE	0.0464195	0.0659124	0.0666042	0.0568641				0.0460453
LPE 24:3;0	LPE	0.0471161	0.0698537	0.0667269	0.0548246			0.0468411
LPE 24:6;0	LPE	0.0539567	0.070068	0.0699312	0.0700068
LPE O-14:1;0	LPE O-	0.115566	0.12403	0.160832	0.116331	0.107571	0.0943017	0.112941	0.0874963
LPE O-16:0;0	LPE O-	0.97834	1.13378	1.32091	1.07471	0.970685	0.956335	0.883183	0.867651
LPE O-16:1;0	LPE O-	10.7066	12.0404	14.4097	11.8926	11.5211	9.88401	10.8043	8.93573
LPE O-16:2;0	LPE O-	0.277576	0.301461	0.380966	0.296648	0.284232	0.254626	0.268666	0.233879
LPE O-18:0;0	LPE O-	0.617501	0.683334	0.791389	0.656034	0.674747	0.732159	0.620206	0.67493
LPE O-18:1;0	LPE O-	4.83899	5.53563	6.5671	5.26092	5.57797	5.11256	5.17264	4.63268
LPE O-18:2;0	LPE O-	8.05127	9.20783	10.9541	8.88832	9.21451	7.62019	8.81326	6.93008
LPE O-20:0;0	LPE O-	0.0480535	0.068558	0.0712804	0.0582913	0.0580431	0.0663501	0.0562301	0.0604814
LPE O-20:1;0	LPE O-	0.52496	0.679276	0.724349	0.642569	0.602256	0.630212	0.531483	0.613194
LPE O-20:2;0	LPE O-	0.117865	0.131453	0.152411	0.149546	0.122345	0.108992	0.121501	0.102296
LPE O-22:1;0	LPE O-	0.0781407	0.104188	0.0925831	0.0819972	0.0644768	0.0710197	0.0754955	0.0760713
LPG 14:0;0	LPG	0.0307968	0.0416281	0.0487104	0.0406799	0.041041	0.0311106	0.0359782	0.0312086
LPG 16:0;0	LPG	0.317243	0.355967	0.428627	0.349417	0.340068	0.280985	0.306293	0.244805
LPG 16:1;0	LPG	0.731607	0.790501	0.966049	0.782013	0.740581	0.786621	0.689896	0.753788
LPG 16:2;0	LPG	0.044103	0.0492807	0.0585277	0.0463066	0.0468056	0.0471706	0.0357705	0.0425927
LPG 18:0;0	LPG	0.154963	0.19908	0.209627	0.174728	0.169641	0.152947	0.157723	0.119965
LPG 18:1;0	LPG	3.29004	3.71943	4.45861	3.50544	3.8415	3.17081	3.61114	2.9862
LPG 18:2;0	LPG	0.427745	0.496358	0.561579	0.46097	0.465677	0.456399	0.446314	0.432111
LPG 20:1;0	LPG	0.0462472	0.0462219	0.0593906		0.0621007		0.061429	0.0313826
LPG 20:2;0	LPG	0.129018	0.117969	0.164179	0.122649	0.174277	0.087061	0.164997	0.0848447
LPG 20:3;0	LPG	0.165158	0.187933	0.233391	0.184901	0.186192	0.136521	0.184886	0.135606
LPG 20:4;0	LPG	0.144868	0.186745	0.195378	0.187226	0.141353	0.10719	0.139505	0.103714
LPG 20:5;0	LPG	0.0340698	0.0556231	0.0517361	0.0455094	0.041392	0.0342657	0.0394969	0.0320143
LPG 22:4;0	LPG	0.0377742	0.0428985	0.0456089	0.0421453	0.0378987		0.0380771
LPG 22:5;0	LPG	0.314346	0.384965	0.420822	0.37293	0.362042	0.190636	0.339484	0.178758
LPG 22:6;0	LPG	1.51907	1.74618	2.03696	1.72489	1.58471	0.8672	1.54383	0.802962
LPI 16:0;0	LPI	4.03342	5.63918	5.24676	5.13819	3.85456	3.83545	3.74588	3.63455
LPI 16:1;0	LPI	0.832908	1.06735	1.04908	1.00231	0.671515	0.805188	0.718036	0.720911
LPI 18:0;0	LPI	36.6784	49.9111	47.614	43.5346	35.7663	37.1888	35.3235	35.3103
LPI 18:1;0	LPI	17.9123	23.7792	23.3596	21.9438	16.7798	17.1201	16.6493	16.382
LPI 18:2;0	LPI	1.25684	1.56531	1.65839	1.47144	1.21152	1.30843	1.20798	1.28351
LPI 18:3;0	LPI	0.466312	0.543941	0.634777	0.517099	0.501246	0.907319	0.502103	0.885019
LPI 20:1;0	LPI	0.438057	0.516906	0.562779	0.465047	0.421165	0.352472	0.433383	0.351417
LPI 20:2;0	LPI	1.15316	1.34152	1.5171	1.22317	1.14209	0.922541	1.20462	0.893208
LPI 20:3;0	LPI	8.03712	9.44419	10.4509	8.85501	8.66271	9.12814	9.04571	8.58642
LPI 20:4;0	LPI	6.46901	8.56309	8.35312	8.03181	7.059	5.78184	6.96746	5.5001
LPI 20:5;0	LPI	0.384916	0.466058	0.505341	0.462234	0.379431	0.307983	0.347286	0.316149
LPI 22:3;0	LPI	0.112894	0.120744	0.152383	0.125188	0.116051		0.103955
LPI 22:4;0	LPI	0.177435	0.258595	0.257784	0.224214	0.146696	0.110814	0.155498	0.0940266
LPI 22:5;0	LPI	0.403137	0.607472	0.536639	0.503445	0.349862	0.270242	0.357587	0.259649
LPI 22:6;0	LPI	0.663845	0.906414	0.863504	0.843612	0.526225	0.421266	0.6148	0.386502
LPS 16:0;0	LPS			0.886694	0.811328	0.741579	0.681586	0.742132	0.649821
LPS 18:0;0	LPS	7.23368	7.96024	8.38759	10.2947	7.10755	6.96759	6.80433	6.07197
LPS 18:1;0	LPS	4.38201	6.38941	7.17131	6.1949	3.82707	4.23227	3.99772	4.09684
LPS 20:3;0	LPS	0.610438
LPS 22:6;0	LPS	1.18779	1.68866	1.62345	1.84332	0.869607	0.936159	0.882106	0.854914
PA 14:0;0_18:0;0	PA
PA 16:0;0_16:0;0	PA
PA 16:0;0_18:0;0	PA
PA 16:0;0_18:1;0	PA	0.306914	0.409083	0.402507	0.373366		0.277563	0.267848	0.289252
PA 16:0;0_20:1;0	PA
PA 16:1;0_18:0;0	PA	1.02557	1.16313	1.2804	1.1112		1.17244	0.887452	1.1053
PA 18:0;0_18:1;0	PA	1.74281	2.54395	2.55758	2.18574	1.74244	1.76521	1.82531	1.90268
PA 18:0;0_18:2;0	PA
PA 18:0;0_20:4;0	PA
PA 18:1;0_18:1;0	PA
PA 22:6;0_22:6;0	PA
PC 12:0;0_16:0;0	PC	1.49204	2.01197	1.31304	1.51811	1.44808	1.14238	1.75628	1.08102
PC 12:0;0_18:0;0	PC				0.866449
PC 14:0;0_14:0;0	PC	5.96994	8.1522	6.0594	6.73387	5.74132	5.29741	6.71529	4.97157
PC 14:0;0_16:0;0	PC	52.4096	73.6882	65.1805	85.0507	68.8176	56.6869	73.6647	55.4364
PC 14:0;0_18:0;0	PC	7.89128	10.1782	7.09242	10.2807	8.53244	8.79776	9.806	7.81121
PC 14:0;0_18:1;0	PC	44.3463	62.4375	58.5938	69.1774	56.4923	55.98	64.9249	51.2334
PC 14:0;0_18:2;0	PC	1.97411	2.50561	2.09621	2.38472	2.15997	2.54158	2.51725	2.36078
PC 14:0;0_18:3;0	PC
PC 14:0;0_20:0;0	PC
PC 14:0;0_20:1;0	PC	1.66836	1.68863	1.00104	1.68207	1.86812	1.0717	2.51829	1.08739
PC 14:0;0_20:2;0	PC	0.673931	0.75232	0.773033	1.09701	1.13093	0.664698	1.12089	0.683454
PC 14:0;0_20:3;0	PC	0.989877	1.10776	1.05715	0.905104	0.971545	0.983875	1.36509	0.815471
PC 14:0;0_20:4;0	PC	1.77343	2.17354	1.76476	2.13871	1.84808	1.12397	2.14525	1.02509
PC 14:0;0_22:3;0	PC
PC 14:0;0_22:4;0	PC			0.539676
PC 14:0;0_22:5;0	PC	0.624917	1.43044	0.93256	0.884036	1.10154	0.821892	0.853372	0.861733
PC 14:0;0_22:6;0	PC			1.39368
PC 14:0;0_24:5;0	PC
PC 14:1;0_18:0;0	PC	1.60642	2.3324	2.36196	2.23245	2.21492	2.24883	2.17792	2.14048
PC 14:1;0_18:1;0	PC	9.65463	11.2868	10.3493	10.1007	11.3443	13.2947	14.9377	11.4711
PC 15:0;0_15:0;0	PC	0.473661	0.796493	0.641525	0.459644	0.823674	0.646414	0.784695	0.802493
PC 15:0;0_17:0;0	PC	0.794945	0.841926			0.938413	0.853119	1.21096	0.961319
PC 15:0;0_17:1;0	PC	1.54507	1.929	1.94475	2.44857	1.78255	2.39432	2.3074	1.79516
PC 15:0;0_19:1;0	PC
PC 15:0;0_20:1;0	PC
PC 15:0;0_21:3;0	PC
PC 16:0;0_16:0;0	PC	96.8707	121.226	92.1694	124.995	112.854	113.083	131.885	98.4325
PC 16:0;0_16:1;0	PC	180.516	247.852	234.567	279.676	210.104	250.104	241.413	233.465
PC 16:0;0_16:2;0	PC	3.57009	4.77278	4.02006	4.20344	3.58308	5.61333	4.90225	5.03243
PC 16:0;0_18:0;0	PC
PC 16:0;0_18:1;0	PC	442.484	450.769	355.729	438.347	458.221	431.018	556.034	403.686
PC 16:0;0_18:2;0	PC	21.1534	29.4097	26.8219	33.497	26.1411	28.1323	30.1244	28.3303
PC 16:0;0_18:3;0	PC	2.30201	2.47593	2.33682	1.9048	1.72783	2.83848	2.01106	2.59402
PC 16:0;0_19:1;0	PC
PC 16:0;0_20:1;0	PC	8.16255	8.37393	6.74458	9.62907	9.99291	7.05081	12.2525	7.19012
PC 16:0;0_20:2;0	PC	5.09444	5.75462	5.66398	6.06441	7.21457	5.34887	8.10959	5.19615
PC 16:0;0_20:3;0	PC	9.27129	12.7708	11.3349	10.9914	11.3589	9.76064	13.662	9.60224
PC 16:0;0_20:4;0	PC	18.1897	19.8891	16.8667	20.4083	17.3471	12.8118	16.9035	12.7781
PC 16:0;0_20:5;0	PC	2.32522	2.68748	2.84623	2.62046	2.56573	2.3831	2.36362	1.96275
PC 16:0;0_22:2;0	PC
PC 16:0;0_22:3;0	PC	1.7207	1.97833	1.81765	1.55835	1.65465		2.15741
PC 16:0;0_22:4;0	PC	2.22393	3.86292	2.71897	4.35038	2.94581	2.06304	3.4272	1.71503
PC 16:0;0_22:5;0	PC	7.97007	10.4409	7.16455	10.1014	8.55116	7.30685	10.2082	6.72293
PC 16:0;0_22:6;0	PC	8.65333	10.7305	7.89611	9.70698	8.53625	7.65092	11.3989	7.48169
PC 16:0;0_24:1;0	PC		0.120992	0.138276	0.176718	0.121458	0.163746	0.236303	0.126873
PC 16:0;0_24:2;0	PC	0.315023			0.412338	0.456223	0.26162	0.399814	0.240287
PC 16:0;0_24:3;0	PC	0.239148			0.241992	0.252394	0.240095
PC 16:0;0_24:4;0	PC	0.907198	3.03088
PC 16:0;0_24:5;0	PC	0.67226		0.694023	0.806951
PC 16:0;0_24:6;0	PC		1.69466
PC 16:1;0_16:1;0	PC	24.8533	32.3921	26.212	29.1456	24.8775	44.0496	34.1974	40.866
PC 16:1;0_16:2;0	PC	2.31659	2.48549	2.5743	2.50483	2.35417	3.13348	2.43508	2.95598
PC 16:1;0_18:0;0	PC	46.6267	45.0637	37.0932	44.0551	40.9238	48.571	49.5753	46.2445
PC 16:1;0_18:1;0	PC	141.92	188.694	170.692	212.546	185.172	232.101	214.275	221.284
PC 16:1;0_18:2;0	PC	8.96406	9.0718	9.91809	7.53555	7.82273	12.1913	9.69485	10.5587
PC 16:1;0_18:3;0	PC	1.15333	1.32853	1.08334	1.43445	1.38691	1.67728	1.30165	1.51813
PC 16:1;0_20:0;0	PC	0.736459	1.00179		0.872204	0.88868		1.13364	1.02797
PC 16:1;0_20:1;0	PC	4.47365	4.70649	4.87317	4.27859	5.76673	4.91546	5.88674	5.00049
PC 16:1;0_20:2;0	PC	2.18829	2.79324	2.34248	2.42015	2.9026	2.74035	3.36951	2.56546
PC 16:1;0_20:3;0	PC	4.50774	4.38605	4.25117	4.82535	4.53362	4.45516	4.50423	4.43039
PC 16:1;0_20:4;0	PC	4.2968	5.8638	5.05452	5.53678	5.12226	5.55901	4.73732	4.34985
PC 16:1;0_20:5;0	PC		2.27002	1.13952					1.64241
PC 16:1;0_22:2;0	PC					0.543177
PC 16:1;0_22:3;0	PC		1.13191					1.60821	1.22478
PC 16:1;0_22:4;0	PC	0.987716	1.10123	1.11453	1.0773	0.786489	0.867398	1.08212	0.792627
PC 16:1;0_22:5;0	PC		3.13686	2.50028	3.04824	3.05902	2.226	3.61356	2.80558
PC 16:1;0_22:6;0	PC
PC 16:1;0_24:0;0	PC	0.113855	0.120327	0.114012		0.167015	0.151589	0.241907	0.175204
PC 16:1;0_24:1;0	PC		0.316835		0.462846	0.375756	0.285212	0.439367	0.222139
PC 16:1;0_24:2;0	PC			0.0775053	0.0730646			0.150306
PC 16:1;0_24:5;0	PC
PC 16:2;0_18:0;0	PC	2.04201	2.91896	3.18485	3.13099	3.2213	3.22077	3.66393	3.12515
PC 16:2;0_18:1;0	PC	4.3461	4.78212	4.82539	4.13926	4.59522	6.41097	5.82394	5.68
PC 16:2;0_18:2;0	PC						0.309155		0.361646
PC 16:2;0_20:1;0	PC								0.269081
PC 17:0;0_17:1;0	PC			0.777796
PC 17:0;0_18:0;0	PC
PC 17:0;0_18:1;0	PC
PC 17:0;0_19:1;0	PC
PC 17:0;0_20:2;0	PC
PC 17:0;0_21:3;0	PC
PC 17:1;0_17:1;0	PC	0.647296	0.629621	0.576231	0.791481	0.760458	0.806517	0.675454	0.690797
PC 17:1;0_18:0;0	PC
PC 17:1;0_19:1;0	PC
PC 17:1;0_20:1;0	PC
PC 18:0;0_18:1;0	PC	169.782	175.072	150.663	197.786	185.613	181.184	216.244	172.122
PC 18:0;0_18:2;0	PC	15.9775	17.9363	17.1598	18.0314	16.4064	17.628	18.1306	16.3852
PC 18:0;0_18:3;0	PC	1.71397	2.28838	2.00708	2.15855	2.06206	2.45415	2.24592	2.56543
PC 18:0;0_19:2;0	PC
PC 18:0;0_20:2;0	PC
PC 18:0;0_20:3;0	PC	13.5724	13.3254	13.2363	11.8656	12.4767		13.9399
PC 18:0;0_20:4;0	PC	14.7772	21.0984	17.6549	22.0819	16.9136	12.5978	18.2459	12.2331
PC 18:0;0_20:5;0	PC	2.35727	2.78744	1.86468	2.60725	2.41134	2.07753	2.99094	1.71677
PC 18:0;0_22:1;0	PC	1.89054	1.91357	2.2212	2.67152	2.6064	2.8291	3.57465	2.27368
PC 18:0;0_22:3;0	PC	0.491989	0.565239	0.426407	0.576485	0.480514	0.479008	0.657546	0.446052
PC 18:0;0_22:4;0	PC	0.886066	2.94614	1.05905	1.73225	1.2952	0.75027	1.17969	0.573921
PC 18:0;0_22:5;0	PC	7.24069	8.39946	7.91351	9.34016	7.07675	5.76705	6.17539	5.49464
PC 18:0;0_22:6;0	PC	7.75759	8.35942	8.05229	7.80669		5.28435	8.13005	5.4371
PC 18:0;0_24:1;0	PC	0.516307	0.550292			0.630906		0.635578	0.469146
PC 18:0;0_24:2;0	PC				0.837137			1.03684
PC 18:0;0_24:3;0	PC		0.845002					0.931196
PC 18:0;0_24:4;0	PC							0.36868
PC 18:0;0_24:5;0	PC		1.31259
PC 18:0;0_24:6;0	PC		0.876081		1.67155
PC 18:1;0_18:1;0	PC	216.841	243.195	237.211	231.166	300.946	293.894	326.956	285.114
PC 18:1;0_18:2;0	PC	29.3594	38.8661	34.5253	33.1601	35.1613	40.1075	42.9004	36.4537
PC 18:1;0_18:3;0	PC	4.71477	4.75507	4.46643	4.9608	4.9993	6.24115	4.55582	5.41424
PC 18:1;0_19:1;0	PC
PC 18:1;0_20:1;0	PC
PC 18:1;0_20:2;0	PC	9.53232	9.83206	10.2305	8.30742	11.1446		12.6903
PC 18:1;0_20:3;0	PC	12.3112	18.3625	16.1996	18.3129	19.7584	17.2266	20.5658	15.3562
PC 18:1;0_20:4;0	PC	19.6728	23.2643	17.0516	24.2112	20.8824	16.9197	23.5338	16.1276
PC 18:1;0_20:5;0	PC	3.56833	3.54959	3.55431	3.33702	3.81595	3.4338	4.70665	3.83476
PC 18:1;0_22:0;0	PC		0.293551			0.405343
PC 18:1;0_22:1;0	PC	2.73451	3.25678	3.26824	3.44619	3.82078	3.10168	4.24089	2.55357
PC 18:1;0_22:2;0	PC	2.10146	2.47594	1.82531	2.30828	2.23975	2.3909	2.9549	2.03457
PC 18:1;0_22:3;0	PC	3.13643		3.70927	3.77944	4.25285	3.30989	4.52459	3.09065
PC 18:1;0_22:4;0	PC	3.60427	4.15917	3.61956	4.35558	3.53745	2.82289	3.12638	2.50073
PC 18:1;0_22:5;0	PC	11.4957	11.6934	10.4152	12.2501	19.8445	9.73258	13.458	9.97533
PC 18:1;0_22:6;0	PC	10.8197	13.7928	14.4764	14.4306	13.3953	10.1701	13.7312	10.8762
PC 18:1;0_24:0;0	PC	1.11901	1.35458	1.88286	2.5812	1.91975	2.29025	1.93334	1.43851
PC 18:1;0_24:1;0	PC	2.25129	2.03499	1.87097	1.64866	2.44424	2.11574	2.49375	1.81657
PC 18:1;0_24:2;0	PC		0.587685	1.2027	1.17581	1.61006	1.23137	0.752765	1.20214
PC 18:1;0_24:3;0	PC							0.823204
PC 18:1;0_24:4;0	PC	1.52193			1.73155
PC 18:1;0_24:5;0	PC
PC 18:1;0_24:6;0	PC		1.9544
PC 18:2;0_18:2;0	PC	1.02346	1.09218	0.84176	0.772811	1.27507	1.52478	0.939393	1.21815
PC 18:2;0_20:0;0	PC
PC 18:2;0_20:1;0	PC	1.23359	1.39006	1.27605	0.995964	1.49692		1.39502
PC 18:2;0_20:2;0	PC	0.69337		0.792565	0.953465	1.02767		0.779627	0.738432
PC 18:2;0_20:3;0	PC	0.800202	0.696603	0.803956		1.12372	0.906935	0.728361	1.11948
PC 18:2;0_20:4;0	PC	1.30066	1.44186	1.02506	1.36557	1.27701	1.37427
PC 18:2;0_22:4;0	PC
PC 18:2;0_22:5;0	PC
PC 19:1;0_19:1;0	PC
PC 20:0;0_20:3;0	PC
PC 20:1;0_20:2;0	PC					0.0824066		0.0811679
PC 20:1;0_20:3;0	PC	0.393504				0.478033		0.594773	0.375893
PC 20:1;0_20:4;0	PC	1.36604	1.78848	1.30627	2.13474	1.39182	0.872966	1.48614	1.1719
PC 20:1;0_20:5;0	PC
PC 20:1;0_22:4;0	PC
PC 20:1;0_22:5;0	PC		1.06527
PC 20:1;0_22:6;0	PC			1.72531
PC 20:2;0_20:4;0	PC		0.631326
PC 20:3;0_20:3;0	PC	0.358093
PC 20:3;0_20:4;0	PC							0.773501
PC 20:3;0_22:4;0	PC
PC 20:4;0_24:1;0	PC					0.833256
PC O-16:0;0/16:0;0	PC O-	27.1195	27.5293	27.5508	32.6898	28.1157	35.7388	32.1318	31.6884
PC O-16:0;0/16:1;0	PC O-	23.7341	22.3444	23.4412	28.0342	27.522	42.1987	31.4305	39.4573
PC O-16:0;0/16:2;0	PC O-	0.23812	0.237499		0.208266	0.336626	0.54902		0.462355
PC O-16:0;0/17:0;0	PC O-	0.0067161	0.00809631	0.0065256	0.00805156	0.0104208	0.0083636	0.00876414	0.0112556
PC O-16:0;0/17:1;0	PC O-	0.0361844	0.0309192	0.0309745	0.0380797	0.0384323	0.0472575	0.0511407	0.0462722
PC O-16:0;0/18:0;0	PC O-	2.76045	2.80873	2.7313	3.63312	3.02415	3.85294	3.42619	3.52885
PC O-16:0;0/18:1;0	PC O-	40.2064	38.0061	39.7946	47.9265	50.1267	69.8003	59.1794	63.414
PC O-16:0;0/18:2;0	PC O-	0.656519	0.670929	0.695089	0.820025	0.81394	1.49632	0.980087	1.3202
PC O-16:0;0/18:3;0	PC O-	0.0724202	0.0712132	0.0615591	0.121878	0.0955361	0.214324	0.142719	0.235115
PC O-16:0;0/20:0;0	PC O-
PC O-16:0;0/20:1;0	PC O-	1.01302	0.881986	0.925683	0.937283	1.27342	1.95253	1.74753	1.7483
PC O-16:0;0/20:2;0	PC O-	0.945282	0.996499	0.884228	0.981824	1.4062	1.72153	1.48538	1.58963
PC O-16:0;0/20:3;0	PC O-	3.08093	2.57876	2.75967	3.34614	3.36761	4.37332	3.97287	4.08016
PC O-16:0;0/20:4;0	PC O-	3.61135	3.34256	3.5938	4.45484	3.61755	3.95324	4.99193	4.52293
PC O-16:0;0/20:5;0	PC O-		0.238351	0.346893			0.34889	0.535313	0.559594
PC O-16:0;0/21:3;0	PC O-
PC O-16:0;0/22:1;0	PC O-	1.61972	1.11346	1.70807	1.79793	2.18394	2.56019	2.20954	2.04898
PC O-16:0;0/22:2;0	PC O-	0.196941	0.24599	0.231631	0.308562	0.491088	0.298407	0.540685	0.455059
PC O-16:0;0/22:3;0	PC O-	0.29827	0.332579	0.316865	0.431678	0.320507	0.383859	0.475286	0.316612
PC O-16:0;0/22:4;0	PC O-	0.998098	1.06262	1.06041	1.10078	0.996921	1.12747	1.26462	0.951676
PC O-16:0;0/22:5;0	PC O-	2.31682	2.19829	2.81759	2.92935	2.8106	3.11924	3.26494	2.75194
PC O-16:0;0/22:6;0	PC O-	0.857144	0.799591	0.671273	0.884383	1.04009	0.970604	0.801845	0.98435
PC O-16:0;0/24:1;0	PC O-	0.710137				1.0049	1.09485	1.17266	0.925543
PC O-16:0;0/24:2;0	PC O-	0.171319	0.20351			0.260106	0.287836	0.263681	0.191674
PC O-16:0;0/24:3;0	PC O-		0.232609	0.198526		0.241568		0.227705	0.244996
PC O-16:0;0/24:4;0	PC O-		0.18531			0.310857		0.584632
PC O-16:0;0/24:5;0	PC O-					0.686072		0.433166
PC O-16:0;0/24:6;0	PC O-
PC O-16:1;0/16:0;0	PC O-	22.7269	22.1725	23.6326	28.1355	25.5871	27.2538	28.4099	24.7627
PC O-16:1;0/16:1;0	PC O-	4.74745	4.5553	4.95273	6.16955	5.55878	7.65704	6.66955	7.65545
PC O-16:1;0/16:2;0	PC O-	0.211669	0.240037	0.256794	0.267806	0.31831	0.29014	0.383002	0.427751
PC O-16:1;0/17:0;0	PC O-
PC O-16:1;0/17:1;0	PC O-	0.0725348	0.0586219	0.0738557	0.0950355	0.0848597	0.0855469	0.0957707	0.0690372
PC O-16:1;0/18:0;0	PC O-	18.2246	18.0444	18.8243	22.4254	19.4657	21.7807	23.4411	18.4856
PC O-16:1;0/18:1;0	PC O-	13.9953	12.6758	14.1887	16.2729	16.0302	20.1005	19.3364	19.2856
PC O-16:1;0/18:2;0	PC O-	1.20993	1.01953	1.17493	1.34907	1.08221	1.69915	1.47372	1.48624
PC O-16:1;0/18:3;0	PC O-	0.889018	0.802656	0.706919	0.959389	0.599869	0.992916	0.830361	1.23148
PC O-16:1;0/19:1;0	PC O-		0.00497504	0.00359571	0.00634891	0.00868618		0.010936
PC O-16:1;0/19:2;0	PC O-			0.0218055			0.0287689	0.0495483	0.0170818
PC O-16:1;0/20:0;0	PC O-							0.110345	0.140932
PC O-16:1;0/20:1;0	PC O-	1.10575	0.990188	1.15083	1.18411	1.40491	1.32693	1.48582	1.20505
PC O-16:1;0/20:2;0	PC O-	1.979	1.83465	2.00828	2.22819	2.32785	2.17825	2.64018	1.94543
PC O-16:1;0/20:3;0	PC O-	8.34131	7.59675	8.53858	10.2732	9.63754	9.2822	10.8074	8.57476
PC O-16:1;0/20:4;0	PC O-	7.43576	6.98581	7.68645	9.431	8.58056	7.13326	8.41526	6.54011
PC O-16:1;0/20:5;0	PC O-	0.474354	0.637888	0.547217	0.96759	0.765685	0.724499	0.869724	0.635626
PC O-16:1;0/21:3;0	PC O-	0.0525926	0.047501	0.0404766	0.0533541	0.0691457	0.0531688	0.0448154	0.0459205
PC O-16:1;0/22:0;0	PC O-					0.42642
PC O-16:1;0/22:1;0	PC O-	0.381468	0.238687	0.228271	0.327383	0.344131	0.500962	0.444746	0.378699
PC O-16:1;0/22:2;0	PC O-		0.116308	0.27672	0.420454	0.221095		0.302834	0.207819
PC O-16:1;0/22:3;0	PC O-	1.81054	1.38597	1.60142	2.33584	1.94053	1.45571	2.36694	1.28784
PC O-16:1;0/22:4;0	PC O-	5.89639	6.53039	5.97322	7.58021	6.17989	5.32296	6.86773	4.37639
PC O-16:1;0/22:5;0	PC O-	8.79131	9.14084	8.45049	10.5023	8.86358	8.73033	9.82197	7.63447
PC O-16:1;0/22:6;0	PC O-	3.56125	2.91609	2.98412	3.83975	3.4264	2.68539	3.37522	2.43475
PC O-16:1;0/24:0;0	PC O-	0.410044				0.250558	0.342932	0.443973	0.321119
PC O-16:1;0/24:1;0	PC O-	0.135707	0.0800657					0.129953
PC O-16:1;0/24:2;0	PC O-							0.235187
PC O-16:1;0/24:3;0	PC O-		0.189055	0.277846				0.452917	0.322944
PC O-16:1;0/24:4;0	PC O-
PC O-16:1;0/24:5;0	PC O-		0.731904	0.535998	1.29765		0.874869	1.18933	0.540564
PC O-16:1;0/24:6;0	PC O-	2.18022	1.12718	1.30395	1.46335	1.33152		1.22562	0.954113
PC O-16:2;0/16:0;0	PC O-	7.55182	7.10694	7.82886	8.90092	8.80081	9.6828	10.6076	8.56986
PC O-16:2;0/16:1;0	PC O-	0.965327	0.95548	1.13759	1.20793	1.1653	1.44023	1.27032	1.44272
PC O-16:2;0/17:0;0	PC O-	0.162991	0.117129	0.145722	0.161216	0.177416	0.138874	0.244115	0.138262
PC O-16:2;0/17:1;0	PC O-			0.190498		0.115346	0.126309	0.168771
PC O-16:2;0/18:0;0	PC O-	30.2936	26.5159	30.2314	34.1132	34.3023	40.9309	39.7899	38.6614
PC O-16:2;0/18:1;0	PC O-	5.22151	4.94498	5.86647	6.55636	6.50001	7.41946	7.84835	7.21315
PC O-16:2;0/18:2;0	PC O-	0.751116	0.762704	0.933089	0.958896	0.846937	0.894978	1.11393	0.680485
PC O-16:2;0/19:0;0	PC O-	0.0132942	0.00915979	0.00618289	0.0065822	0.0153586	0.0123114	0.0168286	0.00676725
PC O-16:2;0/19:1;0	PC O-	0.0415471	0.0197225		0.0284649	0.0328654	0.0426278		0.0198415
PC O-16:2;0/20:0;0	PC O-	0.440826	0.514828	0.513424	0.281983	0.31686	0.761889	0.575791	0.502103
PC O-16:2;0/20:1;0	PC O-	1.01113	1.14086	1.06019	1.03118	1.41786	1.14549	1.47908	1.02624
PC O-16:2;0/20:2;0	PC O-	0.308196	0.263468	0.267818	0.360122	0.443289	0.514434	0.48534	0.244384
PC O-16:2;0/20:3;0	PC O-	0.522954	0.615151	0.697274	0.808804	0.564976	0.574385	1.21839	0.740624
PC O-16:2;0/20:4;0	PC O-	0.798925	0.688524	0.92055	0.636307	0.823952	0.720684	1.07472	0.572735
PC O-16:2;0/22:0;0	PC O-	0.982817	0.942014	1.23807	1.14534	1.30175	1.18246	1.49962	1.13866
PC O-16:2;0/22:1;0	PC O-	0.988414	0.799877	0.944289	0.744659	1.28645	1.43568	1.35724	0.83087
PC O-16:2;0/22:3;0	PC O-
PC O-16:2;0/22:4;0	PC O-					0.438365		0.489047
PC O-16:2;0/22:5;0	PC O-		0.541936	0.566721	0.645722	0.37212	0.376486	0.45293	0.26744
PC O-16:2;0/24:0;0	PC O-	0.969654	0.931154			1.28126	1.11325	1.35946	1.20049
PC O-16:2;0/24:1;0	PC O-		0.772884	0.841085		1.16008		1.36391	0.795046
PC O-16:2;0/24:2;0	PC O-	0.625699	0.28041	0.554687	0.956512	0.563062	0.799771	0.554455	0.518143
PC O-16:2;0/24:5;0	PC O-
PC O-17:0;0/15:0;0	PC O-	4.22	4.26085	4.20121	5.42557	4.62064	4.71136	5.69822	4.12597
PC O-17:0;0/15:1;0	PC O-	0.848285	1.04658	0.928462	1.1546	1.19649	1.31356	1.31802	1.00636
PC O-17:0;0/16:0;0	PC O-	1.44904	1.59299	1.36754	1.29543	1.84292	1.88058	1.78736	1.71268
PC O-17:0;0/16:1;0	PC O-	5.03216	4.48079	4.78323	5.75287	5.57072	6.48255	6.68428	6.27841
PC O-17:0;0/16:2;0	PC O-	0.208685	0.211708	0.242667	0.229823	0.246994	0.297094	0.283259	0.282711
PC O-17:0;0/17:0;0	PC O-	0.511395	0.453139	0.460322	0.570547	0.579865	0.581542	0.674365	0.633898
PC O-17:0;0/17:1;0	PC O-	8.05907	7.84637	8.52652	10.3747	9.4539	9.28672	10.1005	9.17315
PC O-17:0;0/17:2;0	PC O-						0.0869119	0.0726353
PC O-17:0;0/18:2;0	PC O-	0.510933	0.385237	0.335018	0.428456	0.549256	0.523803	0.629445	0.507391
PC O-17:0;0/18:3;0	PC O-	0.173381	0.166928	0.200079	0.182924	0.19626	0.284192	0.201085	0.217379
PC O-17:0;0/19:1;0	PC O-	0.476866	0.46564	0.453799	0.461797	0.703693	0.526241	0.631186	0.575024
PC O-17:0;0/19:2;0	PC O-	0.29752	0.339695	0.391534	0.416929	0.278979	0.433579	0.550338	0.427587
PC O-17:0;0/19:3;0	PC O-	0.299006	0.194311	0.231854	0.276044		0.331683		0.255192
PC O-17:0;0/20:3;0	PC O-
PC O-17:0;0/20:4;0	PC O-	1.13591	1.03165	1.01083	1.34876	1.29789	1.05979	1.42737	1.0692
PC O-17:0;0/20:5;0	PC O-	0.458528	0.433167	0.427607	0.540094	0.469841	0.283218	0.580551	0.344547
PC O-17:0;0/21:3;0	PC O-		0.23264			0.157415			0.122852
PC O-17:0;0/22:4;0	PC O-
PC O-17:0;0/22:5;0	PC O-
PC O-17:0;0/22:6;0	PC O-
PC O-17:1;0/15:0;0	PC O-	2.50275	2.64547	2.81269	3.32444	3.08698	3.02586	3.65535	3.47632
PC O-17:1;0/15:1;0	PC O-	0.0973145		0.0884014		0.0909767		0.128998	0.13485
PC O-17:1;0/16:0;0	PC O-	4.55927	4.01286	4.24074	5.15208	4.99835	5.55267	5.95215	5.46144
PC O-17:1;0/16:1;0	PC O-	3.03116	2.73941	3.02481	3.34105	3.71317	4.27032	3.88273	4.1473
PC O-17:1;0/16:2;0	PC O-			0.630714		0.404091	0.648824	0.766738
PC O-17:1;0/17:0;0	PC O-	1.54572	1.25281	1.26483	1.63326	1.49337	1.91518	2.069	2.14666
PC O-17:1;0/17:1;0	PC O-	0.663316	0.556436	0.64848	0.722377	0.639615	1.10677	0.872021	1.10188
PC O-17:1;0/18:1;0	PC O-	3.17155	2.11891	1.85225	2.36687	3.42843	3.77864	3.84118	3.51119
PC O-17:1;0/18:2;0	PC O-	0.652264	0.581633	0.711702	0.748226	0.842882	0.988215	0.954136	0.789297
PC O-17:1;0/18:3;0	PC O-	1.25558
PC O-17:1;0/19:1;0	PC O-	0.227867	0.418954	0.358791	0.519359	0.524967	0.340464	0.559339	0.577045
PC O-17:1;0/19:2;0	PC O-		0.138521					0.317888
PC O-17:1;0/20:2;0	PC O-
PC O-17:1;0/20:3;0	PC O-	0.306971	0.241211	0.261533	0.334928	0.33778	0.383061	0.405419	0.37842
PC O-17:1;0/20:4;0	PC O-	1.39911	1.31735	1.16943	1.43103	1.51046	1.2151	1.54427	0.929013
PC O-17:1;0/21:3;0	PC O-
PC O-17:1;0/22:3;0	PC O-
PC O-17:1;0/22:4;0	PC O-
PC O-17:1;0/22:5;0	PC O-
PC O-17:2;0/16:0;0	PC O-	0.22673	0.191928	0.221239	0.252029	0.28781	0.247081	0.273336	0.228006
PC O-17:2;0/16:1;0	PC O-			0.726083		0.588957	0.832762	1.03252
PC O-17:2;0/17:0;0	PC O-
PC O-17:2;0/17:1;0	PC O-
PC O-17:2;0/18:0;0	PC O-	0.0676899	0.0468734	0.0467185	0.0479599	0.0899512	0.0698549	0.096381	0.0663865
PC O-17:2;0/18:1;0	PC O-	0.344377	0.337502	0.376302	0.447661	0.571608	0.589464	0.690062	0.462347
PC O-17:2;0/20:1;0	PC O-
PC O-17:2;0/20:3;0	PC O-								0.0667503
PC O-17:2;0/22:4;0	PC O-
PC O-18:0;0/14:0;0	PC O-	2.10803	2.30228	2.45835	2.62153	2.93705	3.28469	3.15302	3.30682
PC O-18:0;0/14:1;0	PC O-				0.312161		0.268859	0.254354
PC O-18:0;0/15:0;0	PC O-	0.0051751	0.00296722			0.00490358	0.00582379	0.0076473	0.00547095
PC O-18:0;0/16:0;0	PC O-	2.87102	2.93803	2.80153	3.86545	3.62756	5.10817	4.03484	4.81701
PC O-18:0;0/16:1;0	PC O-	5.31835	5.23991	4.84341	6.10725	5.74298	8.701	6.87298	8.79703
PC O-18:0;0/16:2;0	PC O-				0.0707188
PC O-18:0;0/18:0;0	PC O-
PC O-18:0;0/18:1;0	PC O-	6.3869	5.76686	6.37368	7.14343	8.15255	12.2467	9.5542	11.495
PC O-18:0;0/18:2;0	PC O-	1.13357	0.998033	0.98906	1.06869	1.10432	1.92085	1.5363	2.04022
PC O-18:0;0/18:3;0	PC O-					0.185223	0.32629		0.3308
PC O-18:0;0/20:1;0	PC O-	0.618727	0.324179	0.731215	0.781278	0.570145	0.810639	0.919324	0.658714
PC O-18:0;0/20:2;0	PC O-	0.259688	0.309625	0.295487	0.373094	0.289862	0.346244	0.384773	0.225386
PC O-18:0;0/20:3;0	PC O-	0.749319	0.614355	0.606317	0.766071	0.704151	1.29801	0.866473	0.885674
PC O-18:0;0/20:4;0	PC O-	1.83413	1.8128	1.79781	2.20827	2.09176	2.11188	1.81989	1.97494
PC O-18:0;0/20:5;0	PC O-	0.405899
PC O-18:0;0/22:1;0	PC O-								0.211091
PC O-18:0;0/22:3;0	PC O-			0.066845
PC O-18:0;0/22:4;0	PC O-	0.36213	0.288908	0.39534		0.362019
PC O-18:0;0/22:5;0	PC O-	1.45457	1.26374	1.5004	1.39071	1.26093	1.51856	1.16477	1.36791
PC O-18:0;0/22:6;0	PC O-	1.25677	0.726201	0.591783		0.708562	0.570673	0.991749	0.662764
PC O-18:0;0/24:5;0	PC O-
PC O-18:0;0/24:6;0	PC O-
PC O-18:1;0/14:0;0	PC O-	14.766	14.5933	14.7122	17.4239	16.8056	20.707	19.7236	19.3432
PC O-18:1;0/14:1;0	PC O-		0.0542615	0.114366				0.182194	0.210764
PC O-18:1;0/15:0;0	PC O-	0.0459107	0.0351858	0.0438413	0.0573935	0.0512369	0.067959	0.0696372	0.0439981
PC O-18:1;0/16:0;0	PC O-	76.1405	74.8345	76.2686	92.8747	93.4868	113.298	109.761	103.482
PC O-18:1;0/16:1;0	PC O-	3.12919	3.22237	3.19936	3.74029	3.9735	8.00953	5.01699	7.81772
PC O-18:1;0/16:2;0	PC O-	0.0836979	0.116524	0.127841	0.0935121	0.125097	0.327641	0.155703	0.255358
PC O-18:1;0/17:1;0	PC O-	0.027654	0.0138474	0.0121496	0.0169534	0.027015	0.0256732	0.0236325	0.0214135
PC O-18:1;0/18:0;0	PC O-	1.25613	1.11842	1.22117	1.57719	1.62059	2.21874	1.78732	1.87741
PC O-18:1;0/18:1;0	PC O-	24.8924	22.087	24.2949	27.1677	32.673	45.3994	38.0337	41.2112
PC O-18:1;0/18:2;0	PC O-	2.96597	3.09175	3.4487	3.5217	4.03107	5.89839	4.6087	5.22422
PC O-18:1;0/18:3;0	PC O-	0.380589	0.320887	0.417815	0.556229	0.375023	1.11772	0.443795	0.806529
PC O-18:1;0/19:3;0	PC O-								0.0225212
PC O-18:1;0/20:0;0	PC O-		0.301469					0.436816	0.298949
PC O-18:1;0/20:1;0	PC O-	0.526065	0.625574	0.782523	0.728908	0.767174	1.0496	0.791305	1.16121
PC O-18:1;0/20:2;0	PC O-	0.847188	0.593744	0.606576	0.871928	0.723745	1.32321	0.980182	0.930958
PC O-18:1;0/20:3;0	PC O-	3.93852	2.94869	3.46577	3.82603	4.04481	5.82969	5.64166	4.91863
PC O-18:1;0/20:4;0	PC O-	6.73534	7.59432	6.33899	8.18498	7.67222	8.35365	9.48655	8.00633
PC O-18:1;0/20:5;0	PC O-	0.326132	0.352077	0.521472	0.529018	0.265725	0.503624	0.559403	0.691657
PC O-18:1;0/21:3;0	PC O-
PC O-18:1;0/22:1;0	PC O-		0.0591639			0.158807	0.169708	0.205513	0.150561
PC O-18:1;0/22:2;0	PC O-								0.112615
PC O-18:1;0/22:3;0	PC O-	0.394551	0.320053	0.388902	1.12558	0.444186	0.685945	0.592473	0.43043
PC O-18:1;0/22:4;0	PC O-	1.62579	1.74557	1.72073	1.80186	1.4537	1.49477	2.09847	1.30104
PC O-18:1;0/22:5;0	PC O-	4.34757	3.67717	3.89871	5.3109	5.21287	4.86101	4.33919	4.55049
PC O-18:1;0/22:6;0	PC O-	2.21615	3.12176	2.77177	3.66792	3.07053	5.21645	4.66968	3.35406
PC O-18:1;0/24:4;0	PC O-
PC O-18:1;0/24:5;0	PC O-
PC O-18:2;0/14:0;0	PC O-	0.180334	0.184637	0.215869	0.180804	0.281874			0.298658
PC O-18:2;0/16:0;0	PC O-	0.844228	0.718025	0.737757	1.02502	0.905551	1.22376	1.09916	1.29285
PC O-18:2;0/16:1;0	PC O-	0.426175	0.303038	0.360465	0.41663	0.418008	0.813426	0.526533	0.730466
PC O-18:2;0/17:0;0	PC O-
PC O-18:2;0/17:1;0	PC O-	0.0197011				0.0265337		0.0334798
PC O-18:2;0/18:0;0	PC O-	1.85473	1.4991	1.91969	1.98426	2.19936	1.54529	2.39592	1.78596
PC O-18:2;0/18:1;0	PC O-	5.62405	5.13065	5.94898	6.78245	6.90653	8.29186	7.18864	7.47063
PC O-18:2;0/18:2;0	PC O-	0.768991	0.861269	0.603754	0.725817	0.826225	0.895747	0.854672	0.834378
PC O-18:2;0/18:3;0	PC O-							0.274601
PC O-18:2;0/20:1;0	PC O-							0.260718	0.134008
PC O-18:2;0/20:2;0	PC O-		0.191583	0.278271				0.437359	0.343537
PC O-18:2;0/20:3;0	PC O-	0.858166	1.02074	1.42658	1.1203	1.77577	1.60483	1.47841	1.50125
PC O-18:2;0/20:4;0	PC O-	1.33998	1.25233	1.45089	1.69769	1.28506	1.57844	1.75157	1.69306
PC O-18:2;0/22:3;0	PC O-				0.60645
PC O-18:2;0/22:4;0	PC O-		0.529895	0.64586				0.725776
PC O-18:2;0/22:5;0	PC O-	1.62031	1.96831	1.8071	2.13075	2.14554	1.73465	1.81615	1.79109
PC O-18:2;0/22:6;0	PC O-			1.42325		1.19749		1.31457
PE 12:0;0_18:1;0	PE				0.309931
PE 14:0;0_16:0;0	PE	1.08371	1.37881	1.48005	1.41916	0.939681	1.17192	1.02516	0.86337
PE 14:0;0_16:1;0	PE	0.833377	1.13814	1.13082	0.748741	0.942444	0.902973	0.787675	0.923724
PE 14:0;0_18:0;0	PE	1.18436			1.33904		1.01024	1.18261	1.05811
PE 14:0;0_18:1;0	PE	4.3128	5.37048	5.73213	5.08502	3.93659	4.60345	4.22317	3.92757
PE 14:0;0_18:2;0	PE			0.46481				0.277211
PE 14:0;0_20:1;0	PE					1.75081
PE 14:0;0_20:2;0	PE
PE 14:0;0_20:3;0	PE	0.104928	0.127656		0.100352	0.0696913		0.0748144	0.160006
PE 14:0;0_20:4;0	PE	0.392557
PE 14:0;0_22:4;0	PE	0.875067
PE 14:0;0_22:5;0	PE	2.4467	3.29054	3.26089	3.02477	2.08308	2.73176	2.57972
PE 14:0;0_22:6;0	PE	0.623778	0.702977				0.421619
PE 14:1;0_16:0;0	PE	0.259675	0.370556	0.465808	0.309836		0.360957	0.299937	0.350019
PE 14:1;0_18:0;0	PE	0.560341	0.782536	0.939286	0.682564	0.52301	0.577199	0.511797	0.719326
PE 14:1;0_18:1;0	PE			1.68489	1.56544	0.934911		1.07586
PE 14:1;0_22:5;0	PE	0.183959	0.191453	0.396162	0.329798		0.150693
PE 15:0;0_17:1;0	PE		0.220193	0.509375		0.294428	0.385795	0.320352	0.235523
PE 15:0;0_18:1;0	PE	1.04691	1.45778	1.47733	1.42334	1.03598	1.31158	1.21286	1.3109
PE 15:0;0_20:1;0	PE	1.14247	0.924579	1.11641	1.35069	1.00509	0.913851	1.46716	1.1656
PE 15:0;0_20:2;0	PE
PE 15:0;0_22:3;0	PE				1.12227
PE 15:0;0_22:4;0	PE
PE 15:0;0_24:4;0	PE					0.275166
PE 15:1;0_17:1;0	PE					0.393665
PE 15:1;0_22:3;0	PE							1.47846
PE 16:0;0_16:0;0	PE	1.91811	3.97766	3.92299	2.40896	2.82314	1.57829	1.97509	1.80915
PE 16:0;0_16:1;0	PE	12.7102	15.7975	16.9013	14.7487	9.78833	14.9819	11.7523	13.7316
PE 16:0;0_16:2;0	PE		0.883167	0.653791	0.571235	0.27549	0.624339	0.295086
PE 16:0;0_17:1;0	PE	1.33533	1.78541	1.79042	1.86754	1.2027	1.29885	1.36976	1.24954
PE 16:0;0_18:0;0	PE							10.4717
PE 16:0;0_18:1;0	PE	60.918	78.1048	83.1277	70.9829	54.8265	61.8305	65.8846	59.3921
PE 16:0;0_18:2;0	PE	4.31198	4.90482	5.60705	4.47716	3.04525	4.37156	3.76199	4.03139
PE 16:0;0_18:3;0	PE	0.136165	0.203622	0.211611	0.161032	0.0758935	0.276508	0.0928229	0.297738
PE 16:0;0_19:1;0	PE		1.72533	2.09461		1.63926	1.74625
PE 16:0;0_20:1;0	PE	9.69805	12.021	11.95	11.1777	9.77755	9.9502	11.4765	9.48719
PE 16:0;0_20:2;0	PE	2.3966	2.94529	3.17333	2.69963	2.04953	2.38605	2.79858	2.27801
PE 16:0;0_20:3;0	PE	5.38182	6.2043	7.02661	6.14578	4.79879	6.03615	6.29769	5.78696
PE 16:0;0_20:4;0	PE	13.0739	18.9408	18.5799	16.2401	11.4915	12.5575	13.522	11.9678
PE 16:0;0_20:5;0	PE	1.30169	1.81554	1.84649	1.69397	1.04165	1.36264	1.35085	2.01634
PE 16:0;0_21:3;0	PE		0.402754
PE 16:0;0_22:1;0	PE	0.992046	1.01803	0.385297		1.10409		1.12155
PE 16:0;0_22:2;0	PE			0.645807	0.650196	0.636517	0.48706	0.662577
PE 16:0;0_22:3;0	PE	3.55923	3.70104	4.09343	3.59528	3.2822	3.23761	3.62246	2.76446
PE 16:0;0_22:4;0	PE	7.54857	8.4587	9.82816	8.51311	6.4339	6.87793	7.9011	6.09388
PE 16:0;0_22:5;0	PE	24.2978	29.9494	31.2224	28.3028	21.543	23.7101	24.8863	23.2528
PE 16:0;0_22:6;0	PE	8.04543	11.2156	11.3685	10.1348	6.69662	6.02505	7.94686	5.86042
PE 16:0;0_24:5;0	PE
PE 16:1;0_16:1;0	PE	5.17424	5.88263	4.14996	3.98602	1.67239	5.95763	2.19669	5.83854
PE 16:1;0_17:0;0	PE	0.275207	0.343475	0.368379		0.225246	0.357062	0.28071	0.351579
PE 16:1;0_17:1;0	PE	0.740848	0.996098				1.09872	1.03007	0.930291
PE 16:1;0_18:0;0	PE	26.0416	31.7179	33.995	29.4662	22.3393	32.4262	26.5579	29.783
PE 16:1;0_18:1;0	PE	41.626	51.3216	56.8634	48.1082	33.0577	52.2038	39.5778	49.4371
PE 16:1;0_18:2;0	PE	1.23694	1.64256	1.63964	1.57921	0.783811	1.82906	1.06038	1.78091
PE 16:1;0_18:3;0	PE	0.391129
PE 16:1;0_19:1;0	PE	0.181654	0.19641	0.204818
PE 16:1;0_20:0;0	PE						2.5041
PE 16:1;0_20:1;0	PE	6.57367	7.66395	7.63273	6.71621	6.17284	8.03033	7.47405	7.75809
PE 16:1;0_20:2;0	PE	1.62653	1.34293	1.91965	1.86076	1.29049	1.89492	1.57196	1.66659
PE 16:1;0_20:3;0	PE	3.83824	4.77942	5.95827	4.75525	3.77408	4.5858	4.52309	4.62564
PE 16:1;0_20:4;0	PE	2.92752	4.2178	3.83521	3.34022	2.07098	2.67582	2.38112	4.67387
PE 16:1;0_20:5;0	PE	0.343208	0.460421	0.93445	0.663583		0.300088
PE 16:1;0_21:3;0	PE			0.198246
PE 16:1;0_22:1;0	PE	0.46836	0.539724	0.548902	0.443494	0.520333	0.436849	0.511651	0.524155
PE 16:1;0_22:2;0	PE	1.10648		1.699	1.14127		1.54525
PE 16:1;0_22:3;0	PE	3.97129	3.86607	5.04111	4.98853	3.6228	4.68975	4.75687	4.33505
PE 16:1;0_22:4;0	PE	2.7346	3.30151	3.42572	3.37327	2.17424	2.82331	2.71769	2.54678
PE 16:1;0_22:5;0	PE	7.97741	10.7196	10.9718	9.68043	6.9749	8.81569	8.44404	8.80313
PE 16:1;0_22:6;0	PE	2.68197	3.17866	3.30349	3.29969	1.86188	2.43018	2.4543	2.27196
PE 16:1;0_24:0;0	PE	0.895288	1.68146	1.75861	1.27547	0.843339	1.31352	1.09792	2.08669
PE 16:1;0_24:1;0	PE					0.442631	0.571469	0.528511	0.600936
PE 16:1;0_24:2;0	PE		0.238681
PE 16:1;0_24:3;0	PE		1.1528	1.21737
PE 16:1;0_24:4;0	PE	2.86826	3.35857
PE 16:1;0_24:5;0	PE		4.41129				3.25118
PE 16:1;0_24:6;0	PE		4.65092
PE 16:2;0_18:0;0	PE		0.923607		0.895705
PE 16:2;0_18:1;0	PE	1.23867	1.62834	1.63758	1.5536	0.853923	1.86894	1.099	1.75946
PE 16:2;0_20:1;0	PE		0.37381				0.385321
PE 16:2;0_22:5;0	PE	0.2001	0.259948		0.196547	0.173994			0.16862
PE 17:0;0_17:1;0	PE						0.35872
PE 17:0;0_18:1;0	PE	5.31639	4.14846	5.40818	6.12848	3.57771	3.94839	5.49112	5.06787
PE 17:0;0_18:2;0	PE		0.123464
PE 17:0;0_19:1;0	PE					0.340036
PE 17:0;0_20:1;0	PE	0.534436	0.638325	0.275378		0.454935	0.489775	0.541789	0.194944
PE 17:0;0_20:2;0	PE			0.286951	0.238321		0.170699
PE 17:0;0_20:3;0	PE	0.692189	1.28226	1.86193		1.08443	1.73509	1.46403	1.53471
PE 17:0;0_20:4;0	PE	1.80678	2.45745	2.0408	2.26991	1.95892	1.88942	0.648771	1.8384
PE 17:0;0_21:3;0	PE
PE 17:0;0_22:5;0	PE
PE 17:0;0_22:6;0	PE
PE 17:1;0_17:1;0	PE	0.578729	0.714624	0.620439	0.531745	0.633467	0.655451	0.455742	0.521704
PE 17:1;0_18:0;0	PE		1.21629
PE 17:1;0_18:1;0	PE	4.58029	5.66891	6.24626	5.58631	4.13369	5.60291	5.10431	5.20347
PE 17:1;0_19:1;0	PE
PE 17:1;0_20:0;0	PE		0.338507		0.461263	0.238343	0.33562	0.236688	0.113871
PE 17:1;0_20:1;0	PE	1.2708	1.64192	1.67431	1.32415	1.40189	1.05805	1.67211	1.19166
PE 17:1;0_20:2;0	PE	1.12024
PE 17:1;0_20:3;0	PE
PE 17:1;0_21:3;0	PE
PE 17:1;0_22:2;0	PE						0.666959
PE 17:1;0_22:3;0	PE								1.20833
PE 17:1;0_22:4;0	PE
PE 17:1;0_22:5;0	PE
PE 18:0;0_18:0;0	PE
PE 18:0;0_18:1;0	PE	94.021	116.734	127.293	106.532	88.8415	96.9766	101.678	93.5975
PE 18:0;0_18:2;0	PE	12.2761	15.4254	17.3246	14.0074	11.6713	14.2563	14.0914	13.1302
PE 18:0;0_18:3;0	PE	2.18785	2.63133	2.6269	2.55481	2.357	4.69373	2.7105	5.02412
PE 18:0;0_19:1;0	PE	0.489634	0.575859	0.209771	0.93749	0.31334	0.440759	0.455054	0.129166
PE 18:0;0_19:2;0	PE	0.158753	0.249142		0.22136	0.203804	0.116008	0.175916	0.121099
PE 18:0;0_19:3;0	PE	0.411884	0.781464	1.06165	0.819717	0.736724	1.04427	0.81866	0.968435
PE 18:0;0_20:1;0	PE	2.89461	3.44122	1.04437	4.51787	2.94358	3.8239	3.53364	3.93884
PE 18:0;0_20:2;0	PE	2.762	3.56205	3.65917	2.99582	2.874	2.26348	3.5268	2.40899
PE 18:0;0_20:3;0	PE	34.2198	42.9415	45.1846	38.092	36.1576	42.5544	42.0241	40.0013
PE 18:0;0_20:4;0	PE	82.66	113.649	112.383	101.586	73.5482	81.7109	84.1457	78.6856
PE 18:0;0_20:5;0	PE	5.4305	6.97642	7.11468	6.30299	4.64721	5.07808	5.29528	5.03272
PE 18:0;0_21:3;0	PE	1.42456	1.86907	2.43557	1.52012	1.73841	0.49496	1.52759	1.33826
PE 18:0;0_22:1;0	PE	0.20744	0.306822	0.347609	0.238798	0.226953	0.191821	0.270314	0.307262
PE 18:0;0_22:2;0	PE	0.653373	0.658314	0.922896	0.74265	0.534294	0.507266	0.645389	0.471118
PE 18:0;0_22:3;0	PE	1.94631	2.04865	2.69299	1.89046	1.64044	2.67919	1.94612	2.75806
PE 18:0;0_22:4;0	PE	6.01784	9.48717	8.27199	8.24721	5.72806	4.1594	5.86131	3.96311
PE 18:0;0_22:5;0	PE	21.9278	30.1331	30.6106	28.6481	22.5285	21.1453	25.1553	20.0947
PE 18:0;0_22:6;0	PE	17.8741	23.09	24.3314	22.2134	15.0653	11.6242	17.823	12.0535
PE 18:0;0_24:2;0	PE			0.788195		0.604883
PE 18:0;0_24:3;0	PE			1.30213		0.845828			0.368396
PE 18:0;0_24:4;0	PE	1.00801	1.15677		1.00669			0.325853
PE 18:0;0_24:5;0	PE		1.78751
PE 18:0;0_24:6;0	PE	1.25295	0.540857	1.86423	0.573277	1.13855	1.15608	1.0302	0.942022
PE 18:1;0_18:1;0	PE	113.14	137.118	150.899	127.324	107.782	118.503	125.825	112.054
PE 18:1;0_18:2;0	PE	12.5774	16.1578	17.2064	14.6799	11.7102	15.6251	13.1205	15.3698
PE 18:1;0_18:3;0	PE	2.95438	3.54352	3.91147	3.94188	2.6001	4.70835	3.08312	3.90853
PE 18:1;0_19:0;0	PE			0.812523					0.518349
PE 18:1;0_19:1;0	PE	1.0225	1.42368	1.41633	1.23725	0.993267	0.822872	1.13067	0.895854
PE 18:1;0_19:2;0	PE	0.470417	0.784809	0.988742	1.16657	0.815804	0.927047	0.835204	0.801787
PE 18:1;0_19:3;0	PE	0.439937	0.511981	0.377254	0.393584		0.459822	0.176126	0.542066
PE 18:1;0_20:0;0	PE			3.46154
PE 18:1;0_20:1;0	PE	8.71348	10.3831	10.8905	9.45643	9.08452	8.95909	10.6603	8.68361
PE 18:1;0_20:2;0	PE	7.34608	8.49335	8.12823	8.88918	8.13427	7.7529	8.82748	7.64046
PE 18:1;0_20:3;0	PE	19.3779	23.7515	25.4577	21.5502	19.7158	22.33	23.7842	22.0688
PE 18:1;0_20:4;0	PE	23.3086	29.896	31.9759	28.2301	19.4085	21.4017	23.273	20.7777
PE 18:1;0_20:5;0	PE	1.92951	2.71182	2.71316	2.60363	1.5625	1.55309	1.87639	1.50165
PE 18:1;0_21:3;0	PE		2.09412	2.36027		1.05892	1.77955	1.90017	0.519979
PE 18:1;0_22:0;0	PE	0.560851				0.684502	0.780035	0.873456
PE 18:1;0_22:1;0	PE	1.44765	1.73635	1.93371	1.59067	1.35318	1.44759	1.60389	1.34248
PE 18:1;0_22:2;0	PE	2.27879	1.82481	2.52484	2.27521	1.90639		2.40434
PE 18:1;0_22:3;0	PE	5.36332	5.78713	6.02004	6.90829	5.63933	5.20909	6.42134	4.64209
PE 18:1;0_22:4;0	PE	7.63518	10.4202	10.8496	9.61887	7.72929	7.61929	9.4568	7.75211
PE 18:1;0_22:5;0	PE	29.0105	35.1744	39.2114	34.8926	27.7818	27.3328	33.383	29.8406
PE 18:1;0_22:6;0	PE	18.0098	19.4581	23.6683	22.1016	16.2242	16.4457	19.1316	16.0251
PE 18:1;0_24:0;0	PE	1.4016	1.57804	1.94446	1.55223	1.91122	2.0634	2.10512	2.03272
PE 18:1;0_24:1;0	PE	1.34858	1.52516	0.981815	1.21654	0.837491	1.42903	1.8519	1.52378
PE 18:1;0_24:2;0	PE	0.79495							0.4211
PE 18:1;0_24:3;0	PE							1.09743
PE 18:1;0_24:5;0	PE		2.32004		2.10725
PE 18:1;0_24:6;0	PE				3.53911
PE 18:2;0_18:2;0	PE	0.747321	0.833414	0.84108	0.873928	0.539404	0.642766	0.804422	0.644825
PE 18:2;0_18:3;0	PE						0.187967
PE 18:2;0_20:1;0	PE			1.82523	1.3729	1.46168		2.08472	1.6827
PE 18:2;0_20:2;0	PE					0.72762			0.653187
PE 18:2;0_20:3;0	PE	0.744853	0.838715			0.772095	0.960203	0.827042
PE 18:2;0_20:4;0	PE	0.604411	0.982354	0.888991	1.04764	0.549249	0.479321	0.467423	0.535835
PE 18:2;0_20:5;0	PE		0.0743989				0.0518331
PE 18:2;0_22:3;0	PE			0.947272
PE 18:2;0_22:4;0	PE	0.37498	0.740785	0.649196	0.694544	0.419044	0.36884
PE 18:2;0_22:5;0	PE	0.890967	1.10417	1.2968	1.25389	0.844978	1.28518	1.09078	1.11369
PE 18:2;0_22:6;0	PE
PE 19:1;0_20:4;0	PE
PE 20:0;0_20:4;0	PE
PE 20:0;0_22:5;0	PE				2.00916	1.38102
PE 20:0;0_22:6;0	PE							0.175903	0.127298
PE 20:1;0_20:1;0	PE	0.192724	0.257212	0.225331	0.249784	0.170682	0.0993782	0.267311	0.139361
PE 20:1;0_20:2;0	PE		0.326711	0.293389	0.281616	0.307773	0.680779	0.401884	0.457531
PE 20:1;0_20:3;0	PE			0.857957				0.540021
PE 20:1;0_20:4;0	PE	1.4925		1.98171	2.42208	1.38641	1.30349	1.67997	0.97112
PE 20:1;0_22:0;0	PE								0.0389537
PE 20:1;0_22:3;0	PE			1.43211
PE 20:1;0_22:4;0	PE								0.433551
PE 20:1;0_22:5;0	PE	0.969848	0.40711	1.41985	0.342578	0.924364	1.05454	1.07784	0.829128
PE 20:1;0_22:6;0	PE	1.77457	1.56178	2.11289			1.14463	1.78452	1.1293
PE 20:2;0_20:2;0	PE	0.224415	0.145403	0.202954	0.297896			0.214318
PE 20:2;0_20:3;0	PE
PE 20:2;0_20:4;0	PE						0.741776
PE 20:2;0_22:3;0	PE							1.27963
PE 20:2;0_22:4;0	PE								0.147557
PE 20:2;0_22:5;0	PE	1.90248	1.86613	1.87199	0.315274		1.72278	2.05997	1.90232
PE 20:3;0_20:3;0	PE
PE 20:3;0_20:4;0	PE
PE 20:4;0_22:1;0	PE								0.473683
PE 21:3;0_21:3;0	PE
PE 22:1;0_22:6;0	PE
PE 22:3;0_22:4;0	PE
PE 22:3;0_22:5;0	PE
PE 22:4;0_22:4;0	PE
PE 22:6;0_24:5;0	PE
PE O-16:0;0/16:0;0	PE O-	1.23345	1.6498	1.73797	1.63277	1.13007	1.1855	1.11146	1.2794
PE O-16:0;0/16:1;0	PE O-	1.46196	1.91244	2.10891	1.59572	1.06905	1.83026	1.32501	1.47235
PE O-16:0;0/18:0;0	PE O-				0.272301	0.175484	0.222651
PE O-16:0;0/18:1;0	PE O-	8.75407	11.4902	12.3134	10.3833	8.56439	11.3163	9.66403	11.0527
PE O-16:0;0/18:2;0	PE O-	0.90123	1.09719	1.17603	1.07536	0.785233	0.988376	0.866678	0.944431
PE O-16:0;0/18:3;0	PE O-	0.205383	0.325455	0.207495		0.158457	0.35527	0.289385	0.436903
PE O-16:0;0/19:3;0	PE O-						0.0542609
PE O-16:0;0/20:1;0	PE O-	1.30356	1.52241	1.73001	1.56766	1.76533	1.98085	2.02901	1.97512
PE O-16:0;0/20:2;0	PE O-	1.21131	1.46543	1.25472	1.26355	1.30106	1.61477	1.37666	1.39521
PE O-16:0;0/20:3;0	PE O-	2.66528	3.13985	3.67017	3.15022	2.87679	3.82172	3.48384	3.43854
PE O-16:0;0/20:4;0	PE O-	6.41082	8.64427	8.87573	7.8277	5.70728	6.70842	7.01085	6.96714
PE O-16:0;0/20:5;0	PE O-	1.67409	1.8707	1.96883	1.40577	1.48298	1.48018	1.68505	0.991252
PE O-16:0;0/21:3;0	PE O-	0.104386	0.107283	0.187805	0.0987323	0.0767816	0.0844931	0.155131	0.0998146
PE O-16:0;0/22:1;0	PE O-	1.70672	1.49304	1.85269	1.67415	1.67364	2.07012	1.77998	1.86851
PE O-16:0;0/22:2;0	PE O-	0.508863	0.61408	0.933454	0.559666	0.545143	0.619126	0.611032	0.600795
PE O-16:0;0/22:3;0	PE O-	1.34037	1.65255	1.72058	1.38862	1.44474	1.43649	1.67997	1.1198
PE O-16:0;0/22:4;0	PE O-	2.98719	3.46341	3.88838	3.16851	2.78662	2.06062	2.93903	2.00532
PE O-16:0;0/22:5;0	PE O-	6.4186	9.13547	8.25623	7.77402	5.74687	6.26225	6.51686	6.02619
PE O-16:0;0/22:6;0	PE O-	3.06943	4.9085	4.56866	3.14313	3.20479	2.93112	3.46166	2.86137
PE O-16:0;0/24:1;0	PE O-	0.184368					0.165686
PE O-16:0;0/24:2;0	PE O-	0.293315	0.19666	0.19388		0.188014		0.213234	0.246547
PE O-16:0;0/24:3;0	PE O-	0.212936	0.344355	0.254041	0.236998	0.154445			0.146512
PE O-16:0;0/24:4;0	PE O-					0.236418
PE O-16:0;0/24:5;0	PE O-		0.370122	0.578901			0.322038	0.373552
PE O-16:0;0/24:6;0	PE O-			0.707407		0.505851			0.536857
PE O-16:1;0/14:0;0	PE O-	0.761676	1.28922	1.15056	1.06888	0.689547
PE O-16:1;0/14:1;0	PE O-	0.646646		1.0244
PE O-16:1;0/16:0;0	PE O-	4.11334	5.17784	5.5658	4.82206	3.26413	2.88987	3.74306	2.66465
PE O-16:1;0/16:1;0	PE O-	16.8892	19.7465	23.2424	17.8027	14.6698	20.4882	17.5201	18.9147
PE O-16:1;0/16:2;0	PE O-	1.00455	0.676538	1.10489	0.667487	0.748272	1.04147	0.94868	0.923
PE O-16:1;0/17:1;0	PE O-	0.630288	0.554259	0.840326	0.548847	0.539761	0.576884	0.751023	0.528126
PE O-16:1;0/18:0;0	PE O-
PE O-16:1;0/18:1;0	PE O-	100.646	116.466	135.587	109.792	103.06	118.25	117.206	111.407
PE O-16:1;0/18:2;0	PE O-	12.3097	12.9408	15.6573	11.8844	10.9946	14.0378	13.2853	12.8462
PE O-16:1;0/18:3;0	PE O-	5.16673	6.136	6.85158	5.7976	5.4949	10.3429	6.15828	10.1434
PE O-16:1;0/19:1;0	PE O-	0.157684	0.199706	0.158737	0.122977	0.181758	0.149124	0.179548	0.158106
PE O-16:1;0/19:2;0	PE O-	0.135788	0.235342	0.245165	0.175044	0.206854	0.169244	0.229283	0.133485
PE O-16:1;0/19:3;0	PE O-	1.91272	1.96568	2.52717	1.75909	1.94966	2.71804	2.4137	2.06137
PE O-16:1;0/20:0;0	PE O-	0.474813	0.431402		0.365387	0.431062	0.526191	0.465515	0.531284
PE O-16:1;0/20:1;0	PE O-	10.1185	11.7731	12.9771	10.8184	11.0393	12.1084	12.9575	11.3124
PE O-16:1;0/20:2;0	PE O-	8.50165	10.129	11.2511	9.9826	9.53276	10.2471	11.3011	10.0756
PE O-16:1;0/20:3;0	PE O-	41.3674	45.741	56.3037	43.4499	44.9657	53.4676	52.0142	50.8921
PE O-16:1;0/20:4;0	PE O-	132.383	167.363	182.127	158.126	123.902	127.181	144.353	121.964
PE O-16:1;0/20:5;0	PE O-	19.4395	25.1102	26.7444	22.3351	18.2097	19.9178	21.1295	19.1516
PE O-16:1;0/21:1;0	PE O-	0.186521	0.236041	0.288241	0.187299	0.126145	0.164392	0.149705	0.20983
PE O-16:1;0/21:2;0	PE O-	0.186388	0.16533	0.185158	0.135821	0.142731		0.274739	0.157239
PE O-16:1;0/21:3;0	PE O-	0.578116	0.637474	0.896119	0.641195	0.737188	0.632541	0.899962	0.656484
PE O-16:1;0/21:5;0	PE O-							0.408974
PE O-16:1;0/22:1;0	PE O-	6.49863	7.31586	8.77963	6.89714	7.7772	9.17737	8.6695	8.65277
PE O-16:1;0/22:2;0	PE O-	3.05465	3.56212	3.78712	3.28704	3.86312	3.31633	3.84067	3.25361
PE O-16:1;0/22:3;0	PE O-	11.1376	12.4313	14.6147	11.8288	11.2509	10.08	13.5571	9.00497
PE O-16:1;0/22:4;0	PE O-	26.4661	36.39	37.3674	32.8387	23.6085	20.8736	28.9449	18.5184
PE O-16:1;0/22:5;0	PE O-	66.523	89.9458	90.4467	87.3171	62.1103	62.7805	71.1109	58.6451
PE O-16:1;0/22:6;0	PE O-	60.447	81.3218	79.4295	77.3866	55.2436	58.404	63.3291	54.2281
PE O-16:1;0/23:2;0	PE O-	0.320499	0.347959	0.320646	0.236202	0.312357	0.424681	0.458284	0.312139
PE O-16:1;0/23:3;0	PE O-	0.226094	0.27933	0.477301	0.332687	0.330241	0.280038	0.211735	0.337346
PE O-16:1;0/24:1;0	PE O-	0.592237	0.528226	0.756386	0.73882	0.70715	0.727325	0.721782	0.572703
PE O-16:1;0/24:2;0	PE O-	1.18381	1.18947	1.47665	1.25722	1.39223	1.18718	1.75159	1.26387
PE O-16:1;0/24:3;0	PE O-	2.37538	2.44618	3.13428	2.4089	2.08838	1.5576	2.49295	1.60278
PE O-16:1;0/24:4;0	PE O-	2.18825	2.88532	3.10626	2.6511	2.22843	1.78892	2.97117	1.87281
PE O-16:1;0/24:5;0	PE O-	3.95818	4.88831	4.34997	4.98684	3.17776	2.83966	3.5422	1.93496
PE O-16:1;0/24:6;0	PE O-	5.3028	6.77321	7.90394	5.89891	4.15917	4.18924	5.07631	4.90651
PE O-16:2;0/16:0;0	PE O-	0.471932	0.535696	0.59869	0.591683	0.278298	0.268887	0.409141	0.27117
PE O-16:2;0/16:1;0	PE O-	0.819051	1.08306	1.03871	0.898566	0.825285	0.928592	0.68871	0.779452
PE O-16:2;0/18:0;0	PE O-
PE O-16:2;0/18:1;0	PE O-	3.88428	3.89847	5.4417	4.34311	3.7364	4.26107	4.57085	3.84399
PE O-16:2;0/18:2;0	PE O-	0.466532	0.674541	0.68542	0.404428	0.474591	0.4716	0.404235	0.513024
PE O-16:2;0/18:3;0	PE O-								1.66219
PE O-16:2;0/20:1;0	PE O-	0.231087	0.234109	0.239591	0.244227		0.261842	0.279011	0.196645
PE O-16:2;0/20:2;0	PE O-	0.215918	0.360254	0.320089	0.205304		0.321009	0.414977	0.335129
PE O-16:2;0/20:3;0	PE O-	1.53428	1.80828	1.60416	0.991854	1.31714	1.97167	1.72662	1.86409
PE O-16:2;0/20:4;0	PE O-	4.38979	4.89711	5.89416	5.35419	4.3872	4.78338	4.69518	4.41984
PE O-16:2;0/20:5;0	PE O-		1.39703		1.04503
PE O-16:2;0/22:1;0	PE O-	0.171572	0.222219	0.19452	0.181885		0.188108	0.273595
PE O-16:2;0/22:3;0	PE O-			0.588924	0.560464			0.368829
PE O-16:2;0/22:4;0	PE O-	0.827597	0.804965	1.82361	1.10062	0.918522	0.782886	0.684885	0.781144
PE O-16:2;0/22:5;0	PE O-	2.19888	3.53171	3.40337			2.58721	2.30454	1.73062
PE O-16:2;0/22:6;0	PE O-	1.61183	2.08841	2.24871	2.17881	1.50446	1.65606	1.79824	1.60377
PE O-17:0;0/15:0;0	PE O-	0.133812	0.118075	0.179157	0.228109		0.172227
PE O-17:0;0/15:1;0	PE O-						0.107285
PE O-17:0;0/16:2;0	PE O-		0.13916	0.180747	0.117903	0.179747	0.0763168	0.0954102
PE O-17:0;0/17:0;0	PE O-		0.127288		0.0886742			0.123073	0.120685
PE O-17:0;0/17:1;0	PE O-	0.723386	0.755946	0.894908	0.875999	0.485562	0.643516	0.537148	0.60791
PE O-17:0;0/18:2;0	PE O-	0.639761	0.678105	0.778685	0.564437	0.586527	0.625802	0.722371	0.600806
PE O-17:0;0/18:3;0	PE O-	0.156416	0.159541	0.164329	0.124524	0.0955313	0.228035	0.0961562	0.241532
PE O-17:0;0/19:1;0	PE O-		0.0980593	0.129023		0.105191	0.108369
PE O-17:0;0/19:3;0	PE O-			0.196662					0.24296
PE O-17:0;0/20:2;0	PE O-	0.776672	0.916483	1.03802	0.720993	0.702445	0.876308	0.935136	0.609074
PE O-17:0;0/20:3;0	PE O-	1.78477	2.10302	2.30528	1.95655	1.79031	2.15693	2.36451	2.02345
PE O-17:0;0/20:4;0	PE O-	3.35875	4.19271	4.61252	3.89005	3.21726	3.52327	3.72341	3.30644
PE O-17:0;0/20:5;0	PE O-	0.908218	0.941362	1.26982	1.11402	0.971627	1.05427	0.896543	0.822735
PE O-17:0;0/21:3;0	PE O-		0.178486
PE O-17:0;0/22:3;0	PE O-	0.627364	0.7205	0.699227	0.444788	0.861358	0.461564	0.772525	0.441201
PE O-17:0;0/22:4;0	PE O-	1.02493	1.35069	1.70405	1.20545	0.938618	0.742974	0.963055	0.597129
PE O-17:0;0/22:5;0	PE O-	2.12783	2.62834	2.77201	2.50979	1.91094		2.05627	0.654289
PE O-17:0;0/22:6;0	PE O-	2.08964	3.13342	3.11957	2.92757	1.20145	1.70529	1.6122	1.36697
PE O-17:0;0/24:5;0	PE O-
PE O-17:1;0/16:1;0	PE O-	2.98475	3.16747	3.6732	3.21721	2.53719	3.02931	2.91353	3.1369
PE O-17:1;0/16:2;0	PE O-						0.132219		0.123736
PE O-17:1;0/17:0;0	PE O-	0.106682	0.218107	0.191293		0.149962	0.178114	0.155814	0.16084
PE O-17:1;0/17:1;0	PE O-	0.498457	0.618425	0.636979	0.55989	0.376431	0.543339	0.422828	0.627301
PE O-17:1;0/18:1;0	PE O-	5.38329	6.27689	7.24959	5.66147	5.43811	6.10542	6.54949	6.15299
PE O-17:1;0/18:2;0	PE O-	1.2581	1.46888	1.71134	1.32105	1.2461	1.5054	1.43446	1.35832
PE O-17:1;0/18:3;0	PE O-	0.416137	0.719477	0.527759	0.532952	0.363929	0.945995	0.481058	1.03168
PE O-17:1;0/19:1;0	PE O-	0.158742	0.181688	0.189611
PE O-17:1;0/19:3;0	PE O-						0.221677
PE O-17:1;0/20:1;0	PE O-	0.637298	0.64165	0.625544	0.448036	0.565622	0.552392	0.687759	0.586919
PE O-17:1;0/20:2;0	PE O-	0.501615	0.248823	0.474201	0.44597	0.357945	0.459255	0.407833	0.377368
PE O-17:1;0/20:3;0	PE O-	1.23644	1.2571	1.82958	1.35393	1.3201	1.45713	1.57835	1.58204
PE O-17:1;0/20:4;0	PE O-	7.34301	9.17773	10.0171	7.77682	6.94375	6.88935	7.62177	7.32058
PE O-17:1;0/20:5;0	PE O-	1.03455	1.46296	1.80951	1.81802	1.30842	1.27922	1.31844	1.32852
PE O-17:1;0/21:3;0	PE O-			0.229225
PE O-17:1;0/22:2;0	PE O-	0.234567		0.333202	0.260944		0.363837
PE O-17:1;0/22:3;0	PE O-	0.372974	0.43247	0.616672	0.388912	0.455329	0.299685	0.474283	0.411772
PE O-17:1;0/22:4;0	PE O-	0.857541	1.08201	1.35257	1.027	0.792757		0.717072	0.217861
PE O-17:1;0/22:5;0	PE O-	1.41141	2.18756	2.48845	2.14091	0.966726	1.39526	1.22009	1.16488
PE O-17:1;0/22:6;0	PE O-	2.94057	4.14934	4.40131	4.14771	2.6256	3.59298	3.77498	3.04904
PE O-17:1;0/24:5;0	PE O-
PE O-17:2;0/16:0;0	PE O-	0.340297	0.336375	0.397933	0.343153	0.238201	0.241144	0.295972
PE O-17:2;0/16:1;0	PE O-						0.599776		0.524771
PE O-17:2;0/18:0;0	PE O-		0.0862891		0.0746498
PE O-17:2;0/18:1;0	PE O-	2.15172	2.59132	2.92834	2.35169	2.29505	2.51783	2.66043	2.24645
PE O-17:2;0/18:2;0	PE O-	0.703059	0.611207	0.724428	0.461173	0.618603	0.525269	0.740658	0.733714
PE O-17:2;0/20:1;0	PE O-		0.0914855				0.0914085
PE O-17:2;0/20:2;0	PE O-			0.071564			0.0852791	0.1021
PE O-17:2;0/20:3;0	PE O-	0.610435	0.64263	0.838757	0.91375	0.459528	0.692908	0.786268	0.704702
PE O-17:2;0/20:4;0	PE O-	2.61385	3.19478	3.09596	2.92017	2.21954	2.11627	2.38442	2.147
PE O-17:2;0/22:3;0	PE O-							0.139049
PE O-17:2;0/22:4;0	PE O-	0.200906	0.213032	0.293889	0.248683
PE O-17:2;0/22:5;0	PE O-	0.867135	1.20533	0.879617	1.17558	1.1276		0.582129	0.722912
PE O-17:2;0/22:6;0	PE O-		1.00126		0.878264		0.796634	0.897116
PE O-18:0;0/14:0;0	PE O-	0.644319	0.64374	0.86739	0.777733	0.540109	0.775832	0.58538	0.677087
PE O-18:0;0/16:0;0	PE O-	2.21319	2.92708	2.93594	2.41308	1.72883	2.47329	2.35382	2.37743
PE O-18:0;0/16:1;0	PE O-	2.27227	2.56388	2.93642	2.47585	1.78679	3.00656	2.17173	2.88038
PE O-18:0;0/18:1;0	PE O-	5.96759	6.95823	8.53366	7.34861	6.14362	8.85627	7.36925	8.72152
PE O-18:0;0/18:2;0	PE O-	0.758087	0.877122	1.07164	0.864532	0.658082	1.10806	0.891602	0.984758
PE O-18:0;0/18:3;0	PE O-					0.230793	0.334003	0.188465	0.445488
PE O-18:0;0/19:3;0	PE O-								0.0921824
PE O-18:0;0/20:1;0	PE O-	1.08013	1.10755	1.2986	1.07581	1.11149	1.24232	1.30801	1.39681
PE O-18:0;0/20:2;0	PE O-	0.685337	0.550336	0.79805	0.692069	0.815487	0.851683	0.832979	0.875285
PE O-18:0;0/20:3;0	PE O-	1.79795	1.9932	2.5512	2.13592	1.90607	2.63963	2.31746	2.66413
PE O-18:0;0/20:4;0	PE O-	4.25396	5.32174	5.64507	5.14514	3.85209	4.93115	4.98611	4.37074
PE O-18:0;0/20:5;0	PE O-	0.739265	0.997572	0.557926	0.471511	0.545959	0.759484	0.822327	0.685803
PE O-18:0;0/22:1;0	PE O-	0.62351				0.910624	0.748965	0.824781	1.06463
PE O-18:0;0/22:2;0	PE O-	0.272089		0.336005	0.233779		0.259201	0.433475	0.292233
PE O-18:0;0/22:3;0	PE O-	0.641095	0.699504	0.812058	0.493717	0.650314	0.56175	0.831532	0.700098
PE O-18:0;0/22:4;0	PE O-	1.1957	1.6336	1.40956	1.48121	1.28981	0.988538	1.5543	1.05046
PE O-18:0;0/22:5;0	PE O-	2.8615	3.63647	3.67923	3.8049	2.51812	2.81118	3.30202	2.83967
PE O-18:0;0/22:6;0	PE O-	1.52438	2.50012	2.71806	2.66227	1.67441	1.97677	2.06594	1.4812
PE O-18:0;0/24:3;0	PE O-		0.199042	0.314247				0.203862
PE O-18:0;0/24:4;0	PE O-							0.244065
PE O-18:0;0/24:5;0	PE O-		0.112545
PE O-18:1;0/14:0;0	PE O-	2.09547	2.58918	2.39701	2.52526	1.86947	1.95628	2.21005	1.66978
PE O-18:1;0/14:1;0	PE O-	0.169713	0.203678	0.342863	0.178411	0.225071	0.368064	0.235901	0.326922
PE O-18:1;0/15:1;0	PE O-					0.0574684
PE O-18:1;0/16:0;0	PE O-	10.8195	13.705	14.3066	13.0772	9.8557	10.9411	10.8204	10.2008
PE O-18:1;0/16:1;0	PE O-	12.6907	14.8691	16.9115	13.9824	12.2494	17.008	13.4749	16.5224
PE O-18:1;0/16:2;0	PE O-	0.464293	0.399156	0.436655	0.457716	0.351127	0.558988	0.498563	0.585718
PE O-18:1;0/17:1;0	PE O-	0.140585	0.166185	0.146991	0.119955	0.199175	0.150383	0.140372	0.12761
PE O-18:1;0/18:0;0	PE O-		0.989547
PE O-18:1;0/18:1;0	PE O-	37.5054	44.0823	50.0447	41.4035	41.398	51.0644	46.6191	48.2941
PE O-18:1;0/18:2;0	PE O-	6.42355	6.22123	8.25026	5.98914	6.54733	7.4713	7.6092	6.99605
PE O-18:1;0/18:3;0	PE O-	1.5937	1.98539	2.45336	2.04154	1.85182	4.49098	1.97547	4.33012
PE O-18:1;0/19:1;0	PE O-		0.215843	0.176465	0.246037	0.219182	0.321454	0.236347	0.236347
PE O-18:1;0/19:2;0	PE O-		0.142688	0.146684	0.0926593	0.196241	0.10794		0.121352
PE O-18:1;0/19:3;0	PE O-	0.21003	0.266455	0.215602	0.21491	0.246965	0.505005	0.272703	0.365275
PE O-18:1;0/20:0;0	PE O-		0.446934	0.447877	0.312452	0.488948	0.693373	0.420567	0.639493
PE O-18:1;0/20:1;0	PE O-	4.30675	4.71981	5.40028	4.08374	5.41949	5.7572	5.80903	5.23228
PE O-18:1;0/20:2;0	PE O-	3.29523	4.05722	3.85562	3.42564	4.06825	4.4734	4.41207	4.10786
PE O-18:1;0/20:3;0	PE O-	17.1631	18.7441	21.6165	17.3494	19.242	24.2891	23.0263	23.3457
PE O-18:1;0/20:4;0	PE O-	46.0378	59.0313	63.8808	55.2724	45.4388	50.6157	52.5664	48.0835
PE O-18:1;0/20:5;0	PE O-	6.41292	8.51471	9.18998	7.27808	6.88323	7.52083	8.058	7.7942
PE O-18:1;0/21:2;0	PE O-			0.188691	0.191179			0.204283	0.170714
PE O-18:1;0/21:3;0	PE O-	0.37196	0.455395	0.548988	0.437232	0.576371	0.467056	0.63923	0.400076
PE O-18:1;0/22:0;0	PE O-							0.229256
PE O-18:1;0/22:1;0	PE O-	2.57724	3.14742	3.4791	2.91051	3.74065	4.18384	3.93848	4.32911
PE O-18:1;0/22:2;0	PE O-	1.19278	1.33909	1.54176	1.46161	1.66035	1.77567	1.8401	1.5997
PE O-18:1;0/22:3;0	PE O-	4.48178	5.22557	6.00367	5.24593	4.82218	4.34718	5.54144	4.01822
PE O-18:1;0/22:4;0	PE O-	10.0563	13.599	14.0168	12.2945	9.90875	8.05696	10.0923	7.61394
PE O-18:1;0/22:5;0	PE O-	25.4364	32.793	32.5906	30.5699	24.6946	25.4377	28.2358	24.5746
PE O-18:1;0/22:6;0	PE O-	19.6316	27.139	25.9354	22.2204	19.9709	21.1635	22.4816	20.1767
PE O-18:1;0/23:3;0	PE O-					0.30078
PE O-18:1;0/24:2;0	PE O-	0.631789	0.733385	0.955072	0.849278	0.756159	0.9384	0.94413	0.775799
PE O-18:1;0/24:3;0	PE O-	0.829234	1.15938	1.46342	1.09122	1.18488	1.00224	1.20088	0.697122
PE O-18:1;0/24:4;0	PE O-		0.447338	0.824952	0.739002
PE O-18:1;0/24:6;0	PE O-
PE O-18:2;0/14:0;0	PE O-	4.01133	5.69836	5.64302	5.73942	4.01332	3.63322	4.52601	3.5305
PE O-18:2;0/14:1;0	PE O-	0.500281	0.892299	0.772727	0.697716	0.496474	0.731564	0.703791	0.796729
PE O-18:2;0/15:0;0	PE O-		0.213253	0.239114	0.210358	0.232693		0.248981
PE O-18:2;0/15:1;0	PE O-						0.0619907		0.0938366
PE O-18:2;0/16:0;0	PE O-	26.015	35.9613	37.1601	33.1452	23.4917	21.4905	27.1507	20.5956
PE O-18:2;0/16:1;0	PE O-	22.7952	26.4069	30.1885	24.1071	22.8988	29.2779	25.3789	28.3511
PE O-18:2;0/16:2;0	PE O-	1.37628	1.40816	2.23846	1.45431	1.49922	1.82857	1.57263	1.48866
PE O-18:2;0/17:0;0	PE O-	0.0592846	0.0529679	0.0487403	0.0541971	0.0724754	0.0306787	0.0927876	0.0654814
PE O-18:2;0/17:1;0	PE O-	0.414162	0.606079	0.611752	0.470192	0.490097	0.565772	0.609813	0.537941
PE O-18:2;0/18:0;0	PE O-
PE O-18:2;0/18:1;0	PE O-	77.2555	88.4015	106.013	83.6412	83.9541	93.0258	96.7373	88.2613
PE O-18:2;0/18:2;0	PE O-	12.6831	13.2169	16.9982	12.4882	13.3402	15.4869	15.323	14.4411
PE O-18:2;0/18:3;0	PE O-	5.98049	6.36698	6.8887	5.73207	5.70002	10.7074	6.2946	10.8543
PE O-18:2;0/19:1;0	PE O-	0.231053	0.278098	0.275601	0.188731	0.311545	0.229351	0.417373	0.250162
PE O-18:2;0/19:2;0	PE O-	0.163861	0.147662	0.225586	0.221592	0.249483	0.245315	0.253433	0.216099
PE O-18:2;0/19:3;0	PE O-	1.21684	1.3526	1.7996	1.31273	1.61376	1.97772	1.83651	1.91862
PE O-18:2;0/20:0;0	PE O-	0.743572	0.851184	0.906248	0.729183	0.834739	0.755417	0.904627	0.615752
PE O-18:2;0/20:1;0	PE O-	5.89671	6.14715	7.97169	5.86502	7.18949	6.6855	8.15321	6.59116
PE O-18:2;0/20:2;0	PE O-	6.00885	7.06845	8.11342	6.9496	7.63203	7.37761	8.9396	7.268
PE O-18:2;0/20:3;0	PE O-	40.072	43.4974	52.5296	39.1811	44.1215	50.4793	52.79	46.8318
PE O-18:2;0/20:4;0	PE O-	119.764	147.874	157.789	136.288	118.057	120.243	142.183	113.91
PE O-18:2;0/20:5;0	PE O-	20.6625	26.036	28.776	24.3517	22.3601	21.7007	24.8503	22.3667
PE O-18:2;0/21:1;0	PE O-		0.180417	0.217359				0.214987	0.299505
PE O-18:2;0/21:2;0	PE O-	0.18504	0.103927		0.166489	0.135953	0.288697	0.218104	0.245705
PE O-18:2;0/21:3;0	PE O-	0.516456	0.995438	0.864891	0.896438	0.669151		0.945713	0.253562
PE O-18:2;0/22:1;0	PE O-	3.77043	4.12721	5.43401	4.11443	4.86664	5.61118	6.00645	4.87376
PE O-18:2;0/22:2;0	PE O-	2.57063	2.58652	3.68258	2.22708	2.80184	2.45431	3.45215	2.54643
PE O-18:2;0/22:3;0	PE O-	9.39388	10.4247	11.169	9.30966	9.51516	7.03739	11.3839	6.91874
PE O-18:2;0/22:4;0	PE O-	21.6776	28.5559	29.9957	27.0772	19.7006	16.706	24.3792	14.0968
PE O-18:2;0/22:5;0	PE O-	53.6509	70.377	74.5764	68.1646	60.1197	51.7937	60.784	49.0978
PE O-18:2;0/22:6;0	PE O-	54.9642	72.3071	72.3061	67.2555	55.0423	56.324	63.7163	51.9169
PE O-18:2;0/23:2;0	PE O-	0.744023				0.45237		0.891998	0.750194
PE O-18:2;0/24:1;0	PE O-	0.661382	0.697884	0.676722	0.520828	0.871361	0.561352	0.913516	0.648873
PE O-18:2;0/24:2;0	PE O-	1.19527	1.33956	1.44682	1.23315	1.27105	1.08995	1.44617	1.08294
PE O-18:2;0/24:3;0	PE O-		0.796213	1.55338	0.804638
PE O-18:2;0/24:5;0	PE O-
PE O-18:2;0/24:6;0	PE O-	4.35223	6.06916	5.89819	5.88843	4.69891	3.72441	5.13168	4.20207
PG 14:0;0_18:0;0	PG								0.565721
PG 14:0;0_18:1;0	PG	0.729129	0.937385	0.95904	0.903024	0.608777	0.711939	0.59074	0.602973
PG 14:0;0_18:2;0	PG								0.132381
PG 16:0;0_16:1;0	PG	1.87021	2.49306	2.25673	2.22827	1.56792	2.1791	1.70923	2.01359
PG 16:0;0_18:0;0	PG	1.75472	2.70896		2.0687	1.77741	2.25521	1.86359	2.03787
PG 16:0;0_18:1;0	PG	17.1112	24.9443	22.278	21.982	19.2788	20.8016	20.5436	22.0956
PG 16:0;0_18:2;0	PG	1.23221	1.57102	1.60154	1.50869	1.349	1.51292	1.37649	1.5123
PG 16:0;0_19:1;0	PG
PG 16:0;0_20:1;0	PG					0.273356	0.609433
PG 16:0;0_20:2;0	PG	0.390542	0.452531	0.554019	0.354684	0.382688	0.358832	0.446269	0.339907
PG 16:0;0_20:3;0	PG	0.418991		0.413566		0.338673	0.456578	0.363623
PG 16:0;0_20:4;0	PG	0.222478	0.248977	0.225053	0.25997	0.203175	0.181893	0.199177	0.191102
PG 16:0;0_22:5;0	PG	0.496976	0.653516	0.683398	0.672446	0.459328	0.500943	0.642382	0.456118
PG 16:0;0_22:6;0	PG			1.73163	1.58186	1.27305	0.94718	1.39789	1.04745
PG 16:1;0_16:1;0	PG	1.65571	2.1935	2.18703	1.91961	1.57359	2.4581	1.50744	2.22507
PG 16:1;0_18:0;0	PG	1.62974		1.93023		1.52429	1.85829
PG 16:1;0_18:1;0	PG	12.5777	15.6799	15.5467	13.6682	12.2814	15.7246	12.8444	15.9705
PG 16:1;0_18:2;0	PG	0.348171	2.77661	2.58901	0.418778	2.14774	0.556303	0.327186	0.526798
PG 16:1;0_19:1;0	PG	0.199507	0.252945
PG 16:1;0_20:1;0	PG	0.468269	0.612765	0.620714	0.627452	0.528655	0.60018	0.620163	0.551993
PG 16:1;0_20:2;0	PG	0.726706		0.928678		0.927506	0.878193	0.860207	0.827668
PG 16:1;0_20:3;0	PG	1.05393	1.33392	1.33511	1.07762	1.05092	1.32765	1.04419	1.41677
PG 16:1;0_20:4;0	PG		0.732383	0.74621	0.646843	0.57739	0.61252		0.569669
PG 16:1;0_22:1;0	PG		0.429529			0.303646	0.409427	0.554845
PG 16:1;0_22:2;0	PG							0.238877
PG 16:1;0_22:3;0	PG	0.379645	0.339568		0.307023
PG 16:1;0_22:4;0	PG	0.543686	0.791141	0.730381	0.627066	0.492472	0.424724	0.553218	0.379352
PG 16:1;0_22:5;0	PG	2.82324	2.76536	1.92662	1.67599	1.32108	0.933978	1.33118	0.987145
PG 16:1;0_22:6;0	PG	3.21507	4.45197	4.58426	4.12561	3.01112	2.66518	3.24291	2.96314
PG 16:2;0_18:1;0	PG	1.85096			2.14865		2.48133	1.86372	2.33087
PG 17:0;0_17:1;0	PG
PG 17:0;0_18:1;0	PG		0.749135				0.679982	0.228277	0.589531
PG 17:0;0_18:2;0	PG		0.1215
PG 17:1;0_18:0;0	PG							0.318861
PG 17:1;0_18:1;0	PG	0.867987	1.00453	1.4857	1.33262	1.04517	1.2481	1.24898	1.21436
PG 18:0;0_18:0;0	PG								0.62997
PG 18:0;0_18:1;0	PG	4.75892	6.88257	5.2685	5.91129	2.5497	5.28254	6.69385	5.19791
PG 18:0;0_18:2;0	PG	0.810227	0.983014	1.07252	0.74823	0.736563	0.896656	0.797009	0.976735
PG 18:0;0_20:2;0	PG	0.179484		0.149901		0.103978
PG 18:0;0_20:3;0	PG	0.374227	0.531489	0.414744	0.376868	0.293553	0.353312	0.329248
PG 18:0;0_20:4;0	PG	0.375262	0.538764	0.676236	0.501707	0.41481	0.344213	0.581002	0.410862
PG 18:0;0_22:5;0	PG		0.789222	0.281127	0.208637	0.646226		0.172903
PG 18:0;0_22:6;0	PG	0.612428	0.871705	0.81198	0.718371	0.617013	0.467125	0.584347
PG 18:1;0_18:1;0	PG	22.4834	27.5447	28.9317	24.6017	26.7919	25.8528	26.9366	26.0405
PG 18:1;0_18:2;0	PG	5.77585	8.85287	7.55789	7.90766	6.42952	7.68845	6.96416	8.10349
PG 18:1;0_18:3;0	PG	0.299153	0.321846	0.356707	0.329549	0.28395	0.354843	0.255325	0.352364
PG 18:1;0_20:1;0	PG	0.688104	0.617583	0.954614	0.844501	0.554939	0.388277	0.816137
PG 18:1;0_20:2;0	PG	2.22183	2.57417	2.3981	2.26962	2.82003	1.89077	2.3127	2.12306
PG 18:1;0_20:3;0	PG	1.86031	1.89573	2.30623	1.9815	2.03141	2.1742	1.99854	1.94166
PG 18:1;0_20:4;0	PG	1.06735	1.52971	1.6044	1.42445	1.12183	1.19392	1.29382	1.14849
PG 18:1;0_20:5;0	PG		1.07603				0.420558		0.447287
PG 18:1;0_22:4;0	PG			0.672904	0.563172			0.452358
PG 18:1;0_22:5;0	PG	3.3055	4.64861	4.39311	3.91205	3.4317	2.41157	3.58459	2.75649
PG 18:1;0_22:6;0	PG	15.5752	20.5954	19.9438	16.7464	15.9253	11.2532	16.4363	11.8049
PG 18:2;0_18:2;0	PG	0.118683	0.172701	0.179172	0.158439	0.125166	0.184452	0.140217	0.206807
PG 18:2;0_18:3;0	PG			0.0189358
PG 18:2;0_20:1;0	PG			0.260112				0.18683	0.24821
PG 18:2;0_20:2;0	PG		0.296302	0.399133	0.16863	0.349813	0.308592	0.346371	0.287461
PG 18:2;0_20:3;0	PG	0.155401	0.321566			0.209784	0.207012	0.203864	0.222619
PG 18:2;0_20:4;0	PG	0.430816	0.428006	0.262005	0.236995	0.260998	0.159772	0.274971	0.177035
PG 18:2;0_22:5;0	PG	0.745196		0.808112	0.816076	0.655334		0.86433
PG 18:2;0_22:6;0	PG	1.71667	2.29679	2.46816	1.72515	1.62111	1.38648	1.73956	1.20189
PG 18:3;0_22:4;0	PG
PG 20:2;0_20:4;0	PG
PG 20:3;0_20:3;0	PG	0.0876968			0.125543		0.0736049		0.117554
PG 20:3;0_20:4;0	PG				0.719538		0.285715		0.344162
PG 20:3;0_22:6;0	PG			1.18769
PG 20:4;0_20:4;0	PG	0.3465	0.392158	0.370948	0.556469	0.179829	0.254183	0.305084	0.248272
PG 20:4;0_22:5;0	PG		0.893427		1.14886	0.633245		0.821581
PG 20:4;0_22:6;0	PG	0.665308	1.15946	1.10637	1.27873
PG 20:5;0_22:4;0	PG
PG 20:5;0_22:5;0	PG
PG 22:5;0_22:6;0	PG	1.71095	2.87114	2.49216		1.75151	0.852478	1.637	0.782222
PG 22:6;0_22:6;0	PG	4.86415	6.69476	6.05898	5.57166	3.6919	2.37213	4.14696	2.06094
PI 14:0;0_18:0;0	PI
PI 14:0;0_18:1;0	PI		0.891464	1.15598	0.943145			0.596225
PI 14:0;0_18:2;0	PI		0.0883194		0.0880509	0.0654167
PI 16:0;0_16:1;0	PI	3.62347	3.57445	3.65822	3.31159	2.70774	3.71917	1.73014	3.99033
PI 16:0;0_17:1;0	PI
PI 16:0;0_18:0;0	PI	2.3254	2.62395	2.86177	3.40584	1.09199	2.5616	1.75622	1.84748
PI 16:0;0_18:1;0	PI	9.95494	12.0126	12.6382	10.9629	8.13937	10.4828	8.42894	10.7185
PI 16:0;0_18:2;0	PI	1.23923	1.68484	2.04028	1.73423	1.32295	1.90418	1.41416	1.86904
PI 16:0;0_18:3;0	PI	0.556839	0.847282	0.669293	0.65659	0.50679	1.04419	0.41368	0.916804
PI 16:0;0_19:1;0	PI
PI 16:0;0_19:3;0	PI		0.574023	0.460741	0.512962	0.707658			0.985728
PI 16:0;0_20:1;0	PI		0.501609
PI 16:0;0_20:2;0	PI	2.82208	3.60195	3.72465	3.39588	2.80205	3.11755	3.05916	2.69894
PI 16:0;0_20:3;0	PI	9.53509	11.8879	11.7486	10.9098	9.7792	12.0209	9.26497	11.6234
PI 16:0;0_20:4;0	PI	18.5075	27.431	25.6803	24.8218	17.2519	17.5797	16.9823	17.7332
PI 16:0;0_20:5;0	PI		1.04596	1.12641	1.17782	0.706864
PI 16:0;0_21:3;0	PI		0.444165
PI 16:0;0_22:3;0	PI	0.570417
PI 16:0;0_22:4;0	PI	1.51851	1.92842		2.30071
PI 16:0;0_22:5;0	PI	3.58259	5.0895	4.51407	4.43025	3.0471	3.28875	3.43989	2.60808
PI 16:0;0_22:6;0	PI		1.89507	2.3344		1.24403	0.90753	1.44532
PI 16:1;0_16:1;0	PI	1.5204	1.72045	1.96489	1.61072	0.881075	1.64979	1.02304	1.70984
PI 16:1;0_17:0;0	PI
PI 16:1;0_18:0;0	PI	8.42935	10.4181	11.1404	9.39734	7.40878	8.60712	7.31746	8.62199
PI 16:1;0_18:1;0	PI	13.9679	16.748	22.6522	19.756	14.1747	20.8567	14.3523	20.399
PI 16:1;0_18:2;0	PI	1.82539	2.11277	2.34328	2.15663	1.45691	2.723	1.49154	2.69155
PI 16:1;0_19:2;0	PI		0.374672		0.315702
PI 16:1;0_20:1;0	PI	0.976536					0.805445	0.906835	0.928506
PI 16:1;0_20:2;0	PI	1.49004	1.66232	1.59384	1.68242	1.48848	1.47488	1.40707	1.45586
PI 16:1;0_20:3;0	PI	3.83682	5.26454	4.93543	4.98367	3.34055	3.48378	3.49579	3.68616
PI 16:1;0_20:4;0	PI	3.2661	3.86368	3.40112	3.13983	2.20646	3.02146	2.84853	3.22269
PI 16:1;0_22:4;0	PI					0.606202	0.727599		0.741723
PI 16:1;0_22:5;0	PI	1.78458	1.68407	2.2313	2.06647	1.16484	1.17412	1.6107	1.45098
PI 16:2;0_18:0;0	PI	3.63363	4.46118
PI 17:0;0_17:0;0	PI
PI 17:0;0_17:1;0	PI
PI 17:0;0_18:1;0	PI	0.883166	1.35184	1.15313	1.13977	0.735484	1.14882	1.00574	0.998122
PI 17:0;0_18:2;0	PI			0.323713		0.26344	0.240654	0.196678
PI 17:0;0_18:3;0	PI						0.948545
PI 17:0;0_20:2;0	PI					0.374789	0.32099
PI 17:0;0_20:3;0	PI		1.93495	1.92687	1.87097	1.88742	2.29329	1.78037	2.10129
PI 17:0;0_20:4;0	PI	2.80605	4.13411	4.13933	3.67941	3.07478	1.97086	2.97404	2.73773
PI 17:0;0_20:5;0	PI
PI 17:0;0_22:3;0	PI		0.709197		0.805378			0.729173
PI 17:0;0_22:4;0	PI
PI 17:0;0_22:5;0	PI
PI 17:0;0_22:6;0	PI
PI 17:1;0_18:0;0	PI
PI 17:1;0_18:1;0	PI	1.9234	2.37677	2.3966	2.3063	1.79619	2.01973	1.6437	2.24464
PI 17:1;0_18:2;0	PI	0.814685		0.564462
PI 17:1;0_20:3;0	PI						2.1639
PI 17:1;0_20:4;0	PI	0.753606	0.94094	0.869067	0.807268			0.648316	0.7515
PI 18:0;0_18:0;0	PI				0.770595				0.581675
PI 18:0;0_18:1;0	PI	21.5418	25.6957	28.7435	23.7115	18.8768	23.7978	18.3495	24.041
PI 18:0;0_18:2;0	PI	17.1886	21.3457	22.4472	18.8218	17.1145	21.8288	17.4909	21.6043
PI 18:0;0_18:3;0	PI	8.39058	10.6849	10.6526	9.93844	8.50268	20.7819	8.8211	19.9905
PI 18:0;0_19:1;0	PI
PI 18:0;0_19:2;0	PI	1.51373	2.06514	2.35512	1.75383	1.44408	1.32348	1.67421	1.62295
PI 18:0;0_19:3;0	PI	5.27826	5.31068	5.36854	5.35589	4.52634	6.51674	4.3395	6.67932
PI 18:0;0_20:1;0	PI
PI 18:0;0_20:2;0	PI	6.74528	7.74873	9.22917	7.21018	7.65634	6.65368	7.63445	6.08715
PI 18:0;0_20:3;0	PI	85.0291	110.092	113.546	98.9421	96.0817	120.946	96.4765	120.079
PI 18:0;0_20:4;0	PI	215.067	293.057	287.439	269.004	211.435	208.059	214.111	205.973
PI 18:0;0_20:5;0	PI	10.9953	15.0022	14.6477	13.9392	9.19574	8.76717	9.30832	9.63839
PI 18:0;0_21:3;0	PI	2.00586	1.78483	2.57537	1.51877	1.99273	1.61367	1.26899	1.52076
PI 18:0;0_22:3;0	PI	3.06048	4.23544	2.68217	3.13131	2.6797	4.14485	2.86214	3.1881
PI 18:0;0_22:4;0	PI	4.40341	6.26007	6.29826	5.31157	4.20426	2.85176	3.56674	3.29623
PI 18:0;0_22:5;0	PI	9.01247	12.0204	12.0473	10.873	7.88692	6.54974	8.68447	6.76491
PI 18:0;0_22:6;0	PI	4.67078	6.00455	5.25897	5.3728	9.92502	2.89475	3.32383	3.3127
PI 18:0;0_24:5;0	PI
PI 18:1;0_18:1;0	PI	56.3134	69.4575	74.8389	62.5656	57.7783	66.7564	56.7882	67.0236
PI 18:1;0_18:2;0	PI	15.4278	18.2841	19.6424	16.6714	15.1316	20.2225	16.2354	20.0644
PI 18:1;0_18:3;0	PI	5.50287	6.80049	7.2334	6.53361	5.64722	9.45637	5.97358	9.17727
PI 18:1;0_19:0;0	PI
PI 18:1;0_19:1;0	PI	0.736939	0.945053	1.04637	0.929373	0.755863	0.619559	0.901406	0.773099
PI 18:1;0_19:2;0	PI	2.11799	1.70221	2.1387	1.30035	1.62271	1.84558	1.75658	1.88042
PI 18:1;0_19:3;0	PI	1.82602	2.33342	2.1973	2.03476	2.08364	1.95827	1.74508	2.63239
PI 18:1;0_20:0;0	PI
PI 18:1;0_20:1;0	PI	1.34892	1.5026	1.47123	1.27947	1.18278	1.02301	1.41861	1.03274
PI 18:1;0_20:2;0	PI	9.636	11.1615	12.0011	10.4043	11.1833	10.6303	11.0254	10.8384
PI 18:1;0_20:3;0	PI	48.0025	62.0948	60.8901	55.2302	53.6315	61.7507	54.2018	64.1519
PI 18:1;0_20:4;0	PI	81.335	108.831	108.078	98.7184	80.3893	75.084	81.3265	75.4801
PI 18:1;0_20:5;0	PI	4.49609	4.74866	5.74951	5.36834	3.12722	3.07937	3.8956	3.45746
PI 18:1;0_21:3;0	PI	1.90186	1.81585	2.31968	2.1688	1.6072	1.23851	1.6023
PI 18:1;0_22:2;0	PI			1.59347
PI 18:1;0_22:3;0	PI	1.40591	1.50888	1.60109	1.36496	1.40816	1.41953	1.58031	1.31593
PI 18:1;0_22:4;0	PI	3.0474	3.32835	4.29084	3.64661	2.75474	2.59382	2.60281	2.22994
PI 18:1;0_22:5;0	PI	6.61071	8.66908	8.24514	7.39076		4.8837	5.65029	5.12311
PI 18:1;0_22:6;0	PI	2.50238	3.41397	3.40394			2.02582
PI 18:1;0_24:5;0	PI
PI 18:2;0_18:2;0	PI	0.444951	0.878638	0.559492	0.49001	0.56445	0.550297	0.693139	0.364318
PI 18:2;0_19:1;0	PI
PI 18:2;0_20:1;0	PI
PI 18:2;0_20:3;0	PI	0.83032	1.16515	1.17662	0.993179		1.47496	1.17378	1.06712
PI 18:2;0_20:4;0	PI	1.80825	1.8088		1.96799	0.914881	1.4593		1.75041
PI 18:2;0_22:5;0	PI			0.574399
PI 19:0;0_20:3;0	PI
PI 19:0;0_20:4;0	PI		0.490709				0.406488
PI 19:1;0_20:3;0	PI					0.421399		0.356	1.55487
PI 19:1;0_20:4;0	PI	1.13475	1.57124	1.83167	1.4538	1.21237	0.960988	1.27463
PI 20:0;0_20:4;0	PI
PI 20:1;0_20:2;0	PI					0.788944
PI 20:1;0_20:3;0	PI	0.892921	0.990981	1.4123	0.854104	0.932025	1.09606	0.991151	0.873049
PI 20:1;0_20:4;0	PI	1.78299	2.41668	2.44457	1.96608	1.86634	1.51986	1.62588	1.68919
PI 20:1;0_22:5;0	PI
PI 20:2;0_20:4;0	PI			1.11319			0.814115	1.08612
PI 20:3;0_20:3;0	PI	0.384184							0.372511
PI 20:3;0_20:4;0	PI	1.26718	1.49865	1.45184	4.8444	3.48388	1.22581	3.21189	2.99081
PI 20:4;0_20:4;0	PI					0.493842
PS 14:0;0_18:0;0	PS		1.45989		0.854009			0.83852	0.743972
PS 14:0;0_18:1;0	PS	1.14922	1.14147	1.0954	1.11247	0.856933	0.885448	1.01105	0.896184
PS 14:0;0_22:4;0	PS
PS 14:1;0_18:0;0	PS	1.032	1.17072	1.22265	0.839876	0.784952	1.1443	0.592379	1.10026
PS 14:1;0_20:0;0	PS							0.386025	0.59912
PS 16:0;0_16:0;0	PS		0.578822	1.57033	0.354157			0.265792	0.243773
PS 16:0;0_16:1;0	PS	5.39874	5.2196	5.28387	4.74797	3.52941	4.98455	3.56146	5.04849
PS 16:0;0_17:1;0	PS					0.226051
PS 16:0;0_18:0;0	PS
PS 16:0;0_18:1;0	PS	27.0223	33.2072	34.488	22.1264	22.794	23.4732	20.573	22.0648
PS 16:0;0_18:2;0	PS	1.31525	1.00216	1.275	0.853957	0.909008	1.15516	0.643003	1.10758
PS 16:0;0_20:1;0	PS		4.67464			3.21815
PS 16:0;0_20:2;0	PS		0.970242		1.07979
PS 16:0;0_20:3;0	PS	1.70829	1.94845	1.92121	1.50075	1.19265	1.53305	1.24618	1.28897
PS 16:0;0_20:4;0	PS	1.75327	2.24081	2.18306	1.44669	1.15056	1.17877	1.15762	1.02003
PS 16:0;0_22:3;0	PS
PS 16:0;0_22:4;0	PS	10.9601		11.0737	7.47804
PS 16:0;0_22:5;0	PS	4.0092	3.89378	4.64034	2.82551	2.49556		2.48181	2.23776
PS 16:0;0_22:6;0	PS
PS 16:1;0_17:0;0	PS	0.99604	1.37598	1.47768	1.29146	1.02012		1.12792
PS 16:1;0_18:0;0	PS	29.5487	35.5866	38.4187	24.9626	24.7322	30.8724	22.1321	31.5362
PS 16:1;0_18:1;0	PS	4.3728	4.73725	5.31483	3.53655	3.90552	5.37255	3.08826	5.06385
PS 16:1;0_20:0;0	PS	13.6572
PS 16:1;0_20:1;0	PS		1.97666	1.9041	1.73085	1.69678		1.6894	2.46605
PS 16:1;0_20:2;0	PS
PS 16:1;0_20:3;0	PS	0.606981	0.809611	0.569569	0.558856	0.339768	0.512129	0.379125	0.431927
PS 16:1;0_22:0;0	PS	0.160494	0.210196	0.202808	0.126115	1.08991	0.125337	0.115859	0.122788
PS 16:1;0_22:1;0	PS	0.47417	0.776552	0.654677	0.514558	0.353251		0.498684
PS 16:1;0_22:4;0	PS
PS 16:1;0_22:5;0	PS	5.53032	6.35662	6.82732	3.96507
PS 16:1;0_24:0;0	PS	0.815832	0.765228	1.10728	0.727428	0.700914	0.868905	0.606283	0.873851
PS 16:1;0_24:1;0	PS		0.616538	0.706199		0.755598	0.565136	0.737431	0.610931
PS 16:1;0_24:2;0	PS					0.47304
PS 16:1;0_24:5;0	PS
PS 16:2;0_18:0;0	PS	1.01833	1.10933	1.17876	0.730016	0.748958	1.27744	0.769449	1.1724
PS 17:0;0_17:1;0	PS
PS 17:0;0_18:0;0	PS
PS 17:0;0_18:1;0	PS	4.75974	5.82993	6.6393	3.71351	5.20501	5.0988	4.83819	5.06224
PS 17:0;0_18:2;0	PS								1.0226
PS 17:0;0_20:2;0	PS	0.23999				0.167444			0.0891412
PS 17:0;0_20:3;0	PS	0.919986	0.933679	1.11064			0.81596	0.501088	0.867229
PS 17:0;0_22:5;0	PS				1.13936
PS 17:0;0_22:6;0	PS				0.920686
PS 17:1;0_17:1;0	PS	0.185695	0.259852		0.145709	0.163919	0.248776	0.126166	0.239746
PS 17:1;0_18:0;0	PS	0.788681	0.899456		0.744018		0.816052	0.758761	0.822769
PS 17:1;0_18:1;0	PS		1.13006		0.94606	0.713642
PS 17:1;0_19:1;0	PS
PS 17:1;0_20:1;0	PS	0.106688				0.0870816
PS 17:1;0_22:5;0	PS				0.254853
PS 18:0;0_18:1;0	PS	190.087	236.924	222.154	164.106	165.521	189.911	170.731	179.925
PS 18:0;0_18:2;0	PS	15.0854	17.8347	16.017	13.9321	12.2697	16.3636	12.3868	13.8675
PS 18:0;0_18:3;0	PS	1.47092	1.67978	1.53534	1.38991	1.16777	1.95619	0.962649	2.04561
PS 18:0;0_19:1;0	PS		1.92496	1.58551	1.72664	1.08468		0.903569
PS 18:0;0_19:2;0	PS			1.25257			0.176712		0.135816
PS 18:0;0_19:3;0	PS							0.341737
PS 18:0;0_20:1;0	PS	0.440701	0.461074	0.580423	0.320482	2.5406	0.20125	0.329699	0.2305
PS 18:0;0_20:2;0	PS	6.13265	6.70703	7.68934	6.10132	5.37776	4.80226	5.16297	4.5179
PS 18:0;0_20:3;0	PS	33.2781	37.5801	36.1293	27.1913	24.135	26.166	26.1225	26.5046
PS 18:0;0_20:4;0	PS	21.1365	34.2365	26.8415	15.8721	18.9899	20.7301	23.1341	19.2813
PS 18:0;0_20:5;0	PS	1.91978	2.181	2.58756	1.90346	1.40829	2.37317	1.21108	1.42341
PS 18:0;0_21:3;0	PS	2.52277	2.4931	3.01713	2.02889	1.7041	1.23906	1.87964	1.42776
PS 18:0;0_22:1;0	PS	0.562442	0.485003	0.544638	0.436214	0.425332	0.566623	0.429827	0.481489
PS 18:0;0_22:2;0	PS		0.75147	0.972032	0.942833	0.639337		0.820217	0.595939
PS 18:0;0_22:3;0	PS	7.31663	8.12434	10.6593	5.33826	5.94331	4.79445	6.41832	4.76054
PS 18:0;0_22:4;0	PS	25.5525	26.7349	26.4327	19.3201	16.1136	14.0372	16.6962	15.4186
PS 18:0;0_22:5;0	PS	66.3462	71.8236	69.9415	53.2148	44.4954	42.8206	43.4646	41.8165
PS 18:0;0_22:6;0	PS	50.7114	60.7653	62.8469	47.255	39.3192	35.8686	36.4493	35.1234
PS 18:0;0_24:1;0	PS	0.558847	0.473054	0.416301				0.403384
PS 18:0;0_24:2;0	PS							0.479213
PS 18:0;0_24:3;0	PS		0.621734	0.485672				0.397771	0.367979
PS 18:1;0_18:1;0	PS	21.4023	27.4491	26.1081	21.5273	22.1307	22.3734	21.3187	21.7555
PS 18:1;0_18:2;0	PS	2.45457	2.39343	2.53756	2.6994	2.02565	2.32877	1.91927	2.21232
PS 18:1;0_19:0;0	PS
PS 18:1;0_19:1;0	PS	1.03449	1.09058			0.793511	0.823165		0.657826
PS 18:1;0_20:0;0	PS	3.77114	4.18639	4.68954	2.77655		3.23441	3.27933	3.21461
PS 18:1;0_20:1;0	PS	5.01728	5.73018	6.53103	5.70438	4.94933	5.31141	4.21557	4.86761
PS 18:1;0_20:2;0	PS	3.49871	3.53401	2.71815	4.28965	2.52787	3.11288	2.78855	3.0006
PS 18:1;0_20:3;0	PS	4.49285	5.69119	4.30685	4.07947	3.88694	4.53588	4.98133	4.59155
PS 18:1;0_20:4;0	PS	2.67711	2.58169	3.30004	1.93298	1.67091	3.40919	1.61761	1.86571
PS 18:1;0_20:5;0	PS
PS 18:1;0_22:0;0	PS	2.33413	2.51289	2.6263	1.74483	2.51226	2.09618	1.9868	1.8715
PS 18:1;0_22:1;0	PS	3.44696	2.05795	2.48163	1.68197	2.00139	2.08603	2.1891	1.71832
PS 18:1;0_22:3;0	PS
PS 18:1;0_22:4;0	PS					4.36125		4.09916
PS 18:1;0_22:5;0	PS		16.4936	17.6223	13.7538	10.7538	11.5831	10.8859	11.9335
PS 18:1;0_22:6;0	PS
PS 18:1;0_24:0;0	PS	2.95873	3.60774	4.03703	2.6528	4.02822	3.71874	3.13505	3.65485
PS 18:1;0_24:1;0	PS	2.95187	2.51115	3.5965	1.73236	2.72496	2.54883	1.88444	2.23381
PS 18:1;0_24:2;0	PS	1.18362	0.816913	0.724036		1.01705		0.591533	0.827557
PS 18:2;0_18:2;0	PS				0.11875
PS 18:2;0_20:1;0	PS			0.827317				0.667184
PS 18:2;0_20:3;0	PS	0.515065	0.341691	0.465884	0.564745	0.349483		0.224179	0.305429
PS 18:2;0_20:4;0	PS
PS 18:2;0_22:0;0	PS						0.388398
PS 18:2;0_22:3;0	PS
PS 18:2;0_22:4;0	PS
PS 18:2;0_22:5;0	PS		3.88069		3.9591	3.0575
PS 20:0;0_20:3;0	PS
PS 20:0;0_20:4;0	PS
PS 20:0;0_20:5;0	PS
PS 20:1;0_20:1;0	PS							0.183116	0.117411
PS 20:1;0_20:3;0	PS							0.926132
PS 20:1;0_20:4;0	PS	1.97657	1.93439
PS 20:2;0_20:4;0	PS
PS 20:3;0_20:3;0	PS	0.404669	0.329608		0.577369	0.274239	0.366651	0.287943	0.272063
PS 20:3;0_20:4;0	PS
SM 32:0;3	SM
SM 32:0;4	SM
SM 32:1;2	SM	7.38079	8.94001	9.57602	8.53665	6.5813	7.19321	5.80902	6.61996
SM 34:0;2	SM	6.51841	9.1457	8.69141	7.74806	6.43003	6.13546	5.71809	5.72069
SM 34:0;4	SM
SM 34:1;2	SM	230.289	305.303	306.313	272.813	228.405	228.098	208.312	220.055
SM 34:1;3	SM	2.94795	3.65987	3.71499	3.34178	4.02854	4.29086	3.62467	4.246
SM 34:1;4	SM
SM 34:2;2	SM	19.8379	25.9453	26.1237	23.0122	19.5839	20.3698	19.203	20.1736
SM 34:2;3	SM	0.779724	0.887085	1.08206	0.761684	1.00684	1.02568	0.973016	0.986001
SM 36:0;2	SM
SM 36:0;4	SM
SM 36:1;2	SM	10.064	14.3928	13.3418	12.694	8.62198	9.02221	8.19176	8.90114
SM 36:2;2	SM	2.65406	3.69976	3.81252	3.83619	2.50895	2.89527	2.13184	2.5328
SM 38:1;2	SM	3.1977	4.67897	4.15246	4.24748	2.63991	2.46429	2.3215	2.48515
SM 38:2;2	SM	0.945034	1.48224	0.968237	1.08622	0.677931	0.887472	0.677637
SM 40:1;2	SM	13.9118	19.8768	18.7943	17.7597	10.364	10.8104	9.63668	10.9599
SM 40:2;2	SM	6.31061	9.12564	7.93247	7.81378	4.68699	4.54339	4.39956	4.44122
SM 42:1;2	SM	22.1032	29.9372	29.3094	27.2077	18.283	21.6551	17.1321	20.3498
SM 42:2;2	SM	57.009	77.6098	76.3927	67.6639	50.3041	42.0004	46.5468	40.9336
SM 44:2;2	SM	1.01296	1.53085	1.35246	1.23	0.850594		0.873765	0.900518
TAG 44:0;0	TAG		0.555277	0.877745
TAG 44:1;0	TAG
TAG 45:0;0	TAG			0.433136
TAG 45:1;0	TAG
TAG 46:0;0	TAG	1.06599	1.8458	2.31942	1.27816	0.750768	1.01207		0.900132
TAG 46:1;0	TAG		0.898721	0.574742	0.609085		0.396088		0.508924
TAG 47:0;0	TAG			0.827111
TAG 47:1;0	TAG
TAG 48:0;0	TAG	1.87712	2.98783	3.78247	2.36786		1.67663		1.68508
TAG 48:1;0	TAG	1.38006	2.84166	1.86885	1.96156	1.11371	1.69087	0.860328	1.82728
TAG 48:2;0	TAG	0.348559	0.78039	0.547749	0.502573	0.389816	0.565558		0.56491
TAG 48:3;0	TAG
TAG 49:0;0	TAG			0.605736
TAG 49:1;0	TAG		0.477614
TAG 49:2;0	TAG
TAG 50:0;0	TAG		1.43554	2.1926
TAG 50:1;0	TAG	2.38502	4.07355	3.18855	3.20708	1.55045	2.71412	1.29672	2.87437
TAG 50:2;0	TAG	1.03199	1.78929	2.27368	1.37783	0.856467	1.28063	0.633884	1.38886
TAG 50:3;0	TAG		0.498948	1.49375					0.351642
TAG 50:4;0	TAG
TAG 51:1;0	TAG
TAG 51:2;0	TAG
TAG 51:3;0	TAG
TAG 52:1;0	TAG	1.15565	1.98242	1.58954	1.54938	1.08724	1.5017	0.757101	1.82896
TAG 52:2;0	TAG	1.22467	2.0736	1.8118	1.62422	1.34966	1.42616	0.837698	2.31162
TAG 52:3;0	TAG	0.370314	0.89128	1.08392	0.635179	0.62454	0.630988		1.01045
TAG 52:4;0	TAG			1.00365
TAG 52:5;0	TAG			1.04458
TAG 52:6;0	TAG
TAG 53:1;0	TAG
TAG 53:2;0	TAG
TAG 53:3;0	TAG
TAG 53:4;0	TAG
TAG 54:0;0	TAG
TAG 54:1;0	TAG	0.353962			0.385686	0.346442			0.496449
TAG 54:2;0	TAG	0.551786	1.01681	0.7542	0.736442	0.535425	0.746152
TAG 54:3;0	TAG	0.641549	1.06586	0.90722	0.698285	0.718386	0.755091	0.519302	0.9832
TAG 54:4;0	TAG								0.374869
TAG 54:5;0	TAG
TAG 54:6;0	TAG
TAG 54:7;0	TAG
TAG 55:1;0	TAG
TAG 55:2;0	TAG
TAG 55:3;0	TAG
TAG 55:4;0	TAG
TAG 55:5;0	TAG
TAG 55:6;0	TAG
TAG 56:1;0	TAG	1.23607	1.43087			1.49233	1.43817
TAG 56:2;0	TAG		0.440648
TAG 56:3;0	TAG
TAG 56:4;0	TAG
TAG 56:5;0	TAG
TAG 56:6;0	TAG
TAG 56:7;0	TAG
TAG 56:8;0	TAG
TAG 57:4;0	TAG
TAG 57:5;0	TAG
TAG 57:6;0	TAG
TAG 57:7;0	TAG
TAG 58:10;0	TAG
TAG 58:2;0	TAG
TAG 58:3;0	TAG
TAG 58:4;0	TAG
TAG 58:5;0	TAG
TAG 58:6;0	TAG
TAG 58:7;0	TAG
TAG 58:8;0	TAG
TAG 58:9;0	TAG
TAG 60:10;0	TAG
TAG 60:11;0	TAG
TAG 60:5;0	TAG
TAG 60:6;0	TAG
TAG 60:7;0	TAG
TAG 60:8;0	TAG
TAG 60:9;0	TAG
TAG 62:12;0	TAG

## Sheet: S2
baseMean	log2FoldChange	lfcSE	pvalue	padj	SYMBOL
1121.51	-2.31148	0.170953	7.57112e-44	1.69669e-40	Txn2
8393.64	-1.46661	0.110904	5.18624e-42	9.96202e-39	Fasn
2189.13	-1.68405	0.13146	3.22649e-39	3.94394e-36	Ahcyl1
16413.2	-1.44698	0.133011	1.02134e-29	5.72204e-27	mt-Cytb
2902.65	-1.1429	0.115157	2.03497e-25	7.39521e-23	Sdha
1896.98	-1.41783	0.145489	1.17384e-24	3.75798e-22	Ogdh
257.956	-2.04078	0.222111	7.16025e-22	1.50432e-19	Dcakd
1713.33	-1.09336	0.129852	3.20618e-19	4.35458e-17	Mfn2
1377.85	-1.30219	0.166165	2.2447e-17	2.26934e-15	Vps13d
1297.43	-1.00311	0.134912	1.672e-15	1.27015e-13	Prkaca
607.984	-1.43729	0.199886	3.82505e-15	2.66485e-13	Mrpl12
5042.75	-2.01308	0.306069	4.41881e-13	2.07022e-11	mt-Nd2
168.929	-1.48608	0.266661	1.43103e-10	4.02546e-09	Pcca
64.9098	-1.87082	0.40369	1.36071e-08	2.40738e-07	Pdk2
207.787	-1.05497	0.24077	1.52034e-07	2.05865e-06	Abcd1
106.904	-1.18294	0.320877	1.83145e-06	1.85434e-05	Polq
90.9567	-1.11066	0.34117	1.23485e-05	9.66462e-05	Acsf2
83.6613	-1.12702	0.355604	1.56888e-05	0.000118247	Rtn4ip1
40.1212	-1.09466	0.482451	0.00025201	0.00133033	Macrod1
40.5479	-1.09171	0.511139	0.000337003	0.00170544	Slc25a23
3805.95	-1.04016	0.486102	0.00043057	0.00210679	mt-Nd4

## Sheet: S3
baseMean	log2FoldChange	lfcSE	pvalue	padj	SYMBOL
3174	-5.24502	0.188427	2.49941e-171	3.3607e-167	Rps16
193571	-3.33594	0.175039	2.70172e-91	1.81637e-87	mt-Rnr2
883.953	-3.58281	0.219961	7.51203e-68	3.36689e-64	Gm24270
616.346	-4.29761	0.257668	4.2081e-64	1.41455e-60	Gm24187
1010.99	-1.97621	0.144511	4.3596e-44	1.17238e-40	Efnb2
1121.51	-2.31148	0.170953	7.57112e-44	1.69669e-40	Txn2
8393.64	-1.46661	0.110904	5.18624e-42	9.96202e-39	Fasn
1199.52	-1.7749	0.133477	7.08914e-42	1.19151e-38	Furin
1261.22	-2.04464	0.156858	1.96176e-40	2.93088e-37	Slc7a1
729.98	-2.62476	0.210345	9.12416e-40	1.22683e-36	Ecm1
2189.13	-1.68405	0.13146	3.22649e-39	3.94394e-36	Ahcyl1
5764.98	-2.00149	0.162729	2.46615e-36	2.76332e-33	Aebp1
13853.2	-1.51859	0.124384	2.87681e-36	2.97551e-33	Msn
662.68	-2.21103	0.182839	1.35426e-35	1.30067e-32	Scamp3
6824.74	-1.34619	0.114068	1.88184e-34	1.68688e-31	Ddx3x
826.423	-1.87059	0.158522	1.15868e-33	9.73725e-31	Trp53
3730.46	-1.30186	0.112968	4.51125e-33	3.56813e-30	Zyx
929.192	-1.63043	0.140858	9.35205e-33	6.98598e-30	Dynll2
1594.46	-1.61734	0.141686	5.58418e-32	3.95184e-29	Bag6
1922.01	-1.63147	0.14323	7.83104e-32	5.2648e-29	Ece1
366.376	-2.16087	0.190103	8.89291e-32	5.694e-29	Nob1
3365.37	-1.35175	0.121149	3.27796e-31	2.00343e-28	Dpysl2
1600.32	-1.62592	0.146042	1.39486e-30	8.1545e-28	PCDHGB6
16413.2	-1.44698	0.133011	1.02134e-29	5.72204e-27	mt-Cytb
25252.6	-1.44751	0.133418	1.40801e-29	7.57285e-27	Scd2
1858.71	-1.89729	0.178663	6.49066e-28	3.35667e-25	Trrap
1440.07	-1.93881	0.18414	1.64279e-27	8.18108e-25	Mki67
715.662	-1.66164	0.158582	1.91272e-27	9.18516e-25	Anp32e
671.557	-1.64852	0.157462	1.99774e-27	9.26264e-25	Anp32b
23903.4	-1.13481	0.110206	4.67939e-27	2.0973e-24	Hsp90ab1
2331.17	-1.48334	0.147073	5.10207e-26	2.21298e-23	Kirrel
1677.45	-1.43073	0.142577	6.87454e-26	2.8886e-23	Hk1
635.628	-2.03954	0.201556	9.3115e-26	3.79401e-23	Synpo
687.766	-1.54972	0.154331	1.07008e-25	4.23186e-23	Cdk11b
766.608	-2.13213	0.211947	1.21035e-25	4.64982e-23	Igsf10
890.242	-1.69325	0.168192	1.4421e-25	5.38624e-23	Pmp22
2902.65	-1.1429	0.115157	2.03497e-25	7.39521e-23	Sdha
4727.27	-1.34342	0.136019	2.58577e-25	9.14953e-23	Parva
392.966	-1.95501	0.196148	5.06044e-25	1.74468e-22	Tcof1
3865.01	-1.17125	0.119567	6.54484e-25	2.20005e-22	Ywhae
7057.31	-1.51487	0.154169	7.86386e-25	2.57896e-22	Map1b
1896.98	-1.41783	0.145489	1.17384e-24	3.75798e-22	Ogdh
354.649	-1.90775	0.19337	1.43442e-24	4.48539e-22	Sugp1
4042.66	-1.61519	0.166488	4.06282e-24	1.24156e-21	Ubr4
596.336	-2.03126	0.209298	5.69348e-24	1.70121e-21	Ttyh3
677.529	-1.94895	0.200928	7.00575e-24	2.04781e-21	Hist1h1b
381.082	-1.86306	0.1932	1.25377e-23	3.51212e-21	Phf2
4037.88	-1.25495	0.132804	1.58913e-23	4.27349e-21	Hnrnpa1
536.791	-1.61281	0.168772	1.63238e-23	4.30373e-21	Desi1
2762.66	-1.27403	0.13522	2.0539e-23	5.31091e-21	Epb4.1l2
1685.51	-1.42103	0.150488	2.2143e-23	5.61763e-21	Slc38a1
332.096	-2.03782	0.214734	4.3715e-23	1.0885e-20	Gpkow
2274.89	-1.66576	0.177663	1.08619e-22	2.65544e-20	Prrc2b
4924.95	-1.24835	0.135044	1.12264e-22	2.69553e-20	Nisch
7706.04	-1.34479	0.145929	1.53599e-22	3.62332e-20	Flnc
42013.6	-1.29258	0.141224	2.59572e-22	6.01758e-20	Col1a2
2575.78	-1.22615	0.134307	3.37554e-22	7.56458e-20	Rnf213
514.369	-1.69594	0.183158	3.52321e-22	7.76609e-20	Med15
148.18	-6.47417	0.692226	5.46069e-22	1.18427e-19	n-R5-8s1
5234.46	-1.01261	0.110207	5.83328e-22	1.24499e-19	Atp2a2
257.956	-2.04078	0.222111	7.16025e-22	1.50432e-19	Dcakd
541.226	-1.61504	0.176947	9.03824e-22	1.86966e-19	Rrs1
1533.83	-1.80942	0.197215	9.67548e-22	1.97116e-19	Prrc2a
326.847	-1.84489	0.201457	1.16721e-21	2.30799e-19	Slc35e3
5453.15	-1.36813	0.152833	1.81931e-21	3.54528e-19	Piezo1
495.145	-1.84271	0.202969	2.38461e-21	4.5805e-19	Ston1
3241.12	-1.60339	0.178139	2.72088e-21	5.1528e-19	Prrc2c
1526.41	-1.56692	0.175209	3.96535e-21	7.4053e-19	Wdfy3
1350.79	-1.38587	0.156521	4.57569e-21	8.42805e-19	Slc7a5
1974.9	-1.09354	0.123755	8.31599e-21	1.51104e-18	Yars
293.795	-1.96859	0.221136	1.09241e-20	1.95847e-18	Helz2
1040.88	-1.28165	0.147086	1.38945e-20	2.45823e-18	Fam50a
924.192	-1.26408	0.14533	1.60511e-20	2.80289e-18	Ncbp2
2786.99	-1.01052	0.114524	1.65012e-20	2.84456e-18	Hnrnpul1
396.572	-1.72721	0.195845	2.01146e-20	3.38077e-18	Dnm1
13289.5	-1.09964	0.12605	2.18795e-20	3.63106e-18	Dync1h1
218.213	-2.22672	0.255879	2.21439e-20	3.63106e-18	Ltbp4
327.565	-1.7419	0.198568	3.13465e-20	5.01926e-18	Polr3c
492.993	-1.75637	0.20014	3.13564e-20	5.01926e-18	Cenpe
533.756	-1.55983	0.179738	3.98718e-20	6.30725e-18	Uhrf1
1910.69	-1.55179	0.179118	4.40022e-20	6.8797e-18	Col11a1
689.887	-1.66765	0.192194	5.90475e-20	9.12589e-18	Ubap2
1503.18	-1.37014	0.160792	8.24595e-20	1.25994e-17	Chd8
13840.2	-1.32216	0.155498	8.95593e-20	1.35305e-17	Plec
3045.62	-1.02662	0.119475	1.12464e-19	1.68021e-17	Ddx21
1145.24	-1.19263	0.140714	1.27367e-19	1.88195e-17	Sigmar1
2308.68	-1.08848	0.127957	1.56592e-19	2.28863e-17	Ctdsp2
14260.2	-1.27943	0.151773	1.64783e-19	2.3571e-17	Fbn1
1066.29	-1.23516	0.146437	1.64384e-19	2.3571e-17	Ints1
1218.73	-1.56219	0.183605	1.73572e-19	2.45669e-17	Adamts5
738.776	-1.36476	0.162192	2.03788e-19	2.85431e-17	Prrc1
1583.67	-1.24848	0.148641	2.18772e-19	3.03258e-17	Ube4b
463.108	-1.67574	0.196809	2.42617e-19	3.3288e-17	Trim25
1713.33	-1.09336	0.129852	3.20618e-19	4.35458e-17	Mfn2
994.669	-1.89889	0.224493	5.29175e-19	6.97577e-17	Map1a
1922.47	-1.23477	0.14912	6.12299e-19	7.99318e-17	Irs1
817.014	-1.35576	0.163715	6.19291e-19	8.00672e-17	Minos1
1582.32	-1.25107	0.151783	8.23841e-19	1.04503e-16	Zfp36l2
265.559	-1.75618	0.21001	1.05421e-18	1.32476e-16	Plekhm1
425.973	-1.45154	0.176036	1.06451e-18	1.32531e-16	Nfxl1
538.186	-1.48286	0.179585	1.07532e-18	1.32649e-16	Stxbp1
1921.74	-1.13679	0.137874	1.12312e-18	1.37286e-16	Nus1
758.013	-1.36757	0.166568	1.14567e-18	1.37863e-16	Map2k3
411.53	-1.70888	0.20491	1.14835e-18	1.37863e-16	Ncapd2
491.324	-1.58235	0.19091	1.18519e-18	1.41027e-16	Myo7a
822.045	-1.39257	0.171163	2.23778e-18	2.61645e-16	Pitpnb
1851.95	-1.5243	0.187158	3.14833e-18	3.61816e-16	Col6a2
295.708	-1.75543	0.213645	3.48706e-18	3.94698e-16	Pelp1
3741.88	-1.04797	0.128246	3.49316e-18	3.94698e-16	Gaa
1046.84	-1.1788	0.146476	4.89e-18	5.47925e-16	Wbp2
597.226	-1.27251	0.158707	5.20556e-18	5.73721e-16	Ppp1r7
1724.93	-1.32816	0.165874	5.76918e-18	6.25584e-16	Aff1
1099.2	-1.28499	0.160842	6.55907e-18	7.05546e-16	Ube4a
727.459	-1.22931	0.154754	1.00267e-17	1.06999e-15	Fam171b
963.112	-1.12236	0.1406	1.05668e-17	1.11875e-15	Crkl
1136.7	-1.11793	0.140585	1.38699e-17	1.4457e-15	Zc3h7b
10905.9	-1.05218	0.131552	1.41274e-17	1.4612e-15	Itgav
769.791	-1.25237	0.158621	1.43187e-17	1.46969e-15	Ercc3
471.606	-1.4314	0.181002	1.57157e-17	1.60086e-15	Lgals3bp
1377.85	-1.30219	0.166165	2.2447e-17	2.26934e-15	Vps13d
290.901	-1.88193	0.236079	2.76026e-17	2.76973e-15	Ahdc1
17790	-2.95076	0.457722	2.86832e-17	2.85685e-15	Gm23935
1078.36	-1.07513	0.13636	3.05583e-17	3.02123e-15	Dnajc7
953.753	-1.68995	0.213706	3.55703e-17	3.46578e-15	Dlg5
620.815	-1.30908	0.168373	3.67934e-17	3.55917e-15	Diap1
396.601	-1.48583	0.189991	3.71261e-17	3.56569e-15	Ddx19a
408.728	-1.63346	0.208276	5.05398e-17	4.81956e-15	Arsb
194.394	-2.10563	0.268994	5.26029e-17	4.98098e-15	Slc9a1
111.866	-3.01192	0.48584	9.19999e-17	8.47281e-15	Cdsn
470.241	-1.52535	0.200337	2.09224e-16	1.90083e-14	2810417H13Rik
597.852	-1.21987	0.161684	2.40327e-16	2.16875e-14	Wbp11
1381.41	-1.63725	0.214361	2.47278e-16	2.2166e-14	Cd248
81.3629	-5.05869	0.658147	2.75654e-16	2.4546e-14	Rps16-ps2
413.896	-1.39393	0.185316	2.93743e-16	2.58149e-14	Wfs1
1840.56	-1.34532	0.179211	3.05029e-16	2.66326e-14	Sh3pxd2b
480.939	-1.27618	0.170085	3.07092e-16	2.66397e-14	Zbtb7a
494.362	-1.51673	0.200896	3.3145e-16	2.85652e-14	Tep1
580.813	-1.31443	0.175442	3.33537e-16	2.85652e-14	Snrpd3
170.964	-2.02086	0.265752	3.79706e-16	3.23134e-14	Slfn9
1425.07	-1.12975	0.150591	4.56569e-16	3.86102e-14	Rad21
1096.06	-1.08928	0.144776	4.78185e-16	4.01855e-14	Thsd7a
1140.54	-1.2264	0.164628	4.93029e-16	4.11756e-14	Tgfb1i1
515.051	-1.29965	0.175338	6.10744e-16	4.977e-14	Tfip11
402.373	-1.49476	0.200369	6.09689e-16	4.977e-14	Rnf121
1138.01	-1.1628	0.156237	6.24826e-16	5.06109e-14	Mtor
1376.35	-1.09718	0.146881	6.91951e-16	5.53808e-14	Khsrp
547.119	-1.21179	0.163803	7.53915e-16	5.9983e-14	Lmf2
22201	-2.20038	0.297931	8.33878e-16	6.59548e-14	Col1a1
528.095	-1.37861	0.187686	1.0842e-15	8.52523e-14	Smtn
306.2	-1.57789	0.213504	1.31859e-15	1.02484e-13	Sh3bp5
912.542	-1.06728	0.144567	1.60279e-15	1.2315e-13	Fam98a
530.55	-1.25817	0.17268	1.61235e-15	1.2318e-13	Taf15
1297.43	-1.00311	0.134912	1.672e-15	1.27015e-13	Prkaca
1991.1	-1.16065	0.159099	1.9178e-15	1.44869e-13	Gsk3b
593.509	-1.55111	0.211682	1.93145e-15	1.44946e-13	Gm15800
1231.03	-1.13566	0.155407	1.94037e-15	1.44946e-13	Hnrnpul2
949.724	-1.29153	0.177994	1.97354e-15	1.46609e-13	Zfp462
242.678	-1.94776	0.263352	2.01393e-15	1.48788e-13	Creb3l1
266.32	-2.10983	0.288533	2.31153e-15	1.69841e-13	Clip3
1117.38	-1.24805	0.172818	2.63437e-15	1.91469e-13	Mast2
746.445	-1.23622	0.17116	2.66723e-15	1.91784e-13	Cabin1
2110.33	-1.33064	0.184571	2.81065e-15	2.01021e-13	Pdgfrb
903.206	-1.07256	0.146931	2.88949e-15	2.05566e-13	Snx19
541.204	-1.44502	0.200252	3.2372e-15	2.29091e-13	Myc
624.549	-1.28748	0.179308	3.45826e-15	2.43454e-13	Brd3
607.984	-1.43729	0.199886	3.82505e-15	2.66485e-13	Mrpl12
593.224	-1.13374	0.157106	3.86264e-15	2.67717e-13	Etv5
2379.2	-1.35892	0.189672	4.00763e-15	2.76342e-13	Tns1
430.231	-1.36146	0.190247	4.27007e-15	2.89976e-13	Maml1
1853.83	-1.31836	0.184501	4.46071e-15	3.01401e-13	Notch2
146.72	-2.21111	0.310204	4.6845e-15	3.14939e-13	PCDHGC5
1146.55	-1.334	0.187207	5.19429e-15	3.44165e-13	Med13l
1009.51	-1.09021	0.151279	5.196e-15	3.44165e-13	Anapc2
285.897	-1.69599	0.234386	5.52494e-15	3.58881e-13	Gatsl2
435.162	-1.3465	0.189131	5.49717e-15	3.58881e-13	Atg2a
340.417	-1.36652	0.19294	7.33491e-15	4.7416e-13	Prpf3
736.028	-1.48227	0.20841	7.54074e-15	4.85133e-13	Nynrin
346.092	-1.5321	0.215626	9.09111e-15	5.766e-13	C530008M17Rik
564.223	-1.24094	0.176192	9.85137e-15	6.21885e-13	Disp1
204.667	-1.78734	0.24939	1.04252e-14	6.55033e-13	Foxm1
959.947	-1.1172	0.158229	1.30854e-14	8.18353e-13	Fto
1198.29	-1.2029	0.171542	1.33481e-14	8.30921e-13	Gbf1
185.947	-1.90021	0.266406	1.35867e-14	8.38384e-13	Ckap2l
467.043	-1.5992	0.227584	1.90533e-14	1.15923e-12	Hist2h4
2277.48	-1.12836	0.161195	1.92101e-14	1.16351e-12	Atf5
327.785	-1.58288	0.225923	2.10541e-14	1.26606e-12	Ak5
496.161	-1.33432	0.192736	2.22902e-14	1.33169e-12	Abca3
241.563	-1.74561	0.247622	2.23831e-14	1.33169e-12	Dchs1
317.914	-1.52002	0.218342	2.42219e-14	1.43475e-12	Sap130
434.223	-1.3873	0.201194	2.86617e-14	1.66834e-12	Hnrnpd
643.263	-1.31948	0.191587	2.85536e-14	1.66834e-12	Ccna2
1022.26	-1.35907	0.197392	2.97109e-14	1.71456e-12	Tmem131
287.32	-1.50271	0.216967	2.96679e-14	1.71456e-12	Rpap1
2512.56	-1.20456	0.174626	3.01201e-14	1.73075e-12	Dag1
620.315	-1.1508	0.166949	3.73291e-14	2.13586e-12	Runx1t1
2079.1	-1.09402	0.158205	4.1971e-14	2.38119e-12	Top2a
576.864	-1.74608	0.253541	6.79913e-14	3.79341e-12	Nfic
648.071	-1.49245	0.219602	7.08106e-14	3.91818e-12	Creb3l2
474.59	-1.24878	0.184813	7.41135e-14	4.07134e-12	Mark4
624.156	-1.10956	0.162626	7.41841e-14	4.07134e-12	Thoc5
1282.12	-1.22155	0.180727	7.67546e-14	4.19529e-12	Wasf2
278.893	-1.42908	0.211538	8.1189e-14	4.40188e-12	Dpagt1
2524.66	-1.3986	0.207376	8.32542e-14	4.49573e-12	Ago2
1076.54	-1.02688	0.149364	8.47603e-14	4.55875e-12	Carm1
395.002	-1.30254	0.194236	1.0093e-13	5.36405e-12	Pigt
280.726	-1.45697	0.216512	1.02933e-13	5.44894e-12	Ptdss2
2752.73	-1.0986	0.162077	1.07284e-13	5.63491e-12	Asap1
525.401	-1.44543	0.215349	1.12964e-13	5.90843e-12	Nup214
1181.7	-1.12233	0.166206	1.13653e-13	5.90843e-12	Tsc2
341.222	-1.41275	0.210798	1.1381e-13	5.90843e-12	Dnal1
530.703	-1.1483	0.170561	1.16398e-13	5.9965e-12	Kat6b
343.797	-1.70826	0.252179	1.36213e-13	6.99052e-12	Tenm4
516.579	-1.24618	0.187457	1.58079e-13	8.08188e-12	Bag3
193.845	-1.88685	0.279806	1.87575e-13	9.55355e-12	Iqgap3
898.698	-1.02923	0.152335	1.90963e-13	9.68937e-12	Rap2b
787.179	-1.02044	0.150923	1.96011e-13	9.90814e-12	Rad54l2
225.508	-1.5499	0.232835	2.09168e-13	1.05336e-11	Sf3a2
411.52	-1.42201	0.215047	2.11689e-13	1.06208e-11	Armcx4
613.121	-1.05839	0.157993	2.34768e-13	1.17349e-11	Arhgef1
270.81	-1.46306	0.221471	2.39219e-13	1.19131e-11	Tgfb1
1535.65	-1.01109	0.150377	2.71352e-13	1.33648e-11	Pi4ka
816.777	-1.46712	0.222888	2.8272e-13	1.38235e-11	Ttc28
292.525	-1.52743	0.23206	3.24666e-13	1.57598e-11	Bub1b
17907.7	-1.21528	0.185601	3.31856e-13	1.59933e-11	Bgn
[truncated: 422 more rows]

## Sheet: S4
baseMean	log2FoldChange-Glucose	lfcSE-Glucose	pvalue-Glucose	padj-Glucose	log2FoldChange-Galactose	lfcSE-Galactose	pvalue-Galactose	padj-Galactose	Symbol
[truncated: 88 more rows]

[truncated: 5 more sheets: S5, S6, S7, S8, S9]
