# Supplementary material for: COX17 acetylation via MOF–KANSL complex promotes mitochondrial integrity and function
Source: Nat Metab. 2023 Oct 9;5(11):1931–52. doi: 10.1038/s42255-023-00904-w (PMC10663164; doi:10.1038/s42255-023-00904-w)
Supplement: Supplementary file 6 — Statistical source data. [file 42255_2023_904_MOESM6_ESM.xlsx]

## Sheet: 1b
		Oxygen Consumption Rate (pmol/min/ug)
		MOF iWT				MOF iKO					KANSL2 iWT				KANSL2 iKO
Basal		141.4	143.6	136		102	98.02	114.1			198.44	175.77	214.69		137.9	148.77	124.35	140.11	129.27
Coupled		122	119.8	114.1		72.31	68.73	72.09			144.88	148.39	173.15		109.83	115.28	97.05	106.85	94.91
Maximal		298.9	283.4	237.7		177	191.4	220.6			318.29	324.71	407.24		208.78	193.68	184.78	213.74	219.96

## Sheet: 1c
Mitochondrial ROS (Fold over iWT)
MOF iWT	MOF iKO		KANSL2 iWT	KANSL2 iKO		KANSL3 iWT	KANSL3 iKO
1.38357	3.31484		1.01505	1.18765		0.900563	1.77861
0.904936	3.01762		1.00974	1.4366		1.07692	1.89869
0.711669	2.83063		0.975216	1.99624		1.0469	2.09381
0.999826	3.0546		0.922339	1.5198		0.904315	1.68105
			1.07766	1.32221		1.04315	1.78236
						1.02814	1.9137

## Sheet: 1d (left panel)
Mitochondrial membrane potential (relative)
MOF iWT	MOF iKO		KANSL2 iWT	KANSL2 iKO
0.679856	0.383094		0.942306	0.496465
1.29987	0.632767		0.908278	0.811716
1.02028	0.712721		1.14942	1.1391
0.90303	0.818182		0.914927	0.712178
1.07273	0.757576		0.960383	0.966075
1.02424	0.818182		1.12469	0.975111
			0.857767	0.48282
			1.05802	0.710878
			1.08421	0.724833

## Sheet: 1d (right panel)
		Mitochondrial membrane potential (relative)
		Oligomycin	FCCP
4OHT controlled	MOF iWT1	528.587	11.1386
	MOF iWT2	535.676	11.0143
	MOF iWT3	572.085	10.858
	MOF iKO1	353.402	17.8977
	MOF iKO2	354.526	20.1748
	MOF iKO3	406.358	18.4806
Cre controlled	Mof fl/fl CreERT2+ - 1	546.11	13.4836
	Mof fl/fl CreERT2+ - 2	592.623	13.0454
	MOF iKO1	449.662	26.1087	These data points are not plotted in the graph
	MOF iKO2	613.425	26.6437

## Sheet: 1g
IMM folded into crista/OMM (per mito)
MOF iWT	MOF iKO		KANSL2 iWT	KANSL2 iKO
0.785374	2.20731		1.30487	1.03392
0.624802	2.08643		1.1092	1.10023
0.921884	0.189213		0.51562	0.711519
1.28862	2.03348		1.69726	0.408726
0.99564	1.64453		1.30102	1.11464
1.36386	0.933034		0.627962	0.411763
1.06806	0.138728		1.43165	1.81857
1.19123	1.04731		1.79507	1.96305
0.734306	1.90436		0.829458	1.15694
1.35663	1.4351		1.85851	0.601052
1.33007	1.80181		0.508098	0.775925
1.62232	2.00203		1.20106	1.06811
1.06287	0.439515		1.14563	0.277305
1.50558	1.0283		1.5259	0.71915
1.66622	1.24382		1.11817	0.341894
1.15953	0.945658		1.32304	0.659611
1.26815	0.396711		1.55511	0.514036
1.37891	0.370159		1.31607	0.368127
0.704049	0.33086		2.24167	0.680398
1.01016	0.480685		1.61453	0.661555
1.12697	0.344821		1.94897	0.29322
1.44366	0.759915		2.03542	0.500274
1.7773	0.301012		1.18325	0.532026
0.92538	1.13801		1.51935	1.04016
1.14052	1.52896		1.85198	0.722681
1.08325	0.836095		1.79964	0.311166
0.929434	1.17349		1.48136	0.633738
1.2384	1.23213		2.03535	1.00164
1.93849	0.735308		3.30628	0.852686
0.910869	0.259362		1.76254	0.396372
2.29119	1.71899		2.05085	0.698642
1.41424	0.437303		1.48001	0.81735
1.60621	1.69178		1.6237	0.421105
0.900242	0.37475		1.74907	0.530539
0.831602	0.487848		1.34319	0.698714
1.04235	1.52824		1.84509	0.451446
1.07681	1.39534		2.19901	0.0633347
1.16204	1.43671		1.53528	0.243385
0.942509	1.56933		1.90128	0.312852
1.45731	0.745548		1.14986	0.277794
1.54174	1.37476		1.99829	0.158847
1.76184	1.00372		1.96254	0.525495
1.21361	1.13402		0.784659	0.110141
1.32086	1.29222		1.23066	0.141308
1.47723	0.81474		2.08187	0.371239
1.99893	1.3967		1.47169	1.63699
1.47845	1.76291		1.92328	1.46225
1.87393	0.508165		1.92232	0.491212
1.22743	2.40327		1.89332	1.39564
0.455926	0.980348		1.40835	1.31937
0.815231	0.954845		2.12483	1.02191
0.489279	0.726982		1.81776	1.05723
1.64988	1.62551		2.51678	0.280553
0.571974	0.630825		2.62033	0.420743
0.785569	0.246405		1.56949	0.948698
1.3836	1.21316		1.59046	0.65926
2.02235	0.970893		2.40791	0.179667
2.16796	0.348812		1.05738	1.21465
0.560862	0.71626		1.41518	0.610786
0.640466	0.71362		2.12088	0.463634
1.59502	0.380875		1.43813	0.364706
1.24024	0.895416		1.24131	1.56912
1.02308	0.404978		0.981682	1.22216
1.11954	1.76052		1.27504	1.01552
1.15305	0.47697		1.25383	0.51786
2.37833	1.13102		0.951175	0.600781
1.3725	0.77817		1.80973	0.715664
1.56262	1.75153		1.53326	0.352811
1.25147	0.791309		2.33835	0.630313
2.31298	1.97047		0.811459	0.255974
1.68974	1.91284		1.83251	1.09363
1.88131	0.535389		1.01237
1.83363	2.56257		1.52253
1.67657	0.868197		1.36802
1.08892	0.314564		2.35636
1.34794	0.213048		1.84653
1.56594	0.919042		1.80341
1.10944	0.654299		1.81604
1.25048	0.773034		1.30161
1.1662	0.809836		1.64431
1.02746	1.05062		2.48134
1.42719	2.19457		2.37749
1.2778	0.810897		1.16957
1.57335	0.753872		1.96346
2.11509	1.05049		1.6207
1.67357	1.98379		0.854636
1.89904	0.946617		1.7672
0.579461	1.33559		1.19536
1.395	0.990105		1.4246
1.30098	1.53371		1.70163
0.879847	1.36962		2.49267
0.783624	1.72502		1.69234
1.17478	0.866077		1.03187
1.2648	0.688872		1.64562
1.88082	0.471459		0.987605
1.38996	0.430534		1.95666
0.851628	1.1459		1.62988
0.832261	1.37882		3.09143
1.65599	1.86327		2.66631
1.9029	0.871283		2.01915
1.43667	1.69662		1.45678
1.836	0.610316		1.51271
1.60138	1.89629		0.661157
1.62991	1.06473		0.936774
1.58497	1.59559		1.48369
1.8902	0.169384		1.7634
1.97224	0.903907		1.9883
1.52069	0.93536		2.71687
0.997904	1.72707		2.02457
1.61704	0.443358		1.71319
1.05434	0.570679		2.9954
1.4508	0.666555		2.21959
1.29841	1.38582		1.80511
1.49256	0.470859		1.32934
1.5796	0.415235		1.11686
2.3239	1.4966		1.41811
1.55673	1.80464		1.87531
1.20658	0.851918		1.25367
1.54865	0.60937		1.51141
1.39359	0.574085		1.3054
1.84085	2.17887		1.95927
1.57754	1.54063		1.72619
1.35377	0.465518		1.54922
1.99078	0.631329		0.974254
1.62319	1.14495		1.54051
1.80921	1.02784		1.89821
1.54473	0.629351		2.7388
1.26486	1.8588		3.42376
2.47937	1.09989		1.1606
2.05774	1.44363		1.9986
2.31837	0.503814		1.46176
1.77917	0.776324		1.20749
2.01497	0.96284		1.19682
2.14871	1.64267		0.994139
1.87202	0.660959		1.7192
2.76131	0.8486		1.71431
1.43656	0.956188		1.1803
1.84597	1.06109		2.22699
1.77133	0.688648		1.54562
1.61188	0.838024		1.93803
0.944853	0.168098		1.47265
1.6782	0.972837		1.62336
1.11528	0.846051		2.56863
1.27278	1.26561		1.11005
2.27797	0.501105		2.34238
1.77172	0.966163		1.13893
1.40685	1.00345		1.34696
1.05893	1.50148		2.37382
2.43222	0.751429		1.61315
2.14216	0.942634		1.62839
1.87005	1.24674		1.85365
1.37761	0.575087		1.34089
2.07036	1.20748		1.87883
2.66297	1.23282		1.23487
2.89213	0.815137		1.07923
1.5189	0.333176
2.39679	1.03998
1.68179	0.409114
1.89206	1.02851
2.35886	0.226981
2.53313	1.0131
1.63377	1.46111
1.19426	1.33595
1.88243	0.737803
1.10248	1.37751
1.7345	1.71889
1.2265	2.08185
2.24087	0.705144
1.80951	2.2741
1.7059	0.314619
2.1789	1.45068
1.56291	1.39679
2.15082	0.677898
1.49729	0.937515
1.19031	1.02998
1.98845	0.702982
1.45669	0.743376
1.55209	0.555533
1.01711	1.48842
	0.993462
	2.15445
	0.747833
	0.669441
	0.911317
	0.579871
	1.19832
	1.97267
	0.244479
	0.534927
	1.82806
	1.202
	0.834637
	0.384685
	1.3684
	1.48749
	1.78075
	1.75642
	1.29676
	1.49178
	2.28137
	0.749247
	1.10697
	0.791215
	1.09551
	0.653902
	0.978318
	0.957118
	1.07526
	0.575405
	1.47032
	0.530854
	0.992679
	1.06954
	1.11375
	1.17056
	0.697125
	0.805123
	1.16445
	1.34781
	1.15776
	0.541627
	0.108148
	0.878766
	2.24746
	1.50345
	0.898263
	0.312772
	0.28391
	0.46435
	0.561658
	0.27519
	0.677691
	0.0754916
	0.862638
	0.315146
	1.51218
	0.0708609
	0.396737
	0.332371
	0.470004
	0.468359
	0.118968
	0.422915
	2.10582
	0.419254
	0.388323
	0.291335
	1.14393
	0.627821
	0.704213
	0.760137
	0.737997
	0.464571
	1.27747
	1.77631
	0.913314
	0.239665
	0.638043
	1.27009
	0.410398
	1.09084
	0.483736
	0.833988
	0.801271
	0.892786
	0.189038
	0.123174
	0.213485
	1.75238
	0.759131
	0.565113
	0.732183
	1.01694
	0.841557
	0.999805
	0.394525
	0.403664
	1.01168
	1.16099
	0.653639
	1.57034
	1.44773
	1.59292
	1.0916
	0.279926
	0.942804
	0.982549
	0.423912
	0.827082
	0.680522
	0.958635

## Sheet: 1j (center panel)
Doubling time (Galactose/Glucose)
MOF iWT	MOF iKO
1.45232	2.20163
1.34381	1.93357
1.51913	1.89591

## Sheet: 1j (lower panel)
		MOF iWT Glucose				MOF iWT Galactose				MOF iKO Glucose				MOF iKO Galactose
Oxygen Consumption Rate (pmol/min/ug)	Basal	311.863	277.404	265.391		378.119	351.707	342.928		249.781	237.136	233.883		243.921	236.217	233.874
	Coupled	249.242	219.924	206.216		317.053	291.584	281.486		196.971	190.239	188.951		200.104	188.162	177.504
