# Supplementary material for: COX17 acetylation via MOF–KANSL complex promotes mitochondrial integrity and function
Source: Nat Metab. 2023 Oct 9;5(11):1931–52. doi: 10.1038/s42255-023-00904-w (PMC10663164; doi:10.1038/s42255-023-00904-w)
Supplement: Supplementary file 7 — Statistical source data. [file 42255_2023_904_MOESM7_ESM.xlsx]

## Sheet: 2i
		shGFP	shCOX17	shCOX17-hCOX17-V5-WT	shCOX17-hCOX17-V5-K18,30R	shCOX17-hCOX17-V5-K18,30Q
% cells	Punctate	15.87	56.52	13.21	59.65	18.97
	Fused	84.13	43.48	86.79	40.35	81.03

## Sheet: 2j
IMM folded into crista/OMM (per mito)
shSCR-GW-CAT-V5	shCOX17-GW-CAT-V5	shCOX17-hCOX17-V5-WT	shCOX17-hCOX17-V5-K18,30R	shCOX17-hCOX17-V5-K18,30Q
0.467003	0.0826214	3.01015	1.46843	2.27755
0.690145	0.114783	4.34729	1.453	2.17102
1.22358	0.130879	2.26242	2.0029	3.02213
1.24525	0.139404	1.84483	0.692452	1.85751
1.28896	0.180551	1.44469	0.758093	1.54084
1.33214	0.22275	2.46734	1.64942	2.12063
1.43785	0.230091	0.668048	0.898474	2.59386
1.47498	0.238798	2.22742	1.21632	1.33624
1.47831	0.248038	2.52284	1.19553	2.63533
1.55951	0.250304	2.59093	1.29936	4.72726
1.62928	0.257124	1.56301	0.565237	3.69272
1.72852	0.265886	2.22435	1.74025	2.6156
1.752	0.291545	2.32689	2.38206	3.43818
1.76483	0.301556	2.14954	1.58445	3.0246
1.92955	0.302514	1.48315	1.54236	1.668
2.01653	0.302565	1.93774	0.664332	2.32964
2.06526	0.307874	1.89874	1.65301	2.45616
2.06674	0.327731	2.66522	1.59448	1.94635
2.08561	0.334323	2.21194	1.51257	1.04976
2.13563	0.338335	3.3092	1.66235	2.33007
2.17302	0.348665	2.14585	0.980268	1.74778
2.33973	0.349119	3.42487	0.839323	1.26889
2.37608	0.355148	1.08758	1.04563	1.705
2.38809	0.359475	2.03662	2.47086	2.74234
2.39083	0.362805	2.1099	2.04124	1.82826
2.48536	0.371547	1.23325	1.81274	3.57988
2.50336	0.384388	2.97152	0.386705	3.33613
2.55166	0.401088	1.41077	1.88316	3.27107
2.78793	0.405989	3.86054	1.43755	2.10767
2.79423	0.415058	1.78452	1.65353	1.6013
3.02347	0.426823	2.19948	1.01094	2.44756
3.10445	0.43181	2.40566	1.08567	3.86838
3.14334	0.437885	2.90422	2.33948	2.14079
3.28106	0.439161	2.11841	1.07772	1.74602
3.32415	0.46065	2.79037	0.856973	2.19372
3.44237	0.467909	1.51026	1.2283	2.25674
3.52386	0.508694	5.08614	2.13557	2.1485
3.70726	0.524332	1.88586	1.04333
4.60197	0.529062	1.57108	1.74
4.60721	0.561212	3.10271	0.938459
4.73449	0.589755	3.3998	1.70817
5.07873	0.607026	1.60585	2.39713
5.20761	0.609669	1.52481	0.57447
5.50677	0.624227	1.22569	2.20571
5.80027	0.628554	2.83408	1.04992
6.08562	0.633685	2.95546	1.53405
2.17302	0.638347	1.56727	2.7413
2.33973	0.658276	2.4185
2.37608	0.672327	3.53149
2.38809	0.675666	1.73233
2.39083	0.67938	1.75021
2.48536	0.722949	3.65055
2.50336	0.750161	3.524
2.55166	0.752813	1.45336
2.78793	0.755106	1.19078
2.79423	0.775796	1.98376
3.02347	0.779803	2.3431
3.10445	0.788273
3.14334	0.797528
3.28106	0.827938
3.32415	0.841901
3.44237	0.844558
3.52386	0.87027
3.70726	0.937584
4.60197	0.938662
4.60721	0.973589
4.73449	0.980981
5.07873	0.986096
5.20761	0.997066
5.50677	1.00664
5.80027	1.01383
6.08562	1.01997
	1.02685
	1.04249
	1.04465
	1.05866
	1.09381
	1.0985
	1.1095
	1.13716
	1.14117
	1.14758
	1.15029
	1.16192
	1.17107
	1.17223
	1.20699
	1.2241
	1.23738
	1.23994
	1.24302
	1.24412
	1.24538
	1.25529
	1.26971
	1.30186
	1.3168
	1.31777
	1.35607
	1.38911
	1.44046
	1.44868
	1.45143
	1.46001
	1.47058
	1.60008
	1.60182
	1.61717
	1.62535
	1.69613
	1.70791
	1.72336
	1.73215
	1.75459
	1.76394
	1.78848
	1.78848
	1.80526
	1.83626
	1.89392
	1.92532
	1.92851
	2.00385
	2.04629
	2.13401
	2.21874
	2.24257
	2.27189
	2.27963
	2.3176
	2.37767
	2.38082
	2.5262
	2.75165
	2.81673
	2.90274
	3.28508
	3.32726
	3.37971
	3.38604
	3.40851

## Sheet: 2k
Cell line	Mitochondrial membrane potential (fold over hCOX17)
	Experiment 1	Experiment 2	Experiment 3
shCOX17-hCOX17-V5-WT	1	1	1
shCOX17-hCOX17-V5-K18,30R	0.31211	0.309362	0.516688
shCOX17-hCOX17-V5-K18,30Q	1.26991	1.22727	1.16478
