# Supplementary material for: COX17 acetylation via MOF–KANSL complex promotes mitochondrial integrity and function
Source: Nat Metab. 2023 Oct 9;5(11):1931–52. doi: 10.1038/s42255-023-00904-w (PMC10663164; doi:10.1038/s42255-023-00904-w)
Supplement: Supplementary file 8 — Statistical source data. [file 42255_2023_904_MOESM8_ESM.xlsx]

## Sheet: 3a
		Oxygen Consumption Rate (pmol/min)
Time		MOF iWT																				MOF iKO
1.30387		389.26	423.819	379.375	387.277	450.786	591.726	232.203	602.899	406.091	348.203	362.282	1078.67	357.445	394.687	386.173	429.898	367.091	371.361	411.764		163.018	342.698	452.689	343.953	415.83	333.603	426.917	319.063	141.36	359.25	372.774	242.1	349.161	358.665	357.175	452.142	442.726	406.292	306.921	242.05	399.705	377.884	393.488	429.341
8.79307		378.084	384.012	367.255	369.989	440.463	521.606	217.477	558.704	381.507	334.906	348.887	976.271	350.586	377.122	361.623	404.776	350.256	353.356	394.345		157.083	323.091	424.65	327.312	395.867	323.649	427.867	301.43	134.97	333.154	346.911	234.404	342.469	342.261	344.63	436.683	418.753	381.653	287.848	228.262	377.454	358.106	376.584	409.009
16.391		99.9081	102.607	103.768	102.103	106.554	101.619	105.122	105.075	97.2228	100.755	99.384	66.0576	96.0871	105.626	101.329	107.546	105.07	106.822	109.713		118.283	100.877	107.126	98.2473	102.461	101.926	100.033	97.9915	116.784	104.484	99.9212	107.164	103.223	104.046	102.75	96.0983	99.8894	108.535	102.489	107.124	105.819	104.857	101.47	98.1258
23.8848		100	100	100	100	100	100	100	100	100	100	100	100	100	100	100	100	100	100	100		100	100	100	100	100	100	100	100	100	100	100	100	100	100	100	100	100	100	100	100	100	100	100	100
31.4697		790.289	745.858	686.842	720.694	840.179	1247.82	95.0706	1041.06	725.003	617.548	624.773	1994.73	662.555	726.122	646.025	696.872	595.261	637.836	724.513		233.069	590.681	722.959	132.535	684.983	541.913	748.53	146.211	57.547	623.83	137.722	84.2369	576.938	579.258	580.762	200.774	139.565	669.579	80.7193	88.9052	633.407	601.011	630.93	177.997
38.9604		781.761	771.93	668.833	737.998	854.533	1152.61	94.0308	1072.34	740.145	608.374	624.28	1973.31	637.987	722.366	663.561	718.547	605.312	644.932	723.737		183.765	604.463	771.677	121.968	695.602	560.75	778.187	138.185	58.8154	650.512	135.413	80.9432	611.17	617.774	615.089	183.925	127.379	684.591	81.0409	86.2034	666.504	619.645	651.921	164.837
45.5107		161.061	162.366	141.434	142.989	171.854	190.253	77.2795	160.285	152.509	130.825	137.902	228.399	138.694	146.423	139.92	138.213	131.816	140.487	149.197		64.7006	125.524	139.88	125.153	125.658	119.856	140.787	112.57	59.193	137.771	123.532	82.1784	126.851	133.292	128.6	128.166	130.886	138.597	86.7949	77.1274	118.404	124.674	119.48	119.798
51.9658		164.668	161.28	153.666	149.483	189.994	191.68	78.3016	166.323	152.64	134.434	138.62	268.491	143.515	150.377	141.134	145.246	140.126	143.182	155.81		62.7272	130.743	146.455	120.148	131.779	126.779	145.339	116.646	58.1343	139.836	123.54	80.893	134.542	133.819	128.26	129.366	125.958	140.367	84.6842	73.2753	123.925	132.84	126.017	119.356
58.479		160.767	152.02	151.128	145.639	179.004	185.739	69.1134	151.555	143.728	125.937	131.112	257.907	140.5	139.697	133.232	136.28	133.415	135.746	150.722		59.9654	125.802	132.449	111.255	124.386	120.48	141.952	114.274	56.0327	135.666	117.976	74.7759	126.243	124.39	121.115	121.381	118.798	133.679	80.2026	67.5046	120.839	128.139	121.854	116.028

## Sheet: 3b
		Oxygen Consumption Rate (pmol/min)
Time		MOF iWT																								MOF iKO
1.30387		233.201	164.959	269.571	269.899	270.729	448.367	279.184	308.857	352.217	163.618	147.282	175.474	296.915	281.409	295.359	204.98	204.753	298.262	276.005	67.9019	137.75	369.078	310.951		148.545	140.979	282.166	291.271	263.23	348.455	185.264	323.962	318.544	304.339	278.871	86.525	192.875	186.873	211.528	175.636	385.87	144.523	39.1215	304.946
8.79307		216.505	151.881	248.145	249.903	250.893	405.425	267.524	303.965	334.567	149.582	138.672	162.762	276.921	263.352	280.736	197.918	190.987	277.009	251.546	61.7008	128.301	341.576	293.903		137.762	130.971	263.748	270.406	244.475	319.174	171.535	315.161	304.108	285.543	266.384	80.7548	180.508	175.942	201.237	169.812	353.438	137.925	37.1224	298.725
16.391		112.562	115.6	103.956	105.947	103.592	107.484	104.759	106.239	101.557	111.731	117.682	110.425	108.574	105.339	105.939	102.379	114.402	104.323	105.406	98.4008	113.86	110.253	106.433		104.651	114.641	107.686	106.95	102.807	106.466	111.563	105.022	104.605	105.402	108.395	100.686	109.605	107.541	74.3192	110.487	106.837	119.017	102.454	97.4417
23.8848		100	100	100	100	100	100	100	100	100	100	100	100	100	100	100	100	100	100	100	100	100	100	100		100	100	100	100	100	100	100	100	100	100	100	100	100	100	100	100	100	100	100	100
31.4697		93.682	79.5763	482.393	478.308	489.307	907.996	510.414	559.985	128.583	75.4077	69.4638	94.8918	496.734	492.93	490.086	105.38	95.4144	151.331	509.412	41.5398	90.5345	725.216	518.793		132.964	95.9863	510.844	524.85	467.298	631.184	88.2725	145.03	142.17	181.381	568.61	42.8173	97.6572	90.8508	83.3008	73.0908	200.555	59.1302	89.0687	133.764
38.9604		88.4745	78.3102	485.913	492.841	500.873	942.79	509.553	571.07	123.165	73.4373	67.7361	89.5821	502.765	491.076	489.684	99.9006	91.0219	142.731	494.599	39.1233	85.8378	705.68	490.484		127.062	91.0307	487.856	507.728	444.809	595.851	79.2517	135.848	128.879	160.394	549.78	40.1918	94.8601	84.4169	82.977	72.0168	182.314	58.5968	83.9035	127.909
45.5107		89.4724	71.8248	124.528	118.45	123.269	149.154	130.012	120.698	118.152	65.9532	66.5932	69.2184	115.222	131.223	114.498	79.3273	78.3968	117.342	126.878	31.5028	68.1682	143.716	123.887		62.076	68.5141	142.377	135.507	129.054	151.99	73.4581	134.505	132.365	132.628	137.414	36.9744	91.6448	81.0559	81.6488	62.6963	140.413	57.1329	20.5133	124.529
51.9658		87.0332	66.1506	122.299	118.256	123.364	149.64	127.457	126.683	115.471	61.8062	63.6038	65.5731	118.381	128.178	119.111	74.6006	74.8631	111.816	124.231	29.1434	62.7339	141.156	127.261		60.3744	64.5784	135.63	134.231	124.98	140.699	68.1952	128.899	127.534	127.245	132.509	35.1523	82.386	75.9316	76.4375	58.9973	132.868	53.8394	20.6275	120.93
58.479		79.8011	62.4842	115.844	111.174	117.663	137.783	122.447	125.523	112.072	57.795	60.2392	61.6553	113.23	124.933	115.291	73.0568	72.6332	106.25	117.231	27.2953	58.1356	133.447	123.719		58.0238	58.5524	126.318	126.327	117.89	129.585	63.059	122.892	123.788	120.846	125.301	32.7891	76.181	71.0146	70.6387	55.3462	126.409	50.3323	19.6835	119.617

## Sheet: 3d
CIV activity (% of iWT)
KANSL2 iWT	KANSL2 iKO		KANSL3 iWT	KANSL3 iKO
104.366	90.1004		102.818	88.0525
104.485	87.3187		108.179	88.966
95.5151	77.1588		93.5034	74.9345
95.6341	72.83		96.7529	71.8946
			96.8128
			101.934

## Sheet: 3e
Complex activity (% of iWT)
Complex I+III+IV			Complex II+III+IV			Complex IV
MOF iWT	MOF iKO		MOF iWT	MOF iKO		MOF iWT	MOF iKO
107.839	54.0578		78.6187	99.4663		98.911	62.2831
92.1609	57.3483		124.349	98.2173		113.177	47.1451
103.511	75.542		97.0324	101.906		87.9122	49.6572
96.4886	77.8015		103.391	112.556
	79.8168		95.3756
			101.233

## Sheet: 3g
CIV activity (% of control)
MOF iWT	MOF iKO		WT MEFs	MOF KD MEFs		WT 3T3s	MOF KD 3T3s		WT ESCs	MOF KO ESCs
98.91	62.28		100	87.6415		111.935	49.7405		78.0259	66.7746
113.18	47.15		107.082	79.4024		88.0652	46.1268		83.853	62.9775
87.91	49.66		92.9178	87.2346		100.864	79.446		77.4234	64.0991
				85.37		99.1362	81.1737		105.892	61.6613
				79.4216					154.805	69.3203

## Sheet: 3h
	Time (minutes)		shSCR																																					shCOX17
Oxygen Consumption Rate (pmol/min)	1.41496		393.265	208.909	383.117	388.318	372.722	382.777	379.295	332.337	399.813	363.646	208.928	329.305	354.979	383.202	406.813	338.884	380.911	291.702	400.37	389.401	336.958	381.711	290.794	364.324	356.801	286.967	384.394	281.549	388.555	400.549	358.113	384.527	261.735	393.028	500.482	402.819		393.228	399.983	418.625	426.172	382.063	390.928	387.805	405.095	407.681	232.53
	8.99777		360.639	195.193	357.554	352.074	342.871	355.256	344.86	306.466	368.578	335.653	195.239	308.914	330.031	362.203	383.935	318.512	360.42	279.935	379.683	359.783	318.485	356.188	275.819	344.067	340.716	269.473	365.751	273.888	369.807	382.675	338.381	368.033	251.716	370.318	473.525	389.636		366.057	367.257	391.167	383.153	342.39	355.758	352.351	374.042	371.685	209.501
	16.6693		102.322	85.4714	105.604	107.124	99.1387	101.9	101.251	106.539	109.631	103.827	86.3687	103.384	104.576	105.294	105.109	100.446	104.027	103.728	105.569	107.435	104.005	104.629	105.677	104.212	100.953	96.6034	101.439	100.292	102.717	105.338	96.5413	104.208	110.038	106.1	108.093	105.057		106.759	103.926	109.245	104.704	98.4907	106.36	106.647	111.047	110.268	81.7506
	24.2552		100	100	100	100	100	100	100	100	100	100	100	100	100	100	100	100	100	100	100	100	100	100	100	100	100	100	100	100	100	100	100	100	100	100	100	100		100	100	100	100	100	100	100	100	100	100
	31.924		728.619	436.983	650.46	662.537	623.639	859.976	538.576	601.452	736.801	653.784	434.759	683.825	546.81	728.516	765.456	573.394	837.638	604.818	775.737	680.486	701.168	783.988	598.727	691.466	668.197	579.808	734.619	626.782	747.951	787.064	774.543	796.673	620.044	841.877	968.131	782.19		547.594	663.916	700.888	701.776	625.792	540.022	541.087	552.937	620.566	312.187
	39.5065		719.754	413.321	661.157	669.99	621.452	821.549	542.151	592.726	716.562	641.114	423.117	640.396	546.448	711.88	756.043	572.034	800.764	572.983	764.846	687.309	678.825	737.739	554.782	681.471	650.431	558.06	738.805	581.867	727.743	771.336	743.148	769.929	572.942	800.341	939.8	757.641		541.15	625.096	707.409	646.055	586.871	531.333	535.428	562.24	595.713	299.395
	47.1786		153.054	118.08	148.089	139.255	154.002	161.709	126.215	134.88	148.941	145.781	93.2469	141.591	126.051	139.296	155.32	143.681	144.625	127.316	159.61	152.667	143.432	152.399	124.656	139.267	134.218	123.678	137.345	113.806	150.684	155.56	154.591	140.688	120.28	158.547	160.388	166.013		142.669	134.686	159.644	131.24	131.946	123.787	127.232	125.286	137.028	84.0758
	54.759		147.442	117.184	143.558	138.686	146.629	156.538	129.114	130.93	148.588	140.69	93.8872	137.123	128.517	142.324	154.708	136.116	147.319	123.937	153.926	150.314	146.2	150.091	121.813	145.239	139.229	123.563	140.457	118.027	150	160.282	150.821	145.031	119.409	169.84	177.671	163.546		121.348	121.057	133.81	116.034	116.698	109.198	113.964	116.046	121.619	74.464
[truncated: 27 more columns]

## Sheet: 3i
	Time (minutes)		shGFP											shCOX17#1
Oxygen Consumption Rate (pmol/min)	1.41536		100.793	107.293	114.378	93.1186	89.9093	111.374	96.2365	91.017	96.1201	102.897		74.7307	80.6514	65.5568	76.9941	88.4085	65.8596	90.357	92.5671	88.0057	74.1911
	7.96424		101.649	108.083	111.623	93.0898	104.229	110.822	97.139	91.2489	94.3756	103.253		77.749	83.3657	68.1282	79.259	88.7844	38.4909	91.8314	93.4329	88.9545	76.7296
	14.5121		101.302	107.454	111.631	89.4724	95.026	110.18	91.8234	88.1425	89.8121	102.474		76.1301	81.9454	66.7799	78.3671	88.3028	72.4802	90.0612	92.8221	87.809	72.538
	21.1527		405.051	416.742	420.142	354.357	338.247	422.64	327.568	330.751	391.953	465.247		87.6947	238.633	224.411	259.182	307.339	273.427	262.422	269.496	291.42	288.714
	27.7038		360.963	353.046	368.606	319.815	293.538	362.297	283.664	323.546	356.279	324.017		95.9281	239.959	210.143	256.592	297.691	262.748	268.305	224.151	278.495	276.62
	34.2538		308.706	300.415	320.673	271.942	274.732	305.804	216.413	240.022	300.628	247.266		98.7431	242.195	209.423	254.85	288.343	259.617	256.727	159.417	273.586	215.076
	40.8882		175.8	198.701	193.282	145.254	210.582	180.921	134.657	141.861	169.019	173.848		96.4316	147.024	129.856	149.159	171.581	171.629	147.138	95.9626	159.34	116.909
	47.4393		155.958	173.566	164.526	142.983	175.431	158.347	136.81	137.359	149.346	188.071		54.6272	125.374	122.827	132.415	147.059	161.579	123.869	95.9374	126.638	107.49
	53.9898		155.563	170.87	161.074	153.481	179.02	158.583	143.696	143.49	156.957	184.476		68.4908	104.067	97.1917	109.198	121.792	129.229	108.347	97.3081	107.942	111.379
	60.6241		59.1431	68.8169	63.2344	58.3273	194.338	58.6604	53.4223	51.5052	51.2367	176.09		32.7741	61.8541	55.3426	60.7977	62.3723	61.558	55.7131	38.3554	40.2791	117.477
	67.1741		58.836	67.1101	61.9454	63.9505	191.058	60.4044	53.4596	52.8844	52.0743	166.459		31.0826	53.3102	47.8798	54.3893	55.1618	58.2175	49.9732	37.3703	39.2967	118.433
	73.7253		53.5039	61.6465	57.4901	61.5443	181.889	55.8477	48.8883	47.5719	49.8543	162.085		32.8938	46.3846	46.2266	52.3138	53.6826	55.6763	48.4549	38.0144	33.8722	116.14

## Sheet: 3j
	Time (minutes)		shGFP											shCOX17#2
Oxygen Consumption Rate (pmol/min)	1.30285		85.4559	91.0237	77.8509	73.2851	101.864	91.4508	94.6095	93.1036	90.2637		81.372	62.9837	61.1024	67.1755	77.4852	73.5394	74.2388	71.896	61.234	73.0402	72.9236
	7.75919		81.2858	88.0035	74.6056	72.3343	98.1982	90.3757	92.4356	91.0766	88.8713		77.978	62.054	58.1396	67.1287	74.3153	70.246	72.5707	66.6521	57.1406	70.0189	70.376
	14.3197		198.831	173.8	218.933	185.852	216.693	199.045	199.983	208.699	193.967		172.798	106.427	132.765	113.229	121.977	140.389	132.401	140.069	143.915	132.012	138.029
	20.7743		216.043	194.101	240.668	209.312	220.765	207.371	209.726	210.744	197.624		174.498	117.379	147.715	126.225	128.037	147.07	143.936	143.789	148.331	138.895	143.51
	27.3341		215.013	198.914	115.585	98.5652	216.028	202.034	205.481	201.29	107.184		93.2173	66.1105	70.4369	79.1653	68.43	144.828	88.7533	141.569	71.4699	75.7696	84.1023
	33.787		205.246	193.953	108.418	98.3183	206.896	191.427	195.84	188.408	106.258		91.5661	66.4913	71.0586	77.0992	66.0512	137.902	86.0092	135.101	67.4123	74.7482	80.614
	40.3473		17.0924	36.6418	-6.98804	1.23205	39.6808	35.1389	47.2206	177.555	103.806		31.4272	65.6452	70.7368	76.4761	24.1253	134.697	27.8459	128.817	66.8655	74.0621	79.2196
	46.8068		19.4924	37.395	-8.07062	1.50711	44.8614	38.9935	49.0346	166.858	100.925		30.8627	64.9931	68.3726	74.9786	25.1999	138.436	29.7451	123.566	66.4452	73.1174	78.346

## Sheet: 3k
CIV activity (Relative)
GW-CAT	hCOX17-V5-WT	hCOX17-V5-K18,30R	hCOX17-V5-K18,30Q
100	119.643	131.378	96.1735
100	95.7031	66.4062	85.5469
100	116.667	95.2276	96.696

## Sheet: 3l
	Log2 Fold Change
	shCOX17-GW-CAT				shCOX17-hCOX17-V5-WT				shCOX17-hCOX17-V5-K18,30R				shCOX17-hCOX17-V5-K18,30Q
mCOX17	-3.96469	-2.05889	-2.32193		-2.93022	-2.39593	-2.64386		-2.28581	-4.05889	-4.05889		-3.02511	-2.12029	-2.94342
hCOX17	-10.7785	-11.6002	-11.9433		4.89423	4.35273	4.13158		3.88302	4.04461	3.55875		4.74841	3.6851	3.99137
	These data points are not plotted in the graph

[truncated: 5 more sheets: 3m (upper panel), 3m (lower panel), 3n, 3o, 3p]
