# Supplementary material for: COX17 acetylation via MOF–KANSL complex promotes mitochondrial integrity and function
Source: Nat Metab. 2023 Oct 9;5(11):1931–52. doi: 10.1038/s42255-023-00904-w (PMC10663164; doi:10.1038/s42255-023-00904-w)
Supplement: Supplementary file 9 — Statistical source data. [file 42255_2023_904_MOESM9_ESM.xlsx]

## Sheet: 4a
	shSCR-GW-CAT-V5			shCOX17-GW-CAT-V5			shCOX17-hCOX17-V5-WT			shCOX17-hCOX17-V5-K18,30R			shCOX17-hCOX17-V5-K18,30Q
	shGFP	shMOF		shGFP	shMOF		shGFP	shMOF		shGFP	shMOF		shGFP	shMOF
CIV activity (Relative)	100	64.23		64.07	72.06		77.9	72.26		63.96	59.21		94.34	106.3
	100	70.85		71.62	72.29		84.88	78.6		77.79	53.31		99.11	88.31
	100	70.97		65.57	63.96		106.67	69.69			50.32		93.11	91.51
	100	66.55		64.42	79.73		87.58				46.84		89.43
	100										35.75

## Sheet: 4b
CIV activity (%OCR)
MOF iWT	MOF iKO+EV	MOF iKO+hCOX17-3xFLAG-WT	MOF iKO+hCOX17-3xFLAG-K18,30R	MOF iKO+hCOX17-3xFLAG-K18,30Q
595.6	476.8	500.9	419.1	516.5
704.9	496.8	487.9	468	616.9
	476.1	559.1	493.9	636.2
		544.3	532
		480.3	381.8

## Sheet: 4c
CIV activity (Relative)
EV			hCOX17-3xFLAG-WT			hCOX17-3xFLAG-C23,24A
MOF iWT	MOF iKO		MOF iWT	MOF iKO		MOF iWT	MOF iKO
1105.29	835.836		1544	319.555		1537.67	1257.15
903.613	789.176		1235.97	972.836		1127.98	949.114
940.829	742.909		839.796	526.477		1084.38	522.293
984.519	547.06		1413.82	885.09		1734.68	786.933
889.686	536.228		1283.1	1153.2		824.287	829.261
785.404			998.55	851.994		902.088	1049.97
1151.17			897.517	744.53		1399.18	1253.43
1193.83			749.643	577.675		1053.25	881.346
1135.22			843.867	831.395		1160.75	737.425
921.458			1213.81	701.173		1395.27	714.889
			1138.34			1046.79	759.489
			1073.11			1041.21
			930.614			1779.46
			1084.18			924.608
			1010.21			999.777
			942.705			1528.28
						1850.7
						1023.02

## Sheet: 4d
Mitochondrial ROS (Fold over control)
MOF iWT	MOF iKO+EV	MOF iKO+hCOX17-3xFLAG-WT	MOF iKO+hCOX17-3xFLAG-K18,30R	MOF iKO+hCOX17-3xFLAG-K18,30Q
0.665306	4.62041	3.43716	4.02596	2.84685
1.33469	4.62041	3.46721	4.42551	2.95385
	4.98367	3.83607	4.60835	2.88881

## Sheet: 4f
CIV activity (% of control)
MOF iWT	MOF iKO		MOF iWT-Pano	MOF iKO-Pano			MOF iWT	MOF iKO		MOF iWT-Nico (Sim.)	MOF iKO-Nico (Sim.)		MOF iWT-Nico (Sim.)	MOF iKO-Nico (Sim.)
90.4399	68.6633		93.9504	104.123			103.797	78.6118		107.798	118.383		109.359	73.0438
101.015	71.5651		105.06	123.803			97.8612	83.5875		92.9225	123.907		91.9056	80.2951
108.545	73.7394		100.989	113.078			98.3414	90.2308		99.2799	121.139		98.7352	50.7926
							96.3636	46.4455
							103.636	65.3727

## Sheet: 4g
CIV Activity (%OCR)
shGFP	shCOX17		shGFP+Nico	shCOX17+Nico
550.923	295.684		507.23	282.277
529.301	319.226		520.227	364.045
712.628	372.638		608.764	448.385

## Sheet: 4h
	Untreated				Nicotinamide
	shCOX17-hCOX17-V5-WT	shCOX17-hCOX17-V5-K18,30R	shCOX17-hCOX17-V5-K18,30Q		shCOX17-hCOX17-V5-WT	shCOX17-hCOX17-V5-K18,30R	shCOX17-hCOX17-V5-K18,30Q
CIV Activity (% of control)	100	64.6696	129.12		100	54.9182	117.579
	100	71.0126	127.195		100	88.6842	115.783
	100	76.9466	87.4268		100	60.3302	104.69
	100	82.8192

## Sheet: 4j
		Mitochondrial ROS (fold over iWT)
		EV					WT-MOF					HATdead-MOF
MOF iWT		1	0.965398	0.990311	1.04429		1	1.02574	0.941176	1.03309		1	1.06618	1.03441	0.899404
MOF iKO		1.6	1.18962	1.23322	1.23114		1.19749	1.00551	0.858456	0.784926		1.42495	1.19524	1.25083	1.24487

## Sheet: 4l
		% Nuclear Abnormalities
		EV				MOF				MOFmut				MTS-MOF				MTS-MOFmut
MOF iWT		27.03	30.23			43.14	35.71	19.57		16.36	28.13	30		14.58	8.33			12.12	17.46	23.08
MOF iKO		63.33	62.07	80		40	26.67	29.73		59.68	63.27	64.44		48.72	39.39	53.57		58.11	55.07	53.49

## Sheet: 4m
CIV activity (% of control)
MTS-EV			MOF			MTS-MOF			MTS-MOFmut
MOF iWT	MOF iKO		MOF iWT	MOF iKO		MOF iWT	MOF iKO		MOF iWT	MOF iKO
100.479	80.3439		111.77	95.7408		120.311	141.655		95.0952	82.0339
99.5206	89.0891		100.156	90.8579		85.6372	106.904		100.578	95.3629
99.8764	78.6815		88.0742	101.993		94.0515	100.493		104.326	86.875
100.124	80.0989					102.865	108.998		96.4113	84.8611
101.936	87.7077					97.1352	120.112		103.589	80.4451
98.0639	85.1873					100.249	95.3127		103.597
						99.7513	90.7746		96.4026

[truncated: 1 more sheets: 4n]
