# Supplementary material for: COX17 acetylation via MOF–KANSL complex promotes mitochondrial integrity and function
Source: Nat Metab. 2023 Oct 9;5(11):1931–52. doi: 10.1038/s42255-023-00904-w (PMC10663164; doi:10.1038/s42255-023-00904-w)
Supplement: Supplementary file 10 — Statistical source data. [file 42255_2023_904_MOESM10_ESM.xlsx]

## Sheet: 5g
TMRM MFI
Control	T5	T6	T8
4662	3869	3469	3626
4872	3950	4057	3716
4781	3959	4066	3671

## Sheet: 5h (right panel)
CIV activity (%OCR)
Control	T5	T6	T8
840.9	659.6	293.9	552.4
592.3	394.6	282.1	449
694.1	749.2	235.3	368.6
704.4	1092	396.7	606.1
646.9	558.2	449.6	400.3

## Sheet: 5h (left panel)
	Time (minutes)		Control																		T5																		T6
Oxygen Consumption Rate (pmol/min)	1.30287		451.574	565.278	666.455	541.754	447.511	370.086	404.682	395.305	410.283	504.605	452.922	478.36	413.285	413.199	429.322	423.048	460.274		665.808	433.894	546.165	453.879	377.354	429.403	473.6	353.053	488.534	437.595	710.718	553.186	339.303	563.027	841.076	640.093	545.147		347.684	286.778	287.969	315.984	322.783	302.624	305.063	282.676	256.768	279.29	279.678
	8.80653		420.616	505.225	595.882	490.785	386.307	319.193	363.347	356.74	364.049	456.837	412.769	444.078	369.083	362.236	382.454	379.776	418.645		586.394	384.374	500.973	406.194	346.708	415.803	438.741	311.23	454.386	424.104	645.042	512.64	303.757	507.984	773.037	592.89	522.374		317.372	263.344	261.398	287.816	294.071	281.148	276.942	253.131	234.835	254.575	254.805
	16.4033		99.5018	107.219	120.409	110.456	114.978	104.385	122.854	113.189	106.15	105.409	115.833	115.485	98.5755	96.3333	100.269	91.5969	96.6592		120.577	107.638	117.073	110.552	106.96	110.932	102.929	104.308	107.992	102.066	98.8059	109.486	90.3044	94.7415	114.483	92.9888	101.052		115.47	109.35	105.982	111.115	114.009	108.36	108.841	111.752	107.573	111.106	111.203
	23.8995		100	100	100	100	100	100	100	100	100	100	100	100	100	100	100	100	100		100	100	100	100	100	100	100	100	100	100	100	100	100	100	100	100	100		100	100	100	100	100	100	100	100	100	100	100
	31.4979		665.538	1029.08	863.858	805.083	648.308	540.091	561.644	538.599	559.557	705.443	646.351	741.837	736.054	681.095	704.436	636.281	763.894		1142.02	548.767	677.836	555.246	472.075	561.861	228.13	306.658	648.873	749.22	1307.5	1133.32	508.895	826.606	1609.57	1247.04	1011.49		306.386	270.106	273.227	303.155	293.868	279.811	330.723	296.476	258.187	282.346	286.991
	38.9934		697.883	999.361	921.722	861.346	686.725	557.955	608.074	578.961	597.101	752.439	664.808	778.874	697.103	650.236	676.322	632.498	740.391		1125.05	567.234	685.925	567.898	480.108	573.927	188.918	293.61	648.776	742.367	1247.45	1034.43	502.229	840.22	1474.94	1135.11	921.334		322.941	274.216	274.605	301.805	301.793	287.094	320.997	302.51	263.892	285.96	288.145
	46.5975		138.775	180.986	138.094	148.654	134.54	127.659	136.602	111.909	126.662	129.467	109.814	127.489	153.932	140.435	125.18	106.148	135.771		178.026	117.846	144.814	128.755	127.039	130.378	98.9303	118.982	103.694	114.145	210.951	193.606	131.701	144.768	226.527	159.09	148.524		94.5457	85.1838	94.8774	83.9828	85.794	76.301	91.7023	84.9675	81.4654	85.4036	89.3913
	54.1077		142.246	182.568	133.15	162.87	124.448	126.574	136.195	118.257	130.073	134.577	106.842	130.737	138.503	133.698	124.824	108.146	140.298		175.647	129.527	153.415	131.758	127.544	141.094	98.9737	116.322	110.486	116.052	207.138	177.115	137.906	135.041	216.73	176.146	160.349		88.0898	79.9185	87.0759	83.0773	82.4269	75.268	91.756	79.0157	78.2272	82.853	85.0621
[truncated: 34 more columns]
