# Supplementary material for: COX17 acetylation via MOF–KANSL complex promotes mitochondrial integrity and function
Source: Nat Metab. 2023 Oct 9;5(11):1931–52. doi: 10.1038/s42255-023-00904-w (PMC10663164; doi:10.1038/s42255-023-00904-w)
Supplement: Supplementary file 11 — Statistical source data. [file 42255_2023_904_MOESM11_ESM.xlsx]

## Sheet: 6f
Time (minutes)		MOF iWT+MTS-GFP												MOF iKO+MTS-GFP								MOF iWT+AOX												MOF iKO+AOX
1.41705		981.883	1394.34	894.063	788.545	941.356	1113.79	858.621	824.313	913.475	1211.62	1220.71		605.961	572.48	969.986	656.735	782.281	893.714	1059.92		959.543	869.793	1096.23	1030.23	1687.99	1534.63	678.04	838.396	442.249	816.713	1761.89		1274.5	1052.53	1409.82	1453.22	1260.86	624.494	1336.66	1161.6	851.439	987.59	1517.78
9.02346		892	1271.18	813.585	702.76	860.41	1031.49	765.031	736.519	817.018	1136.34	1109.45		550.309	533.613	879.81	596.342	718.024	820.271	972.327		868.356	760.599	976.605	922.481	1538.06	1379.21	615.815	752.566	391.233	746.162	1612.43		1145.26	955.519	1258.7	1267.76	1139.42	550.515	1186.73	1032.33	756.838	863.194	1426.23
16.7198		94.504	93.2936	65.6114	54.8445	98.2574	63.2707	95.2743	102.379	104.88	89.9372	94.7943		94.4986	112.988	116.669	95.8229	105.354	98.1374	94.4015		111.087	88.0387	95.0358	87.1604	118.367	78.6058	90.9594	97.5493	51.9677	98.4074	74.9722		118.613	65.0825	92.7983	51.6905	108.532	88.3902	84.824	95.9441	102.271	103.694	119.611
24.3231		100	100	100	100	100	100	100	100	100	100	100		100	100	100	100	100	100	100		100	100	100	100	100	100	100	100	100	100	100		100	100	100	100	100	100	100	100	100	100	100
32.0178		1683.88	2520.41	1534.87	1337.97	1593.05	1939	1316.59	1298.69	1375.59	1831.33	1724.93		1060.35	933.405	1621.16	1063.22	1272.72	1529.27	1493.73		1321.66	1685.91	1949.34	1913.93	3072.67	3424.62	1850.66	1502.01	770.336	1488.44	3469.57		2481.23	1984.59	2493.13	2904.64	2442.94	1171.83	2380.78	2299.51	1525.71	1989.42	3500.92
39.625		1684.06	2510.41	1527.32	1350.48	1604.07	1953.34	1326.93	1300.83	1393.27	1866.42	1753.72		1069.93	948.375	1656.64	1082.76	1281.98	1533.24	1550.62		1448.95	1686.91	2010.85	2023.03	3207.02	3317.83	1736.84	1533.67	800.121	1530.32	3459.68		2417.9	1976.83	2552.2	2826.01	2372.67	1180.52	2405.43	2335.9	1567.76	1993.2	3424.88
47.3229		344.393	495.171	308.185	280.977	332.314	425.12	310.661	284.415	266.982	313.577	324.171		230.602	210.515	308.958	240.297	236.962	276.834	272.473		284.927	351.693	382.746	379.542	576.354	556.091	372.566	290.199	145.654	288.716	534.197		491.967	386.009	497.662	557.623	409.294	263.727	479.605	463.062	354.414	445.438	657.844
54.9356		329.283	453.434	288.187	284.948	322.559	409.816	277.014	259.791	259.907	315.938	302.603		211.38	205.825	288.77	225.618	237.022	270.466	264.441		250.954	324.668	360.505	371.435	551.716	512.043	314.639	282.953	127.975	262.119	506.795		467.133	375.631	458.493	524.074	394.773	233.436	424.852	404.99	297.894	407.982	592.359

## Sheet: 6g
Time (minutes)		Control-EV										T6-EV							Control-AOX								T6-AOX
1.41532		52.1794	57.5549	56.7029	58.3505	51.8148	56.9431	53.1997	39.093			48.6282	46.2718	48.9215	46.6433	42.9189	32.9334		45.7792	55.6448	53.7019	55.8288	51.1797	52.1289	41.8465		54.9896	53.5157	54.041
7.97065		51.5641	56.1419	53.7936	55.0103	50.6744	53.6839	53.1132	37.5092			44.2193	42.3289	45.706	41.264	39.5311	31.4614		43.9647	52.1228	51.106	53.5445	51.5845	49.0283	42.6058		50.0952	50.7102	49.4118
14.5247		50.5419	56.6122	53.2077	54.2276	51.3229	54.4912	52.8848	37.745			42.9202	40.2558	43.7656	40.4799	38.1525	30.883		43.8549	51.6349	51.8957	54.4132	50.8101	47.9394	44.1123		47.8887	49.6907	47.8149
21.1709		17.644	25.4993	23.1302	26.46	17.4162	21.1592	21.4046	15.0181			24.2292	18.4541	20.2652	17.9254	15.5712	12.407		21.8482	18.9947	18.6866	21.9161	19.0346	17.5921	14.5273		21.8455	20.3431	21.0894
27.7261		19.6171	26.2559	22.4691	28.8593	19.3313	23.4336	24.1798	15.7842			21.698	16.8123	18.937	17.503	13.8593	11.9645		29.0332	20.1071	19.8454	22.0923	20.5379	19.5808	15.5408		21.4564	22.4971	21.874
34.2799		21.9574	27.6326	23.869	28.2405	19.3657	24.7804	23.7615	17.0024			23.505	20.4186	21.1634	18.178	17.7492	14.3566		33.5657	20.6128	21.4625	24.1207	21.2344	21.7377	16.0735		22.5056	24.4467	22.6342
40.922		120.034	131.014	121.466	126.892	116.358	123.762	109.391	87.7636			72.0301	91.662	88.2007	78.6198	81.7746	74.5044		110.971	106.694	117.565	116.457	110.563	105.514	103.43		94.0932	97.8066	93.3082
47.4804		119.052	117.536	114.061	122.504	117.305	121.055	116.022	76.7635			83.8139	92.6491	93.5496	90.7825	85.4447	75.7738		103.747	93.1095	101.395	109.896	105.563	84.0935	90.8558		100.679	106.938	96.8914
54.0371		112.291	115.033	110.231	119.987	109.924	120.194	115.093	78.2964			89.952	94.5657	94.2123	92.4209	86.0834	73.0754		103.082	93.1138	97.6843	105.409	103.221	69.2963	78.6089		88.9992	108.796	100.416
60.6783		13.0317	25.8598	19.7224	13.4876	12.5517	17.0551	18.0536	12.141			19.082	15.0193	14.7528	17.7057	10.1278	9.48733		21.2407	23.4753	14.6103	17.3639	12.8441	15.2775	10.2393		16.8754	15.0177	16.3286
67.2346		14.8025	23.0681	17.8331	15.6607	12.6918	16.1136	18.9821	11.3972			16.3308	13.857	13.6578	13.4458	9.40466	8.23453		16.641	17.1742	13.6124	15.4303	13.4593	14.4454	9.62084		13.1403	14.6226	14.6883
73.7915		14.362	21.4125	17.5125	15.9423	12.5057	16.7466	18.8665	10.7703			16.3719	12.9705	13.133	12.1852	9.156	8.59778		12.9708	15.0833	12.9532	14.4916	11.7889	15.2457	9.33105		13.0746	13.53	13.0812
Time (minutes)		Control-EV										T8-EV							Control-AOX								T8-AOX
1.41476		40.8883	45.2308	48.0404	46.367	44.2278	47.3573	47.4421	47.9782	32.4697		37.4835	32.7361	35.6552	47.8321	29.2016	29.8711		41.1682	53.0227	47.6325	44.2052	31.6346				40.5629	43.4013	41.3789
7.96229		37.6758	42.3936	43.6966	42.4776	42.195	43.7975	45.7837	44.7747	31.4376		34.9071	29.5894	32.8898	55.3221	28.074	27.8873		38.3582	46.6179	43.7589	41.5825	30.2708				37.895	40.2202	38.3322
14.5134		38.1154	41.3457	41.534	42.2056	41.9192	43.3539	44.217	42.9418	30.5161		34.4299	29.4026	33.0796	57.7054	27.9453	27.5753		38.9808	44.3227	43.1075	39.8309	29.3382				39.3503	38.9073	37.8389
21.1512		15.6739	20.2677	20.1004	17.9491	19.6464	18.7699	23.3808	22.419	12.3382		16.4002	14.0151	15.1944	43.7424	13.1552	12.2503		17.2907	19.7219	21.2994	17.4288	12.5036				18.8516	20.5984	18.7101
27.7042		17.9461	21.8317	21.6695	19.8183	21.7091	21.3158	23.2772	25.2132	12.175		17.7529	15.122	16.3509	39.5073	13.1967	13.1044		18.8036	23.9353	22.3156	20.1303	13.7967				20.3164	19.9522	18.9737
34.2563		19.0824	22.0948	22.5113	21.0647	23.0693	20.9051	24.7097	23.4028	13.7384		16.07	13.4103	14.5919	45.9514	12.1474	11.6256		18.8043	25.8954	24.5406	21.8208	14.119				19.3994	20.2469	18.5965
40.8924		106.71	96.4834	95.5167	112.909	94.0185	96.7297	108.616	108.388	72.2128		51.6221	55.2975	60.0825	84.4905	49.7293	46.1174		87.0976	88.7411	101.165	93.193	93.2163				76.9228	72.5623	81.175
47.4432		110.665	104.552	103.211	114.315	108.562	110.377	114.331	109.184	91.3797		72.8013	71.5422	75.5056	97.9013	67.4873	56.296		107.707	111.185	113.038	109.718	83.5353				89.9454	86.5217	91.0657
53.994		113.173	110.327	104.696	116.767	110.996	115.411	115.443	111.11	96.7126		79.2483	73.3262	81.5509	99.0977	68.3813	59.204		112.177	117.867	117.363	111.139	87.0304				94.4169	91.9651	93.4323
60.6339		13.3214	17.2047	18.0707	14.2804	16.9888	15.8036	20.3569	20.8308	10.0885		13.9443	11.6722	14.3006	45.4061	11.601	11.2652		19.3151	17.4382	17.7579	12.8392	10.97				17.9143	17.979	15.4952
67.1879		13.4023	17.5855	17.0274	15.0878	16.1982	15.5635	19.7114	19.7607	8.99362		13.2811	12.1315	14.1914	45.6726	10.6278	8.66469		15.7938	17.1895	19.0328	14.6005	11.1541				17.9912	17.8088	15.4059
73.7428		13.2277	18.0614	16.0886	15.5052	16.4707	15.5012	18.0516	18.998	8.71274		14.4118	11.2387	14.5749	47.6614	11.0013	9.84687		13.5108	17.4037	18.1818	13.7287	9.92838				17.8243	18.1135	15.6879

## Sheet: 6h (upper panel)
Time (minutes)		Control-AOX																	T5-AOX																			T6-AOX
		Experiment 1		Experiment 2					Experiment 3										Experiment 1						Experiment 2		Experiment 3											Experiment 1											Experiment 2
1.4152		534.732		247.77	435.745	405.332	418.275		448.052	552.84	432.118	345.676	279.03	442.078	370.315	428.958			363.652	153.314	563.328	706.191	626.142		385.429		536.885	478.679	565.987	347.201	452.011	476.935	619.484	620.588	665.179			311.39	495.548	474.153	602.152	503.91	466.143	491.045	537.159	793.755	638.838		456.769
8.99892		479.773		245.091	400.454	360.083	416.106		391.239	465.242	376.022	295.239	263.204	397.124	294.297	391.45			330.376	158.135	500.538	625.5	582.734		359.706		480.71	418.28	495.589	302.399	379.529	428.964	562.45	541.983	583.887			283.22	435.687	434.567	539.233	478.975	426.863	467.901	490.393	747.201	610.81		424.832
16.6735		108.469		99.9752	94.3804	89.9416	86.7877		118.408	109.805	96.806	106.813	107.175	114.862	100.817	96.8148			111.145	91.7588	109.45	96.8377	133.625		99.0768		102.766	110.636	103.764	107.215	92.9688	91.8337	114.15	108.386	103.753			104.677	114.997	96.9284	116.789	106.897	104.327	102.677	100.123	94.179	129.724		102.638
24.2577		100		100	100	100	100		100	100	100	100	100	100	100	100			100	100	100	100	100		100		100	100	100	100	100	100	100	100	100			100	100	100	100	100	100	100	100	100	100		100
31.9304		443.432		301.956	502.333	571.583	578.531		566.231	610.343	609.244	396.171	329.094	642.69	518.333	613.519			456.787	206.82	469.263	783.258	641.55		397.404		796.815	474.398	470.961	370.363	393.044	416.956	638.977	501.221	564.168			172.533	370.305	413.342	605.683	446.135	442.996	448.83	388.768	637.76	468.128		489.716
39.5147		469.615		306.473	510.019	554.244	585.538		593.154	640.685	609.014	423.793	348.695	610.344	519.292	614.626			432.079	205.241	482.699	709.967	624.668		390.492		825.013	475.005	478.529	354.025	400.319	430.243	611.887	520.309	578.268			161.659	386.899	390.918	552.122	439.367	425.185	434.295	381.817	651.9	492.499		488.468
47.1818		132.98		125.349	147.844	169.103	159.645		180.773	172.805	191.328	159.865	120.464	186.035	201.463	164.186			174.711	134.244	148.659	172.478	183.703		151.936		159.245	158.126	125.775	164.257	136.127	131.908	221.974	130.047	117.956			113.763	128.81	133.315	171.295	136.611	137.517	117.075	112.962	132.782	104.887		129.308
54.7651		133.199		121.18	136.327	164.137	169.229		173.191	160.294	195.856	151.947	126.804	187.339	190.038	169.148			170.985	135.866	136.624	180.417	184.714		156.064		159.83	166.112	134.452	153.084	146.202	135.246	212.189	147.71	132.098			111.421	125.159	129.488	162.057	139.884	136.054	120.186	124.552	120.893	120.143		124.894

## Sheet: 6h (lower panel)
	Control-AOX	T5-AOX	T6-AOX	T8-AOX
Experiment 1	443.43	511.54	439.45	522.89
Experiment 2	488.6	397.4	489.72	550.25
Experiment 3	535.7	514.1	488.6	600.5
