# Supplementary material for: COX17 acetylation via MOF–KANSL complex promotes mitochondrial integrity and function
Source: Nat Metab. 2023 Oct 9;5(11):1931–52. doi: 10.1038/s42255-023-00904-w (PMC10663164; doi:10.1038/s42255-023-00904-w)
Supplement: Supplementary file 12 — Statistical source data. [file 42255_2023_904_MOESM12_ESM.xlsx]

## Sheet: 7c
Time (minutes)		Control-EV																															T6-EV
		Experiment 1						Experiment 2								Experiment 3								Experiment 4									Experiment 1							Experiment 2						Experiment 3
1.41567		855.256	595.429	605.735	535.972	455.115		486.02	436.341	459.993	609.593	489.261	485.712	505.627		636.444	434.825	515.905	1182.37	412.143	518.783	1663.22		461.497	623.869	557.033	578.868	654.502	491.147	644.959			709.057	322.194	931.863	599.714	208.083	509.53		533.393	446.405	227.667	535.828	566.12		435.838	622.786	651.737	227.763
8.99861		774.705	549.388	562.638	503.158	432.612		455.824	422.322	433.983	592.029	485.2	446.904	492.762		592.198	390.385	467.217	1046.7	380.281	496.403	1506.61		441.442	614.065	546.555	520.806	634.311	474.029	653.019			633.322	276.376	837.368	544.547	203.706	476.534		515.263	424.658	229.722	514.713	542.911		398.505	551.129	610.573	228.044
16.6751		83.0236	100.189	95.8946	104.919	98.1518		115.05	99.3848	99.1658	99.5692	107.082	80.888	77.6068		102.324	119.772	124.617	151.377	96.4673	93.4166	118.133		89.0135	105.936	92.7227	106.205	88.4234	102.818	68.6565			95.4454	83.5271	101.414	100.718	89.9656	97.4145		118.95	98.9836	92.9512	102.814	105.291		112.601	125.992	136.873	92.909
24.2592		100	100	100	100	100		100	100	100	100	100	100	100		100	100	100	100	100	100	100		100	100	100	100	100	100	100			100	100	100	100	100	100		100	100	100	100	100		100	100	100	100
31.928		953.128	523.067	507.703	424.118	321.537		723.02	606.076	604.85	648.896	526.224	471.93	639.945		916.349	424.321	474.243	890.643	315.683	578.679	1699.46		569.801	682.296	636.469	441.841	781.292	550.145	674.418			735.881	187.018	667.272	338.731	185.387	381.555		502.802	369.524	231.559	445.4	547.525		373.956	407.288	492.878	222.576
39.5101		970.404	547.336	520.927	443.855	336.553		667.74	570.779	584.448	676.457	559.406	499.517	626.545		944.672	438.738	517.779	980.489	310.55	580.476	1758.83		540.51	723.703	641.675	463.862	792.657	552.705	719.081			696.168	197.101	608.167	354.456	184.629	356.074		492.161	377.639	242.015	460.259	516.25		406.039	422.746	505.812	231.789
47.1813		113.246	139.401	133.703	132.702	113.385		188.463	153.541	174.197	123.575	144.724	122.706	138.333		193.498	110.184	114.721	112.582	84.406	146.893	195.685		158.307	176.249	189.727	86.5794	213.215	191.864	156.199			164.479	74.1544	185.362	126.474	122.79	137.035		142.943	108.586	123.226	119.81	130.121		140.907	120.449	141.908	121.429
54.7671		101.97	145.437	133.89	128.498	113.86		189.023	153.897	166.643	136.939	157.407	125.436	155.807		186.599	120.892	124.017	78.4984	108.613	161.507	257.465		150.068	174.217	181.235	107.426	223.182	179.564	184.419			150.048	72.5636	162.222	124.051	123.009	140.069		136.624	118.441	125.46	125.169	135.873		141.503	113.406	139.365	125.652
Experiment 3 is used in the representative graph
[truncated: 130 more columns]

## Sheet: 7d
EV			3xFLAG-hCOX17-WT			3xFLAG-hCOX17-K18,30R			3xFLAG-hCOX17-K18,30Q
Control	T6		Control	T6		Control	T6		Control	T6
86.4621	65.8879		95.0139	64.8115		113.347	58.9279		131.892	124.8
95.5058	66.4265		79.7053	61.1775		81.1851	42.3817		89.852	75.9025
119.913	62.4352		105.372	52.7219		62.5921	32.0905		81.248	67.767
98.1192	65.3019		119.908	71.8077		142.876	42.4533		97.0078	103.141

## Sheet: 7e
Time (minutes)		Control-3xFLAG														T6-3xFLAG											Control-MTS-MOF-NLSmut-3xFLAG													T6-MTS-MOF-NLSmut-3xFLAG
1.41424		539.175	507.623	516.091	595.942	489.114	497.738	357.266	417.247	517.724	590.923	514.983	634.547	590.81		456.491	375.24	520.259	436.33	469.094	518.318	605.078	791.855	500.408	617.129		758.541	859.544	380.57	522.435	546.81	449.044	649.969	482.094	466.638	525.337	652.145	592.657		678.777	594.574	550.65	532.925	475.023	509.025	213.624	539.33	622.423	520.487
9.00696		504.335	423.285	449.293	510.365	422.361	441.085	311.761	367.22	456.412	507.776	471.945	525.057	538.117		420.831	368.524	479.598	392.1	420.636	468.344	545.75	717.679	447.659	570.179		676.553	746.825	329.741	476.976	510.085	405.155	583.433	435.204	433.514	465.195	606.288	545.086		609.861	525.215	488.09	476.572	425.656	462.817	205.815	493.984	567.248	468.754
16.6919		92.8953	93.6602	100.422	98.9453	108.536	109.321	90.283	104.251	105.168	110.397	94.4123	100.846	91.1011		111.565	74.3639	100.178	100.332	104.143	92.0187	107.345	82.6607	91.8544	97.118		100.209	118.48	101.261	112.248	90.6675	109.62	94.5318	116.569	97.7628	98.6338	86.7447	100.453		108.112	106.392	111.136	104.152	105.799	99.8464	94.4279	107.913	104.603	97.7528
24.2833		100	100	100	100	100	100	100	100	100	100	100	100	100		100	100	100	100	100	100	100	100	100	100		100	100	100	100	100	100	100	100	100	100	100	100		100	100	100	100	100	100	100	100	100	100
31.965		773.505	463.265	574.805	532.885	512.375	525.969	352.668	417.061	473.162	595.979	509.567	710.443	657.899		326.22	202.971	317.894	282.439	318.505	361.958	460.094	463.061	318.202	411.022		799.15	674.68	299.829	493.756	554.154	260.967	534.294	488.446	464.792	515.014	551.918	576.82		673.511	371.719	341.164	386.224	285.477	304.767	173.696	372.942	466.938	410.933
39.5617		814.394	515.769	556.253	566.455	504.933	539.337	378.646	428.489	499.286	602.37	545.122	685.972	665.652		381.541	276.209	346.626	300.612	334.074	374.909	454.437	495.796	329.768	459.113		773.983	705.171	328.354	509.256	544.998	218.334	560.814	470.382	475.703	507.741	608.254	597.177		690.31	399.88	348.09	375.608	305.288	313.841	183.537	383.18	458.682	393.514
47.2434		133.453	112.141	151.465	137.769	136.469	156.107	114.46	125.532	111.643	135.448	118.713	154.158	144.15		83.5295	48.8098	104.528	85.9634	102.917	108.193	123.51	81.2499	82.1979	83.8133		222.778	147.649	116.229	170.368	184.069	135.986	137.285	157.593	160.648	123.929	105.806	130.324		153.893	102.106	109.335	125.973	103.781	98.4225	113.162	119.785	123.33	138.049
54.8422		131.162	100.513	154.293	132.68	128.978	160.581	120.541	122.473	117.238	129.505	113.083	153.279	137.345		90.9926	89.6412	99.0771	82.5563	101.986	99.8301	117.047	47.5273	96.6284	87.3335		197.252	160.387	106.17	171.727	169.437	116.609	151.676	147.607	170.252	128.743	134.094	133.408		151.595	82.6587	104.095	120.626	100.728	93.0181	115.693	112.669	120.417	134.697
[truncated: 2 more columns]
