# Supplementary material for: COX17 acetylation via MOF–KANSL complex promotes mitochondrial integrity and function
Source: Nat Metab. 2023 Oct 9;5(11):1931–52. doi: 10.1038/s42255-023-00904-w (PMC10663164; doi:10.1038/s42255-023-00904-w)
Supplement: Supplementary file 13 — Statistical source data. [file 42255_2023_904_MOESM13_ESM.xlsx]

## Sheet: EDF 1b
Time (minutes)	MOF iWT																																																MOF iKO
1.45845	211.853	197.893	121.275	176.625	178.016	209.29	202.915	199.628	220.193	156.362	211.799	299.748	228.846	218.565	180.083	248.095	189.155	260.208	201.518	185.836	193.003	206.317	198.971	248.486	214.361	162.118	189.338	205.34	233.738	207.856	195.15	145.449	173.913	219.911	222.54	227.127	200.492	178.662	162.441	223.139	212.329	167.522	207.462	157.867	205.299	203.586			236.891
7.88159	200.835	188.006	119.116	170.425	169.446	198.45	193.312	185.274	207.551	142.22	201.969	287.21	215.169	204.333	172.79	232.088	181.701	250.799	191.617	177.349	186.96	196.44	191.419	240.946	206.017	156.481	182.04	195.774	225.155	202.249	188.872	139.814	169.572	212.534	215.632	220.155	189.524	173.535	158.419	212.881	215.557	161.927	199.787	153.728	194.865	195.809			215.63
14.3442	199.839	188.102	119.111	170.188	169.445	195.851	191.963	182.041	205.467	139.452	202.446	285.187	210.962	201.507	169.797	227.585	179.729	249.952	189.427	176.428	185.68	193.209	189.175	240.002	202.994	153.947	180.118	193.234	223.505	201.039	186.464	138.699	168.086	210.595	214.11	219.617	186.103	172.247	156.827	210.707	215.574	161.261	198.421	153.362	192.967	193.119			206.54
20.7772	199.705	187.568	119.868	170.103	169.579	194.257	191.27	179.459	203.576	137.902	199.935	285.796	208.566	199.391	169.502	223.643	177.99	248.702	187.743	174.79	185.498	190.87	188.888	237.936	200.848	152.307	179.802	190.931	222.736	200.82	184.005	137.323	167.02	209.512	212.774	217.442	183.007	171.268	155.975	209.762	214.64	159.555	197.27	152.594	190.678	192.196			202.119
27.313	69.5338	67.799	38.9487	64.7511	55.9243	76.5759	72.6793	66.4386	76.1171	58.1133	74.6716	114.733	92.0467	77.9909	67.3698	100.637	67.7907	96.8609	77.0877	72.5064	84.706	74.7312	74.3324	119.188	108.636	58.6809	69.9381	71.7192	87.5736	100.677	79.639	57.0363	64.427	88.065	83.9702	89.4171	64.5827	67.9246	61.8245	79.8648	95.2846	69.4454	73.6203	65.0469	70.163	92.1686			147.785
33.752	66.9505	66.617	38.9177	60.9369	56.1143	73.0021	71.3422	66.2297	73.8491	59.971	74.4794	97.9838	81.0038	76.4917	65.3603	95.1492	67.9683	91.1293	72.6434	71.4567	81.6897	74.7161	75.7865	92.9926	87.7561	59.6181	68.4751	71.3267	84.9433	77.8736	74.374	57.1638	64.6271	87.248	82.0141	78.7756	60.4913	67.5489	61.8579	79.376	92.8865	61.0888	74.0191	56.2853	66.3211	78.5646			125.145
40.1921	68.6793	69.1463	40.7689	64.0818	58.4749	73.0984	73.384	68.1154	76.5511	60.6349	76.7878	98.8634	80.8715	78.712	67.2541	98.1646	70.2814	91.22	73.8167	72.7636	83.0897	77.952	77.1907	90.3729	87.2392	61.2279	71.369	73.5895	88.4924	74.0018	74.7299	58.8218	67.2842	90.2412	84.3226	77.1411	62.5765	69.8075	63.681	82.1209	95.4681	60.4498	77.2164	58.0003	68.5934	77.8322			112.452
46.6335	70.603	73.8943	44.4261	67.3452	61.6423	75.5818	76.7028	71.9889	79.9309	63.3754	79.3665	104.047	83.5323	83.1009	69.7396	100.433	72.2184	96.0428	76.7424	75.7677	87.0138	81.3304	81.0885	93.3769	89.844	63.4728	75.6209	76.8972	91.0787	76.1024	77.4803	61.2288	70.1069	92.0043	88.0875	81.4789	65.7894	73.1819	67.5402	86.2852	98.1164	64.0686	81.3479	62.3473	72.7484	81.1761			104.206
53.1617	406.047	271.116	281.599	437.099	368.536	286.289	351.505	268.13	462.323	282.643	429.237	566.808	509.159	266.638	345.774	457.199	381.711	451.579	269.096	271.143	300.871	368.142	309.774	492.62	300.372	257.708	369.301	459.148	418.762	347.677	347.495	225.046	316.545	409.503	331.288	235.079	339.64	238.769	238.453	321.118	354.766	294.394	193.02	219.882	263.612	277.182			346.453
59.6043	339.897	235.217	205.628	284.906	329.293	310.904	308.528	214.45	365.998	255.342	396.615	490.195	464.188	210.973	295.564	383.132	300.847	376.25	225.97	223.058	240.779	288.13	325.094	409.568	220.103	220.079	301.857	439.825	390.149	316.024	292.085	187.759	246.423	327.937	302.011	213.19	292.551	229.521	201.426	235.766	294.834	268.278	225.384	196.538	232.497	252.411			372.727
66.048	423.711	290.378	244.522	322.22	348.783	366.448	328.522	229.216	363.882	262.599	404.594	520.55	471.742	221.87	307.024	402.999	308.085	436.454	242.889	237.956	248.859	298.588	341.412	441.111	243.254	227.038	313.127	465.463	400.564	359.317	332.601	203.332	247.617	357.916	309.491	259.03	328.897	255.127	217.7	264.316	340.618	315.745	296.615	245.678	326.833	317.898			342.47
72.4916	475.043	329.649	257.338	375.528	395.532	413.4	364.589	261.555	385.412	284.364	440.586	538.482	486.923	239.734	328.915	431.738	329.61	498.39	267.417	261.928	273.242	323.46	361.52	472.872	275.54	244.919	338.244	499.399	418.938	395.377	382.727	223.826	266.89	396.806	331.156	345.096	393.131	288.917	244.757	305.009	401.58	366.417	321.731	287.318	364.592	406.188			322.36
79.023	57.3849	51.9144	31.8918	50.3478	46.3022	54.5072	53.9215	49.8171	61.6865	46.2881	58.1648	79.0838	61.1474	56.3182	57.7174	73.6857	51.7729	72.2036	56.1488	54.3826	67.2062	55.2985	58.7167	59.0526	63.4082	39.0836	51.9182	49.0395	69.4241	59.4588	58.422	43.9125	47.2254	66.0346	57.529	55.1823	40.0236	53.8486	50.8587	63.3601	90.0169	46.0712	50.967	39.689	46.2792	55.7189			79.2229
85.4661	57.132	48.5245	32.4762	48.1171	46.1312	55.3886	53.3167	47.3527	59.7204	43.9178	58.6691	78.8789	64.3141	52.8283	52.0711	71.4215	50.5978	71.6515	52.7711	51.5417	63.9168	54.3385	59.1084	66.5613	62.2326	38.5473	50.4032	54.806	69.0429	57.6435	57.7214	41.9175	47.3346	65.8277	56.0914	55.3607	42.5379	52.3543	46.5673	60.5204	82.9018	48.8892	51.5728	42.3087	47.6301	55.1249			63.8498
91.9149	55.0888	46.9552	31.2784	45.8162	45.0395	55.1683	51.2002	44.2225	56.4531	42.6922	56.0894	76.7521	63.8133	50.7858	49.696	69.3086	48.5956	69.1924	50.8726	49.0992	61.5058	52.8905	56.2311	67.588	60.8608	37.5509	48.5736	54.4156	66.1506	55.6857	54.634	39.2457	45.5125	64.1519	53.0945	56.4276	40.0303	50.441	44.8354	58.4223	80.0106	48.3535	50.3572	42.0858	47.2396	53.32			60.0104
98.3966	50.6925	43.7017	28.8281	43.1578	41.1013	52.6216	49.8387	41.756	53.5961	39.647	53.8586	72.643	60.2251	47.3899	46.7152	65.8781	45.1656	64.6586	49.2552	46.6624	60.1083	50.2599	53.5321	64.858	57.8069	35.8097	44.7738	52.1206	61.0529	52.2901	51.8839	37.5401	43.4232	60.1815	50.989	54.1548	38.2917	47.3411	42.8802	56.0742	76.1433	46.7328	46.5217	40.096	44.0979	51.115			56.1499
[truncated: 43 more columns]

## Sheet: EDF 1c
		Oxygen Consumption Rate (pmol/min/ug)
		KANSL3 iWT				KANSL3 iKO
Basal		103.4	118.1	107.2		92.35	87.49	80.95
Coupled		87.56	94.68	85.86		76.92	68.31	66.64

## Sheet: EDF 1d
Extracellular Acidification Rate (mpH/min/ug)
MOF iWT	MOF iKO
23.89	52.8164
20.59	52.3684
23.38	64.3486

## Sheet: EDF 1e
Proton Efflux Rate (mpH/min/ug)
Basal glycolytic capacity			Total glycolytic capacity
KANSL2 iWT	KANSL2 iKO		KANSL2 iWT	KANSL2 iKO
405.859	655.377		716.425	1033.04
397.772	658.339		760.837	898.367
403.622	603.014		736.58	853.564

## Sheet: EDF 1g
	MTS-RoGFP (Oxidized:Reduced)
Menadione	2.22	1.76
DTT	0.62	0.62

## Sheet: EDF 1h
MTS-RoGFP (Oxidized:Reduced)
MOF iWT	MOF iKO
1.032	1.47
1.013	1.43
1.024	1.47

## Sheet: EDF 1i
	Time (minutes)		Kansl2 fl/fl Cre+ Untreated																															Kansl2 fl/fl Cre+ 4OHT treated
Oxygen Consumption Rate (pmol/min/ug)	1.41343		349.091	353.626	333.667	366.608	333.698	343.695	324.522	346.329	299.025	315.215	370.36	312.725	354.85	341.853	385.529	384.187	386.728	392.143	380.746	372.867	364.817	389.485	374.012	364.389	367.07	362.133	360.243	350.865	366.031	369.412		283.537	313.613	300.235	231.365	227.836	256.924	279.45	276.096	232.1	275.447	266.547	254.497	265.667	256.964	261.419	339.385
	8.02394		321.108	328.466	314.844	344.763	316.718	323.337	306.629	328.43	288.16	299.955	373.768	298.239	338.33	323.825	352.187	362.873	364.304	370.558	365.736	359.153	347.99	368.67	361.113	352.382	354.8	353.161	348.69	337.026	355.639	356.627		262.355	288.993	281.5	216.278	216.884	240.08	265.87	259.179	222.632	261.696	256.967	242.639	257.325	244.804	251.808	324.226
	14.5984		307.385	316.367	305.418	333.444	308.24	312.926	298.347	318.188	281.209	290.351	371.247	289.773	331.355	313.148	340.895	351.362	355.843	360.426	360.044	353.349	341.605	362.083	354.586	347.44	349.551	350.378	344.206	331.793	352.221	350.735		247.977	275.632	271.591	207.695	210.965	232.736	258.802	251.492	216.914	254.03	251.924	236.68	252.664	238.525	245.599	314.424
	21.194		298.985	312.708	302.077	329.6	305.86	308.747	295.693	313.549	278.091	286.265	372.674	285.724	328.499	306.327	335.821	347.703	355.042	358.391	361.201	353.28	341.748	362.655	354.908	347.673	350.479	351.882	345.263	332.28	352.23	348.074		243.765	269.397	267.573	203.126	207.994	230.242	255.549	248.332	213.825	251.96	249.449	233.394	251.129	236.451	242.136	308.147
	27.7904		294.622	307.735	298.933	324.767	302.482	303.564	292.681	308.378	275.298	282.897	372.049	278.67	324.983	300.77	331.885	344.604	354.296	355.513	360.675	352.332	340.694	362.174	353.674	346.94	349.851	352.013	344.935	332.345	349.06	344.624		239.576	263.481	263.779	198.941	205.926	226.55	252.214	245.045	210.774	248.318	246.111	230.349	248.015	233.294	236.778	303.652
	34.9488		132.215	135.327	133.631	142.295	141.721	140.915	134.542	140.549	129.794	121.944	211.406	133.635	160.727	144.227	170.992	185.474	177.026	209.292	172.764	184.469	173.96	208.868	169.631	185.868	164.779	184.322	167.17	170.661	175.622	193.913		140.997	156.608	142.532	129.224	120.681	131.32	139.597	147.433	120.484	131.447	135.496	132.316	137.241	143.031	138.87	198.092
	42.4945		116.552	120.375	118.096	124.393	119.884	120.126	113.508	121.251	111.116	110.036	164.929	114.283	131.271	118.695	128.928	134.019	139.032	143.624	134.993	132.894	134.292	146.065	132.852	131.832	130.427	133.745	129.097	123.339	131.239	131.406		118.111	121.638	115.6	110.284	101.012	103.849	111.157	117.1	99.7139	101.477	107.374	107.01	110.837	107.664	110.59	139.842
	50.0234		107.32	112.467	111.128	115.805	111.353	111.557	106.206	115.546	104.656	105.745	141.903	106.824	118.635	109.019	119.114	120.628	129.555	128.908	128.083	124.233	125.085	130.584	125.813	121.655	123.754	122.865	120.82	111.085	121.059	115.844		107.816	108.032	107.491	100.883	91.9212	93.5005	101.798	104.418	90.857	94.4166	99.1595	98.4809	101.644	96.0417	99.6992	117.24
	57.5794		103.925	108.392	107.183	111.118	108.031	106.138	103.178	112.033	101.741	102.78	130.713	102.16	112.41	103.116	115.881	116.129	124.977	124.203	125.286	121.278	122.465	125.269	122.712	118.106	120.723	118.819	117.395	106.655	116.066	110.563		102.206	100.889	103.16	96.5545	87.2488	88.8175	97.8295	97.8513	87.2807	91.486	95.8033	95.2225	97.4122	90.5596	93.6944	108.254
	65.1449		100.364	105.535	104.73	107.492	105.66	102.951	100.809	109.03	99.6539	99.5059	124.674	98.8968	109.139	100.349	112.782	113.6	121.752	120.936	121.987	118.809	119.59	121.797	120.312	115.708	118.145	115.861	114.37	105.248	111.784	107.511		98.0417	97.4432	100.263	93.8874	84.0705	85.8567	95.2433	93.5844	85.4675	89.478	93.1548	92.6739	93.7047	87.5551	89.3366	102.691
	72.7922		456.004	408.739	366.885	302.255	266.468	352.656	379.32	316.482	398.509	338.127	378.068	294.109	323.555	330.57	473.455	452.453	452.207	450.941	449.308	425.277	443.291	481.146	426.323	463.084	430.672	406.073	431.217	422.742	314.567	450.623		370.076	375.212	454.998	277.384	290.092	325.769	386.317	299.743	315.081	342.324	327.782	315.974	291.606	314.268	263.707	372.175
	80.3286		346.598	382.479	336.998	285.947	238.84	328.299	321.953	309.463	321.535	308.311	314.646	295.778	300.888	306.369	405.332	376.38	412.275	414.883	407.798	363.09	361.48	406.534	381.346	370.903	400.182	344.612	398.745	351.146	357.73	391.066		310.817	333.986	379.191	255.913	256.604	300.157	334.961	263.607	277.392	281.281	280.397	294.711	259.978	271.161	253.07	339.173
	87.8907		326.144	369.862	332.799	305.526	240.279	326.724	316.897	319.836	314.329	312.701	306.194	305.626	308.485	332.696	409.469	393.956	407.249	411.6	391.057	380.981	368.017	389.797	366.486	354.363	391.067	342.931	400.767	354.651	372.498	389.866		295.176	318.186	357.478	258.24	251.354	290.582	328.529	262.337	269.594	285.232	278.24	302.41	268.476	270.742	252.318	337.391
	95.4407		320.472	375.272	339.947	306.397	247.117	329.449	325.569	328.784	331.475	320.517	313.062	320.611	311.541	333.003	410.021	397.13	419.562	407.501	392.383	386.378	380.923	394.53	365.517	382.005	387.31	361.544	378.529	362.953	374.707	386.651		302.234	326.005	356.122	262.817	251.461	286.013	331.453	270.467	269.452	301.015	285.749	305.358	273.127	274.846	252.039	339.796
	102.994		322.14	368.129	343.358	303.442	253.576	325.973	335.431	330.511	335.877	322.208	314.986	312.969	313.518	330.788	407.337	391.431	422.855	399.68	397.743	381.359	379.62	399.219	372.566	394.079	379.788	376.048	379.658	367.636	376.32	389.408		305.95	328.612	356.665	264.493	252.736	290.789	333.441	278.434	270.867	315.49	296.205	303.89	275.104	278.565	253.295	341.888
	110.671		90.702	85.5117	81.1705	78.5583	76.1251	66.1214	73.3818	75.8908	73.1767	70.2653	75.7983	70.1096	80.0616	74.6431	106.855	108.832	101.362	97.049	95.9604	90.4317	102.796	96.552	96.6076	90.0194	96.3544	91.0207	85.2837	83.0004	83.7074	77.6976		96.4516	97.0041	92.1065	92.7343	80.9233	79.2333	86.5816	84.5302	85.8081	74.4752	81.3064	83.6456	84.5043	76.7496	79.0948	79.5832
	118.266		80.2171	83.525	77.9928	76.2167	73.3472	69.1457	75.3054	74.2498	73.5902	71.7588	81.2506	72.6237	78.5692	72.887	99.0788	95.0487	98.642	96.6269	93.7696	91.8537	100.484	96.2606	94.5085	89.1048	97.8737	90.1969	91.1976	83.2458	85.9961	80.7167		87.5403	82.2177	86.8501	86.7861	74.1751	73.7662	82.3514	76.7754	77.4193	71.7981	78.1214	79.5922	79.0271	73.2373	72.7921	80.5472
	125.835		74.5044	77.7074	73.8501	70.5602	70.7275	66.3409	72.1961	72.9205	70.8498	69.5109	79.0231	69.1824	75.6493	69.451	91.5285	88.8749	91.9436	90.7786	89.2191	87.9003	95.4196	90.8719	90.0374	84.2154	92.687	85.6285	87.1736	78.0007	81.7565	76.9444		81.3407	74.2688	80.9708	81.3494	69.0401	68.1183	77.3735	71.4512	72.2077	67.8844	73.3438	75.1347	73.7001	68.9077	67.578	76.8405
	133.385		68.814	72.0241	68.7767	65.839	66.3155	61.4677	66.5843	67.4932	67.2847	64.8084	73.8393	64.875	69.9503	64.0377	84.4076	81.5316	84.7346	83.7459	83.2485	82.1975	89.0927	84.6738	84.2919	78.14	85.8151	79.4879	80.7516	71.795	75.463	71.117		75.6545	68.7694	74.8136	76.3131	64.552	63.097	72.0348	66.3442	66.7408	63.1617	67.5246	70.0499	68.3193	63.3956	62.4931	71.8235
	140.944		63.0839	65.6514	63.4551	60.5893	62.1726	56.5536	61.493	62.6031	61.883	59.7284	69.0145	60.0558	65.0373	58.7906	77.2286	75.3455	78.3649	76.9672	78.4653	75.6627	82.9198	78.3976	78.9486	72.2399	79.7324	73.5122	74.6252	65.2279	69.581	65.3381		70.8077	63.009	69.155	72.594	59.3223	58.3895	66.6091	61.6563	61.1541	58.108	62.3956	65.4419	63.5493	58.7185	57.5613	66.2392
[truncated: 30 more columns]

## Sheet: EDF 1j
Cellular ROS (relative)
Kansl2 fl/fl Cre+ Untreated	Kansl2 fl/fl Cre+ 4OHT treated
1.09936	2.19618
0.947831	1.94054
1.05356	1.78554
0.899248	1.94633

## Sheet: EDF 1m
		MOF iWT				MOF iKO
Relative signal intensity (AU)	TIM23	1	0.987058	1.18388		0.919232	1.21181	0.915471
	GRP75	1	0.77186	0.816059		0.910159	0.829546	0.886742
	TOM20	1	0.878613	0.830165		0.922463	0.988247	0.75807
	MFN1	1	0.974895	0.926263		0.945008	0.772807	0.887448
	MFN2	1	1.20198	1.06664		1.01502	0.952802	0.704621
	DRP1	1	1.26825	1.34198		1.07032	1.21149	1.14829
		KANSL2 iWT				KANSL2 iKO
	HSP60	1	1.17308	1.05396		1.07384	0.967327	0.810311
	GRP75	1	0.620443	0.502258		0.95271	0.736076	0.25785
	TOM20	1	0.807545	0.579369		0.927798	0.487154	0.597439
	MFN1	1	0.903787	1.11935		0.873567	0.87124	1.18517
	MFN2	1	0.752013	1.17027		0.502005	0.642676	1.20612
	DRP1	1	0.800841	1.24893		0.684654	0.704649	1.50402
		MOF iWT				MOF iKO
L-OPA1/S-OPA1 (AU)	Opa1	0.817329	0.872814	0.927702		0.785643	0.830601	0.792118
		KANSL2 iWT				KANSL2 iKO
	Opa1	0.95978	1.01735	1.04645		0.787691	0.791753	0.825596
