# Supplementary material for: COX17 acetylation via MOF–KANSL complex promotes mitochondrial integrity and function
Source: Nat Metab. 2023 Oct 9;5(11):1931–52. doi: 10.1038/s42255-023-00904-w (PMC10663164; doi:10.1038/s42255-023-00904-w)
Supplement: Supplementary file 14 — Statistical source data. [file 42255_2023_904_MOESM14_ESM.xlsx]

## Sheet: EDF 2a
Median mitochondrial length (um)
MOF iWT	MOF iKO
1.28396	1.08157
1.29878	1.02395
1.21316	1.68873
1.1566	1.09797
1.44227	1.02355
1.46269	0.812438
1.36026	1.21261
1.36026	1.55771
1.23206	1.32187
1.51281	1.02192
2.46422	1.42883
1.50181	1.55931
2.25796	1.47029
2.00264	1.0294
1.93896	1.11013
1.86607	0.80321
1.46779	0.921364
1.99397	1.71714
2.04349	1.08175
1.38299	1.34787
1.94881	1.42413
1.13464	1.27428
1.48156	0.936357
1.51781	1.49031
1.66116	1.8501
1.53488	1.77503
1.87898	0.872238
1.24235	1.13373
1.60089	1.09851
1.9127	0.964533
1.24753	1.78898
1.26612	1.5534
1.23352	1.22029
1.32891	1.19374
1.39837	1.27231
1.3355	1.42523
1.63846	1.05659
1.88233	1.29517
1.78	0.898166
1.55134	1.70575
2.43807	1.17562
1.77727	1.58598
1.91443	0.99812
1.98504	1.3527
2.00141	2,762583*
1.59291	1.47056
1.68478	2.08761
1.06514	0.948618
1.52756	0.965434
1.4364	1.16966
1.30851	1.00681
1.56706	1.13585
1.67282	1.50841
1.62786	1.64572
1.50582	1.36751
1.50544	0.802556
1.41382	1.16438
1.82622	1.14296
1.28	1.15742
1.51057	1.10258
1.86961	1.14613
1.32756	0.955367
1.058	1.18525
1.43929	1.43451
1.1841	1.17034
1.54014	1.25243
1.46679	0.93702
1.49387	1.32455
1.38087	1.13206
1.24403	0.931231
2.40092	1.3783
1.78827	0.799951
1.56198	1.67734
1.24893	1.40823
1.20423	0.979784
1.55071	1.21379
1.29291	1.39862
1.19785	0.989234
1.30397	0.906514
1.66585	0.933103
1.28895	1.49404
1.1997	1.23088
1.35158	1.25577
1.32488	0.829489
1.81106	1.23047
1.6142	1.27243
1.48351	0.960686
1.91903	1.1639
1.65423	1.96888
1.27582	1.09902
1.3439	1.16945
1.3996	1.10719
1.4812	1.57189
1.61078	1.31718
1.4199	1.16896
1.34242	0.928413
1.30342	1.3843
1.09436	1.05269
1.45006	1.23546
1.63754	1.52857
	1.65416
	1.51364
	1.16101
	1.84734
	1.35889
	1.33115
	0.99265
	1.20782
	1.54875
	1.24947
	0.997817
	1.11491
	1.12327
	1.65971
	1.43325
	1.18454
	1.06003
	1.83911
	1.51562
	1.13278
	1.05296
	1.11865

## Sheet: EDF 2b
mtDNA/nuDNA (Relative)
MOF iWT	MOF iKO		KANSL2 iWT	KANSL2 iKO
0.760618	0.884321		0.887195	1.30711
1.23938	1.11568		1.20768	1.21838
1.11283	0.752348		0.923812	0.656419
1.12918	0.86143		1.11248	0.64193
0.757987	1.38622		0.868831

## Sheet: EDF 2e (main panel)
			MOF iWT				MOF iKO					KANSL2 iWT				KANSL2 iKO
Cardiolipin species (area under peak)	CL 68:4;0		0.0718653	0.0709502	0.0732063		0.0516119	0.0527715	0.0559695			0.0569782	0.0754165	0.0594513		0.0385164	0.0352997	0.0429912
	CL 68:5;0		0.0174209	0.0155655	0.0180466		0.0129674	0.0121554	0.0157443			0.0135742	0.0164106	0.0119027		0.0112121	0.00930432	0.0119891
	CL 70:5;0		0.0385164	0.0385164	0.0422472		0.0311191	0.0294453	0.0356711			0.0289043	0.0294453	0.026378		0.0245284	0.0256353	0.0222641
	CL 70:6;0		0.00869676	0.00882468	0.0105974		0.00717259	0.00993668	0.010426			0.00572862	0.0102007	0.00743671		0.0050449	0.00525705	0.00572862
	CL 72:5;0		0.026378	0.0254179	0.0260953		0.0232416	0.0182944	0.0219818			0.0205269	0.0219818	0.0222641		0.0172357	0.0193816	0.0189062
	CL 72:6;0		0.0160579	0.0164106	0.0164106		0.0136923	0.0142056	0.0164106			0.0140664	0.0149027	0.0131447		0.0140664	0.0136923	0.0122545
	CL 72:7;0		0.0103246	0.0108842	0.0114644		0.0105974	0.0103246	0.0129674			0.00912626	0.0135742	0.00882468		0.00807492	0.00839087	0.00930432
	CL 72:8;0		0.00603417	0.00295474	0.00496148		0.00519499	0.0050449	0.00650976			0.0044815	0.00317398	0.00317398		0.00421212	0.00421212	0.00295474

## Sheet: EDF 2e (inset)
Total cardiolipin (area under peak)
MOF iWT1	MOF iKO1		KANSL2 iWT1	KANSL2 iKO1
0.195294	0.155597		0.153386	0.122891
0.189524	0.152178		0.185106	0.121173
0.203029	0.17568		0.152576	0.126393

## Sheet: EDF 2f (main panel)
Total cardiolipin (area under peak)
MOF iWT1	MOF iKO1
26.8654	22.7047
32.2019	24.7178
25.2363	23.979
30.9405	20.6362

## Sheet: EDF 2f (inset)
			MOF iWT					MOF iKO
Cardiolipin species (area under peak)	CL 66:4;0		3.13645	5.79848	4.22582	6.38541		3.83145	3.99246	3.81699	3.71241
	CL 68:4;0		11.1116	13.5239	9.50562	13.0525		8.45109	8.70554	8.2509	6.89587
	CL 68:5;0		3.44176	4.74484	3.7905	3.94235		3.07819	3.1842	3.88819	3.58652
	CL 70:5;0		6.08704	5.51211	4.6882	4.27297		4.34098	4.64077	4.25045	4.30186
	CL 72:7;0		2.05818	2.62249	2.10574	1.88983		2.01643	3.03844	2.37907	2.1395
	CL 72:8;0		1.03037		0.920417	1.39741		0.986534	1.15642	1.3934

## Sheet: EDF 2i
Oxygen Consumption Rate (pmol/min/ug)
Basal			Coupled			Maximal
KANSL2 iWT	KANSL2 iKO		KANSL2 iWT	KANSL2 iKO		KANSL2 iWT	KANSL2 iKO
317.455	251.84		199.351	143.606		324.915	300.945
355.779	232.088		221.174	75.0045		395.55	212.324
336.617	220.574			131.532			266.385
