# Supplementary material for: COX17 acetylation via MOF–KANSL complex promotes mitochondrial integrity and function
Source: Nat Metab. 2023 Oct 9;5(11):1931–52. doi: 10.1038/s42255-023-00904-w (PMC10663164; doi:10.1038/s42255-023-00904-w)
Supplement: Supplementary file 15 — Statistical source data. [file 42255_2023_904_MOESM15_ESM.xlsx]

## Sheet: EDF 3a (left panel)
		Oxygen Consumption Rate (pmol/min/10000 cells)
Time (minutes)		MEFs																								HeLa
1.41641		80.0586	77.8063	72.6893	76.7778	78.4947	80.7652	73.292	72.8908	77.0786	75.5642	79.0627	69.7159	73.6568	70.0734	73.4506	74.9346	74.245	75.5387	76.5634	77.8422	70.9928	73.9623	71.2281		80.0443	68.6567	80.8119	68.5438	68.4885	67.8111	70.8396	72.7277	73.7653	74.4747	72.0692	74.2152	76.2231	69.1609	69.0202	71.1361	74.5532	72.142	71.7776	66.014	59.3453	57.0363	60.9095
7.96331		75.9915	73.5743	69.6075	70.9532	71.8504	73.6073	67.4643	66.8779	71.5111	69.2282	71.6973	66.488	67.0651	64.6525	68.9897	69.6139	69.3682	70.4423	71.3338	72.7263	67.797	69.6072	68.914		74.1395	63.2111	72.5637	63.4824	61.4727	60.8647	63.1483	64.4535	65.3893	67.0203	63.4855	65.9926	67.7619	64.0711	62.5033	62.7604	65.0337	63.0786	62.8146	57.3105	53.0785	53.1358	57.1998
14.5149		74.2699	73.7555	69.6645	69.1032	69.7285	71.5025	66.6283	65.3512	70.0175	67.5543	70.4275	65.3223	66.0487	63.9483	68.3285	68.741	67.1689	68.9615	70.162	72.5237	67.1324	68.0206	68.883		71.7759	60.9918	69.6823	62.1525	59.8899	58.8257	61.0373	62.4363	61.7988	63.618	60.8174	63.1915	65.597	62.668	60.4563	60.0512	62.4804	60.2588	60.3426	54.8399	51.4387	51.2694	55.3302
21.1581		29.7176	29.0394	26.8766	27.5885	27.7019	30.7099	26.655	25.2454	28.4336	26.9855	26.7704	25.2922	25.2626	23.2578	33.88	27.9053	26.3936	25.2936	27	26.2504	24.9792	24.0914	25.3363		36.0563	29.9248	34.8143	28.1843	27.195	26.826	28.1104	28.4675	28.5808	28.4421	27.6946	29.9543	30.5183	28.4848	28.9119	27.0417	27.4621	26.8973	27.3658	24.3188	22.4536	23.6442	25.6283
27.7074		28.3454	27.7762	27.011	26.9979	27.0723	29.5596	25.7132	24.8695	27.7419	26.4888	25.7921	24.6715	24.5045	22.5835	33.8333	26.3966	25.5873	25.1722	26.977	26.5767	24.4863	23.4364	24.6595		32.8387	27.2148	32.5677	27.1541	25.2193	25.0443	26.8228	26.674	26.201	27.4743	26.0297	27.9764	28.2989	26.8269	27.7764	25.8832	25.8602	25.483	24.6689	22.7876	21.0017	22.271	23.883
34.2605		28.3611	27.2036	25.0902	25.8971	25.7728	29.1891	25.4689	24.1723	27.5674	25.6682	25.2176	24.2236	23.818	22.4876	34.1933	25.8333	25.1565	24.6594	26.1423	25.8014	24.0551	22.4802	24.4774		30.6053	26.9114	30.1648	26.1104	24.1581	23.8642	25.8712	26.1334	25.3564	26.4636	24.6907	26.7981	27.5733	25.7288	27.3368	25.4288	25.0575	24.7612	23.5698	22.3449	20.3375	20.9687	22.3512
40.8994		153.535	149.062	146.176	141.586	138.388	138.84	131.557	133.443	138.034	129.171	143.171	129.184	124.933	124.624	132.162	129.37	134.531	131.684	133.582	133.963	115.853	117.703	131.282		62.1992	56.3514	64.7579	54.9831	52.2307	51.1891	48.7	53.116	55.559	55.1654	51.4381	54.5686	55.3188	57.5301	53.1153	52.4749	55.7745	53.8632	55.3959	49.3277	47.5162	46.2567	51.302
47.4498		147.175	136.939	140.578	127.453	136.186	140.828	132.728	135.572	127.873	122.638	141.672	118.109	129.667	127.042	131.177	131.92	136.563	133.378	125.077	141.72	122.865	104.239	126.87		62.789	58.7163	65.084	58.8403	56.3507	51.0101	49.6054	56.1063	54.0031	57.6979	55.6464	56.3555	57.5684	58.4262	54.0042	53.8756	53.7788	53.7137	58.4942	49.3122	48.3281	47.2926	50.0584
54.0029		146.298	140.869	140.567	124.597	136.14	140.294	133.197	135.753	126.673	123.711	141.833	121.263	130.27	126.799	129.564	133.956	135.369	129.568	128.81	140.38	121.597	114.051	126.559		60.9371	56.3493	61.4413	57.539	54.9403	49.5793	48.3704	55.5827	52.2125	55.993	56.3697	54.3856	55.74	56.5054	52.4863	52.4827	52.1155	51.5515	55.7513	49.1661	47.1069	46.502	47.7254
60.6402		23.4525	23.3304	16.9969	19.6571	21.0438	24.7615	19.8822	17.581	20.7366	19.0318	17.7596	17.3612	16.9765	14.4707	31.8127	19.394	17.8902	15.7022	19.5246	17.7799	17.7901	15.8714	18.0815		21.9287	19.0241	22.4802	18.6688	16.2966	16.8257	18.5558	18.7561	17.4249	17.5812	16.9048	18.6285	18.3206	16.977	19.0124	17.0657	16.3428	17.2709	16.1743	14.104	13.0358	14.2603	14.9015
67.1921		22.7723	21.8874	18.5263	19.5726	20.2413	23.6277	19.7291	18.4232	20.5683	19.2715	17.3465	17.7365	17.2384	15.8231	33.0801	19.719	17.9091	17.5786	19.3111	18.9376	17.3186	16.0705	18.532		20.9297	17.3015	20.6193	18.2791	15.7504	16.0405	20.203	17.2892	16.7124	17.3354	16.1036	18.2357	17.975	16.4507	19.0538	16.3599	15.8852	16.2897	15.0412	15.5137	13.1691	12.6132	14.3264
73.7484		21.9794	21.0288	18.3401	19.0169	20.3194	22.7054	19.8051	18.2982	20.2826	19.6051	18.6613	17.5148	17.1309	16.3516	33.6847	19.127	18.0636	18.6254	19.1757	19.9721	18.2605	16.1589	19.0976		20.4684	16.0322	19.9776	17.1043	15.2448	15.7411	19.6522	16.558	16.3244	16.3132	15.316	17.8514	17.4302	16.1181	18.137	15.7119	15.1078	15.0248	14.6914	14.723	12.5101	11.2006	13.6264

## Sheet: EDF 3a (right panel)
Respiration/Glycolysis			Spare Respiratory Capacity (pmol/min/10000 cells)
MEFs	HeLa		MEFs	HeLa
6.44093	2.21725		70.6851	-9.57677
3.04939	2.00343		52.1083	-4.64037
3.80573	2.06988		61.6059	-4.92438
4.20701	2.46684		62.5785	-7.16945
3.2354	2.08089		49.4942	-7.65915
4.97457	2.67781		55.8361	-7.63661
3.44476	3.37014		64.1939	-12.3373
3.52356	2.61557		70.8981	-9.32028
3.37313	2.01141		42.2486	-6.23986
3.63663	2.1339		56.5493	-8.45262
2.8831	2.26036		53.0017	-9.37929
3.40923	2.40085		35.7975	-8.62285
2.98275	2.2521		47.5177	-10.2782
2.67088	1.87428		47.952	-5.13791
2.93758	2.4697		31.8723	-7.341
5.30269	2.34239		65.4719	-7.57634
2.57352	2.10106		28.6207	-6.70593
2.63819	2.33298		26.0435	-6.39561
5.40977	1.84288		39.9358	-4.94669
2.65946	1.8151		25.5577	-5.51219
2.79707	1.73672		64.2282	-3.92249
3.60696	1.9391		48.1081	-5.01266
4.56964	1.7267		79.2654	-4.02815
3.51358	2.53245		75.3067	-2.82672
5.56299	2.61456		76.5118	-7.41614
4.35947	2.60986		72.4832	-4.76123
3.79514	2.41454		68.659	-7.06224
4.68221	2.39897		67.3371	-8.72681
3.60616	2.55225		64.9286	-9.47118
6.3072	2.39032		68.0916	-7.77921
4.16162	2.24199		68.0166	-4.15486
4.02388	2.68895		61.6165	-4.56837
6.0484	2.81157		72.7435	-10.6941
3.46646	2.38345		63.862	-7.02333
3.20558	2.62233		58.8842	-8.63006
4.88348	2.53665		60.6755	-8.32981
4.28415	2.46694		63.8332	-6.84027
4.16764	2.67223		60.6286	-3.1341
5.38804	3.04279		67.3624	-5.97147
3.44803	2.86772		62.7229	-6.16079
4.34229	2.45238		63.42	5.00805
4.576	2.29417		61.4391	-8.15369
3.11293	1.98526		48.7202	-2.85926
3.26226	2.64706		49.6824	-5.17928
4.07009	2.37217		62.399	-7.49988

## Sheet: EDF 3g
Relative mRNA expression
		Glucose							Galactose
		MOF iWT			MOF iKO				MOF iWT			MOF iKO
MOF		0.83903	1.05854	1.12594	0.320095	0.387295	0.311801		1.0196	1.023	0.958728	0.348221	0.351986	0.416084
CO1		0.948007	1.06553	0.989973	0.848691	0.890444	0.781769		0.977256	1.03241	0.991152	0.958292	0.850743	0.723054
CO2		0.839585	1.08977	1.09295	0.92728	0.955906	0.840046		1.07221	0.990765	0.941349	0.881726	0.931804	1.01297
CO3		0.935296	1.02981	1.03823	0.841785	0.864669	0.819434		1.03633	1.03598	0.931427	0.934563	0.91011	0.982966
ND1		1.01973	1.00045	0.980211	1.02165	0.901166	0.845288		1.04832	0.991294	0.962287	0.978196	0.905832	0.812095
ND2		1.01697	1.02169	0.962442	0.931694	0.895007	0.824845		1.12866	0.974448	0.909241	0.936517	0.845053	0.754825
ND3		0.874143	1.07074	1.0684	0.902717	0.925496	0.933585		1.10369	1.01962	0.888618	0.967759	0.997964	1.44232
ND4		1.09081	0.837932	1.09406	0.982469	0.973542	0.882118		1.04921	1.00601	0.947399	0.960376	0.802146	0.660795
ND4L		0.876488	1.08931	1.04738	0.931322	0.862334	0.81749		1.03298	0.994078	0.973838	0.977409	0.859551	0.753354
ND5		0.996229	1.02204	0.982139	0.908783	0.851068	0.716668		1.07649	0.956317	0.971378	0.945684	0.848252	0.782354
ND6		1.00714	1.00597	0.987025	0.859594	0.918022	0.770981		0.921789	1.04471	1.03842	0.967106	0.861285	0.81897
ATP6		0.872446	1.07192	1.0693	0.875605	0.898852	0.832502		1.03694	1.08762	0.886687	0.820829	0.801363	0.957988

## Sheet: EDF 3i
		Phase distribution (%population)
		G1				S				G2/M
MOF iWT		66.9284	67.0325	66.6998		12.4632	8.85927	13.9165		20.6084	24.1082	19.3837
MOF iKO		63.2073	68.4725	66.3029		7.73779	6.75662	7.34068		29.055	24.7709	26.3564

## Sheet: EDF 3j
pSIVA MF/Background
MOF iWT	MOF iKO
0.943428	1.05209
1.0564	1.05646
1.03941	1.00944

## Sheet: EDF 3k
Senescent cells (%population)
MOF iKO	MOF iWT
6.66667	3.33333
15	4.54545
10.48	5.45455
