# Supplementary material for: COX17 acetylation via MOF–KANSL complex promotes mitochondrial integrity and function
Source: Nat Metab. 2023 Oct 9;5(11):1931–52. doi: 10.1038/s42255-023-00904-w (PMC10663164; doi:10.1038/s42255-023-00904-w)
Supplement: Supplementary file 16 — Statistical source data. [file 42255_2023_904_MOESM16_ESM.xlsx]

## Sheet: EDF5b
Relative mRNA level (normalized to TBP)
Control	shCOX17 #1	shCOX17 #2	shCOX17 #3
1.01512	0.0925979	0.126073	0.275416
0.994755	0.0862607	0.116584	0.237609
0.990295	0.0838	0.13262	0.181604

## Sheet: EDF 5d
			shSCR				shCOX17
Cardiolipin species (area under peak)	CL 68:4;0		0.0692509	0.0743629	0.0732063		0.0538306	0.056587	0.0471248
	CL 68:5;0		0.0289043	0.0352997	0.0273274		0.0339808	0.0309385	0.0305238
	CL 70:5;0		0.0576031	0.0727332	0.0605713		0.0840237	0.0785448	0.0643882
	CL 70:6;0		0.0180466	0.024741	0.0208817		0.0305238	0.0319259	0.0286036
	CL 72:5;0		0.0242275	0.0360127	0.0294453		0.0442475	0.0422472	0.0483302
	CL 72:6;0		0.0297144	0.0382077	0.0237125		0.0466754	0.0553965	0.0447227
	CL 72:7;0		0.0205269	0.0271521	0.0170381		0.033352	0.0352997	0.0271521
	CL 72:8;0		0.0168888	0.0185069	0.0129674		0.0203156	0.0283673	0.0144399

## Sheet: EDF 5e
Relative Proton Leak
shGFP	shCOX17		MOF iWT	MOF iKO		KANSL2 iWT	KANSL2 iKO		KANSL3 iWT	KANSL3 iKO
1.03115	1.06487		0.905265	1.19506		1.31189	0.687541		0.988442	0.91197
0.981069	1.32376		1.07486	1.26355		0.67064	0.820297		0.997942	0.91102
0.6256	1.13839		1.01988	1.5636		1.01747	0.668681		1.01362	0.91387
0.793037	1.05614						0.814664
1.04364	1.11079						0.841607
1.28656
1.04015
1.05693
1.14187

## Sheet: EDF 5i
Log2 Fold Change
WT	R	Q	IN	EV
2.86501	2.49208	2.60678	2.68103	0.0909841
2.79959	2.48612	2.63826	2.73097	-0.0248746
2.84233	2.47138	2.62816	2.58008	0.0499684
2.90528		2.6822	2.73087	-0.116078
