# Supplementary material for: COX17 acetylation via MOF–KANSL complex promotes mitochondrial integrity and function
Source: Nat Metab. 2023 Oct 9;5(11):1931–52. doi: 10.1038/s42255-023-00904-w (PMC10663164; doi:10.1038/s42255-023-00904-w)
Supplement: Supplementary file 17 — Statistical source data. [file 42255_2023_904_MOESM17_ESM.xlsx]

## Sheet: EDF 6i
Mitochondrial ROS (fold over EV)
EV	MOF	MOFmut	MTS-MOF	MTS-MOFmut
96.5398	115.848	111.488	177.895	92.6316
99.0311	106.298	108.166	34.7368	107.368
104.429	116.678	94.0484	113.684
100	119.9	129.857
100
100

## Sheet: EDF 6j
	Mitochondrial ROS (fold over iWT)
	EV			MTS-MOF			MTS-MOFmut
MOF iWT	1	1		1.63548	0.319355	1.04516	0.926316	1.07368
MOF iKO	4.87368	4.96842	5.34737	3.20323	3.18387	3.18387	4.43158	4.22105	5.02105

## Sheet: EDF 6k
GSH:GSSH
MOF iWT	MOF iKO
55.3021	30.035
40.3911	24.8938
43.0603	20.421
37.6744	21.2176
28.8219	24.2668
41.8599	25.091
