# Supplementary material for: COX17 acetylation via MOF–KANSL complex promotes mitochondrial integrity and function
Source: Nat Metab. 2023 Oct 9;5(11):1931–52. doi: 10.1038/s42255-023-00904-w (PMC10663164; doi:10.1038/s42255-023-00904-w)
Supplement: Supplementary file 18 — Statistical source data. [file 42255_2023_904_MOESM18_ESM.xlsx]

## Sheet: EDF 7f
	Time (minutes)		Control																																						T5
Oxygen Consumption Rate (pmol/min)	1.41613		314.015	460.92	386.137	393.256	337.112	367.936	264.843	315.694	350.517	434.259	369.275	344.582	369.852	341.443	350.948	365.574	325.603	324.888	358.461	345.529	337.212	434.46	406.333	244.257	481.041	341.443	350.948	365.574	325.603	324.888	358.461	345.529	337.212	434.46	406.333	244.257	481.041		333.192	274.823	341.59	246.064	337.752	261.635	275.475	271.713	280.647
	7.96663		300.243	451.194	362.369	377.607	324.045	364.307	259.26	309.822	334.343	414.384	355.667	323.874	355.372	338.322	333.419	354.036	317.682	312.38	361.773	344.98	329.212	435.08	381.011	246.242	484.17	338.322	333.419	354.036	317.682	312.38	361.773	344.98	329.212	435.08	381.011	246.242	484.17		308.479	247.782	297.58	227.29	292.325	237.637	255.863	248.278	250.092
	14.5147		294.142	453.163	358.556	372.733	318.524	362.939	267.063	306.127	330.583	411.144	361.658	324.977	361.234	347.054	328.192	346.616	310.389	304.093	356.1	341.636	319.7	423.784	368.404	246.421	496.253	347.054	328.192	346.616	310.389	304.093	356.1	341.636	319.7	423.784	368.404	246.421	496.253		302.607	241.539	286.794	224.999	279.091	238.292	242.768	244.369	247.377
	21.1528		123.95	157.41	141.787	138.565	136.105	132.511	116.298	134.77	131.8	131.897	153.406	137.38	141.524	117.973	130.708	132.783	128.376	134.996	148.206	137.62	140.164	164.228	151.812	121.79	175.319	117.973	130.708	132.783	128.376	134.996	148.206	137.62	140.164	164.228	151.812	121.79	175.319		112.84	118.172	123.673	119.398	137.624	115.362	115.892	125.233	112.503
	27.7038		127.061	165.735	145.855	150.377	146.362	140.806	124.709	144.848	136.929	144.475	164.685	143.19	150.653	112.756	127.001	129.241	128.682	131.378	139.179	130.688	130.441	155.075	141.531	120.959	167.974	112.756	127.001	129.241	128.682	131.378	139.179	130.688	130.441	155.075	141.531	120.959	167.974		123.173	122.228	129.557	121.441	135.723	116.587	123.609	115.236	126.912
	34.2547		129.563	172.502	149.73	156.026	146.606	148.107	134.844	149.67	141.866	149.336	163.734	151.613	157.698	120.179	129.881	130.296	128.77	133.092	136.914	129.223	126.92	162.642	139.341	119.129	171.576	120.179	129.881	130.296	128.77	133.092	136.914	129.223	126.92	162.642	139.341	119.129	171.576		127.445	121.356	128.632	119.781	128.987	122.696	121.297	121.904	126.419
	40.8951		419.799	761.193	553.314	628.634	522.809	590.464	386.622	441.357	547.619	742.757	486.439	497.198	583.075	622.353	543.501	537.12	528.352	413.233	639.785	565.57	550.295	769.216	676.289	372.243	750.812	622.353	543.501	537.12	528.352	413.233	639.785	565.57	550.295	769.216	676.289	372.243	750.812		575.63	355.339	471.262	350.045	434.378	365.284	404.28	408.32	389.678
	47.4477		455.499	797.438	563.233	667.17	522.064	615.183	418.74	444.432	523.373	725.877	535.341	503.973	618.455	665.323	579.796	582.303	552.747	434.127	623.415	561.006	545.394	746.321	658.753	376.426	836.288	665.323	579.796	582.303	552.747	434.127	623.415	561.006	545.394	746.321	658.753	376.426	836.288		632.787	399.47	504.883	384.727	451.047	403.635	419.148	438.327	410.417
	54.0007		475.599	827.163	574.919	675.862	529.321	645.553	437.833	454.883	523.058	732.697	559.934	515.521	629.525	686.57	591.828	626.241	556.964	455.686	611.836	578.632	556.813	752.83	648.959	400.584	937.718	686.57	591.828	626.241	556.964	455.686	611.836	578.632	556.813	752.83	648.959	400.584	937.718		725.239	429.356	534.641	395.946	483.558	416.443	389.038	450.253	422.352
	60.6391		100	100	100	100	100	100	100	100	100	100	100	100	100	100	100	100	100	100	100	100	100	100	100	100	100	100	100	100	100	100	100	100	100	100	100	100	100		100	100	100	100	100	100	100	100	100
	67.1918		101.893	113.951	103.922	109.868	104.557	115.058	104.498	100.356	102.2	90.0084	120.41	107.457	115.054	85.1529	105.953	90.2179	99.0827	101.921	106.147	95.2445	101.908	108.241	105.013	111.855	125.228	85.1529	105.953	90.2179	99.0827	101.921	106.147	95.2445	101.908	108.241	105.013	111.855	125.228		111.942	97.6866	100.846	112.76	109.307	105.118	97.541	96.4188	103.355
	73.7441		99.3047	122.185	102.35	105.371	98.1949	114.064	105.978	104.592	103.318	95.1574	115.677	104.383	111.061	82.2619	104.76	93.4699	99.7085	100.109	107.454	95.6593	94.0156	116.544	108.693	109.928	125.831	82.2619	104.76	93.4699	99.7085	100.109	107.454	95.6593	94.0156	116.544	108.693	109.928	125.831		121.072	101.612	111.618	114.639	111.504	104.29	104.038	95.9546	105.726
[truncated: 38 more columns]

## Sheet: EDF 7g
	Fold change (a.u.)
	Lactic acid						Fructose-1,6 bisphosphate/Phosphoenolpyruvate
Control 1	0.894628	0.772773	1.35578	1.43215	1.79334		0.837956	0.469964	0.813489	0.885991	0.689555
T5	1.33584	1.16504	2.24278	1.75844	3.33855		1.41214	1.61622	1.37734	1.09629	1.22868
T8	1.66233	1.48407	2.09773	2.46105	2.6663		2.925	1.39764	2.04807	1.23	1.49596
Control 3	1.08553	0.953338	1.17129	1.73111	1.83768		0.828065	0.761716	0.940932	0.890858	0.481233
T6	1.72058	1.82416	1.72607	2.16735	3.37014		1.92423	1.58094	1.75757	1.66119	3.05382

## Sheet: EDF 7h
	Time (minutes)		BJ								Control										T5
Oxygen Consumption Rate (pmol/min)	1.41572		455.857	469.433	444.409	524.346	427.794	491.156	457.328		413.115	503.655	436.121	426.992	500.835	145.363	456.302	522.771	508.119		440.251	388.637	392.871	528.516	533.434	458.649	446.466
	9.00117		434.581	438.635	429.658	500.179	411.645	476.362	448.636		374.811	484.595	405.581	405.547	450.558	155.067	422.079	471.859	490.208		414.437	354.412	368.318	486.573	490.131	433.834	411.485
	16.6753		105.955	104.76	97.4836	100.489	97.4526	105.319	99.1155		103.99	112.504	95.3941	83.3771	101.135	88.5281	97.625	94.5866	109.603		103.391	89.556	87.661	94.1781	94.0571	90.5187	100.219
	24.2585		100	100	100	100	100	100	100		100	100	100	100	100	100	100	100	100		100	100	100	100	100	100	100
	31.9295		670.805	462.011	432.195	489.382	401.215	485.872	448.237		513.631	588.49	400.873	415.11	471.43	208.144	398.739	366.973	439.509		688.747	260.944	380.072	483.454	501.881	381.969	337.171
	39.5129		703.927	489.504	445.366	510.812	425.639	503.594	466.14		507.575	559.127	401.611	409.754	458.963	214.673	394.98	390.237	453.601		654.221	270.844	370.476	478.637	480.198	389.873	361.903
	47.1839		144.203	116.902	132.463	119.057	122.021	127.277	118.518		163.143	190.75	106.957	114.74	129.804	141.468	110.882	99.9375	110.441		154.077	68.0616	123.61	105.377	111.664	122.792	99.0801
	54.7667		137.314	113.33	134.761	121.029	125.797	130.158	130.411		176.131	167.744	116.733	115.309	121.988	155.645	118.439	89.251	114.215		157.909	66.1325	131.608	118.835	142.903	130.215	102.91

## Sheet: EDF 7i
	Time (minutes)		BJ					T6				T8
Oxygen Consumption Rate (pmol/min)	1.41572		623.483	814.216	745.496	570.746		468.598	698.393	614.233		591.76	482.747	711.513	984.99
	9.00117		604.224	773.096	680.311	543.929		437.722	633.299	557.651		546.792	433.305	647.327	902.474
	16.6753		94.8278	119.423	90.5501	94.5166		112.825	117.089	114.704		125.598	110.35	100.999	125.57
	24.2585		100	100	100	100		100	100	100		100	100	100	100
	31.9295		1082.74	1310.09	914.203	757.34		352.052	515.079	445.05		601.187	500.273	683.463	983.189
	39.5129		1065.35	1352.64	928.519	729.956		368.465	548.572	475.812		612.296	505.598	710.543	1038.3
	47.1839		170.147	266.207	176.939	213.182		81.3781	121.055	88.4583		124.082	103.323	74.2561	138.451
	54.7667		155.01	219.272	168.704	194.689		69.3837	107.02	84.1147		90.056	95.8727	70.7108	96.3116
